# Supplementary material for: Predicting foot orthosis deformation based on its contour kinematics during walking
Source: PLoS One. 2020 May 7;15(5):e0232677. doi: 10.1371/journal.pone.0232677 (PMC7205218; doi:10.1371/journal.pone.0232677)
Supplement: S2 File — This Excel file consists three sheets in which the position of triad markers, the orientation of triad markers and the position of markers on plantar surface of foot orthosis are provided respectively. (XLSX) [file pone.0232677.s002.xlsx]

## Sheet: Triad positions
Triad positions
	TriadeLateralFrontF			TriadeLateralFrontT			TriadeLateralFrontB			TriadeLateralBackF			TriadeLateralBackT			TriadeLateralBackB			TriadBackL			TriadBackT			TriadBackM			TriadeMedialBackB			TriadeMedialBackT			TriadeMedialBackF			TriadeMedialMiddleB			TriadeMedialMiddleT			TriadeMedialMiddleF			TriadeMedialFrontB			TriadeMedialFrontT
	x	y	z	x	y	z	x	y	z	x	y	z	x	y	z	x	y	z	x	y	z	x	y	z	x	y	z	x	y	z	x	y	z	x	y	z	x	y	z	x	y	z	x	y	z	x	y	z	x
	-75.7185	9.25156	24.4939	-77.3206	-2.35279	15.7059	-70.1015	6.84905	6.19053	-59.3955	-7.21524	-26.5884	-57.4359	-19.9956	-33.4164	-51.6353	-11.9306	-43.2388	15.6726	-29.5316	-90.0321	25.6549	-18.5031	-89.4884	33.9815	-28.8507	-83.8331	62.3672	-9.09923	-22.9367	64.0193	-17.6982	-11.3246	59.9338	-5.22352	-4.57873	53.4175	9.25156	24.4939	56.9178	1.98361	36.5531	50.8108	13.9851	43.0887	50.0635	9.25156	64.9945	53.9532
	-75.7189	9.24082	24.4878	-77.3231	-2.36091	15.7071	-70.1128	6.84749	6.18442	-59.4248	-7.2138	-26.6013	-57.4357	-19.9933	-33.4251	-51.6417	-11.9317	-43.2534	15.6693	-29.5196	-90.0437	25.6655	-18.4816	-89.4835	33.9832	-28.8497	-83.8447	62.3804	-9.1275	-22.9479	64.0202	-17.7073	-11.3259	59.9428	-5.19515	-4.56711	53.4196	9.24082	24.4878	56.916	1.9643	36.5448	50.8114	13.9751	43.0866	50.0534	9.24082	64.9957	53.9606
	-75.7197	9.23258	24.482	-77.326	-2.36753	15.7089	-70.1235	6.84779	6.17953	-59.4487	-7.21175	-26.6114	-57.4342	-19.9923	-33.4327	-51.6469	-11.9337	-43.2651	15.6674	-29.5122	-90.0528	25.6736	-18.4652	-89.4797	33.9845	-28.8504	-83.8541	62.3909	-9.15028	-22.9574	64.0218	-17.715	-11.3272	59.9505	-5.16836	-4.55679	53.4211	9.23258	24.482	56.9143	1.94937	36.5385	50.8116	13.9674	43.0845	50.0461	9.23258	64.9977	53.9659
	-75.7212	9.2283	24.4768	-77.3289	-2.37184	15.7111	-70.1328	6.85114	6.17615	-59.4638	-7.20853	-26.6169	-57.4303	-19.9927	-33.4383	-51.6502	-11.9368	-43.2723	15.6677	-29.5115	-90.0579	25.6778	-18.4566	-89.4778	33.985	-28.8531	-83.8598	62.3972	-9.16376	-22.9639	64.0242	-17.7207	-11.3287	59.9559	-5.14484	-4.54892	53.4215	9.2283	24.4768	56.9128	1.94144	36.5359	50.8112	13.9631	43.0825	50.0434	9.2283	65.001	53.9673
	-75.7236	9.22757	24.4728	-77.3311	-2.37424	15.7121	-70.1398	6.85743	6.17351	-59.47	-7.20383	-26.6178	-57.423	-19.9936	-33.4421	-51.6511	-11.94	-43.2749	15.6702	-29.5157	-90.0594	25.6778	-18.4551	-89.4785	33.9844	-28.8565	-83.8618	62.3986	-9.16657	-22.9669	64.0267	-17.7241	-11.3298	59.9587	-5.1264	-4.54399	53.4206	9.22757	24.4728	56.9114	1.94009	36.5372	50.8099	13.9611	43.081	50.0458	9.22757	65.0057	53.964
	-75.7269	9.2281	24.4705	-77.3312	-2.37631	15.7096	-70.1441	6.86501	6.17035	-59.4699	-7.19755	-26.6158	-57.4125	-19.9932	-33.4447	-51.6495	-11.9413	-43.2745	15.6743	-29.5195	-90.0596	25.6746	-18.4562	-89.4819	33.9828	-28.8571	-83.8618	62.3961	-9.15992	-22.9666	64.0279	-17.726	-11.3305	59.959	-5.11445	-4.54183	53.4183	9.2281	24.4705	56.9097	1.94187	36.5418	50.8076	13.9586	43.081	50.0523	9.2281	65.0114	53.9554
	-75.7308	9.22662	24.4705	-77.3277	-2.38016	15.7011	-70.1456	6.87088	6.16578	-59.4676	-7.18987	-26.6138	-57.4004	-19.9895	-33.4479	-51.6463	-11.9381	-43.2739	15.6787	-29.5158	-90.0614	25.6698	-18.4532	-89.4882	33.9805	-28.8506	-83.8621	62.3911	-9.14685	-22.9641	64.0267	-17.7272	-11.3308	59.9575	-5.10955	-4.54186	53.4148	9.22662	24.4705	56.9075	1.9416	36.5478	50.8042	13.9517	43.0831	50.0609	9.22662	65.0176	53.942
	-75.7347	9.22015	24.4732	-77.3196	-2.3874	15.6849	-70.1451	6.87165	6.15981	-59.467	-7.18116	-26.6146	-57.389	-19.9812	-33.4535	-51.6426	-11.9281	-43.2761	15.6822	-29.4989	-90.0676	25.6655	-18.4403	-89.4972	33.9782	-28.8334	-83.8655	62.3853	-9.13125	-22.9607	64.023	-17.7285	-11.3313	59.9548	-5.11128	-4.5434	53.4105	9.22015	24.4732	56.9046	1.93447	36.5534	50.8	13.9372	43.0881	50.0692	9.22015	65.024	53.925
	-75.7378	9.20732	24.4784	-77.3068	-2.39818	15.6615	-70.1437	6.86478	6.15324	-59.4703	-7.17191	-26.6202	-57.3813	-19.9684	-33.4628	-51.6403	-11.9103	-43.2834	15.6841	-29.467	-90.0795	25.6631	-18.4146	-89.5086	33.9767	-28.8045	-83.8735	62.3804	-9.11685	-22.958	64.0175	-17.7303	-11.3331	59.9518	-5.1184	-4.54608	53.4061	9.20732	24.4784	56.9011	1.91823	36.5571	50.7953	13.9146	43.0957	50.0748	9.20732	65.0302	53.9065
	-75.7396	9.18902	24.4854	-77.2908	-2.41096	15.6332	-70.1425	6.84979	6.14727	-59.4776	-7.16274	-26.6308	-57.3789	-19.9528	-33.476	-51.641	-11.8863	-43.2958	15.6844	-29.4235	-90.0962	25.6632	-18.378	-89.5214	33.9766	-28.7665	-83.8861	62.3775	-9.10658	-22.9572	64.0118	-17.7325	-11.3367	59.9487	-5.12918	-4.54977	53.4023	9.18902	24.4854	56.8972	1.89413	36.5585	50.7907	13.886	43.1051	50.0764	9.18902	65.0359	53.8889
	-75.7396	9.16806	24.493	-77.2735	-2.42306	15.6039	-70.1424	6.82877	6.14304	-59.4871	-7.15436	-26.6451	-57.3821	-19.9371	-33.492	-51.6457	-11.8595	-43.3112	15.6833	-29.376	-90.1148	25.6657	-18.3361	-89.5338	33.9782	-28.7251	-83.9016	62.377	-9.1021	-22.9589	64.0069	-17.7348	-11.3419	59.9458	-5.14186	-4.55444	53.3994	9.16806	24.493	56.8931	1.8665	36.5581	50.7867	13.8557	43.1146	50.0739	9.16806	65.0408	53.8748
	-75.7382	9.14809	24.4997	-77.2576	-2.43197	15.578	-70.1438	6.80562	6.14137	-59.4955	-7.14761	-26.6606	-57.3894	-19.9245	-33.5088	-51.6547	-11.8352	-43.3258	15.6816	-29.3338	-90.1315	25.6697	-18.2962	-89.5437	33.9816	-28.687	-83.9175	62.3787	-9.10343	-22.9629	64.0033	-17.7372	-11.3478	59.9431	-5.15499	-4.55984	53.3974	9.14809	24.4997	56.8892	1.84077	36.5571	50.7835	13.8289	43.1226	50.0685	9.14809	65.044	53.8657
	-75.7364	9.13215	24.5042	-77.245	-2.43654	15.5586	-70.1464	6.78472	6.14264	-59.5	-7.14333	-26.6745	-57.3988	-19.9172	-33.5245	-51.6666	-11.8189	-43.3355	15.6798	-29.3041	-90.1433	25.6741	-18.2643	-89.5493	33.9861	-28.6576	-83.9316	62.3822	-9.10911	-22.9685	64.0002	-17.7393	-11.3529	59.9409	-5.1676	-4.56531	53.3962	9.13215	24.5042	56.8859	1.82135	36.5564	50.7814	13.809	43.1279	50.0624	9.13215	65.0451	53.8626
	-75.7351	9.12178	24.5058	-77.2364	-2.43739	15.5477	-70.1495	6.76954	6.14672	-59.4987	-7.14214	-26.685	-57.4079	-19.9159	-33.5375	-51.6794	-11.8146	-43.3371	15.6784	-29.2898	-90.1495	25.6776	-18.2436	-89.55	33.9913	-28.6394	-83.9424	62.3864	-9.11668	-22.9747	63.9965	-17.741	-11.3564	59.9395	-5.17902	-4.5698	53.3956	9.12178	24.5058	56.8839	1.81017	36.5566	50.7804	13.7975	43.1297	50.0575	9.12178	65.0442	53.8655
	-75.735	9.11694	24.5045	-77.2318	-2.43639	15.5452	-70.1523	6.76182	6.1528	-59.4919	-7.14412	-26.691	-57.415	-19.9194	-33.5471	-51.6904	-11.8234	-43.3294	15.6775	-29.2889	-90.1511	25.6796	-18.2339	-89.5465	33.9966	-28.6314	-83.95	62.391	-9.12366	-22.9809	63.9916	-17.7418	-11.3582	59.9396	-5.18861	-4.57227	53.3956	9.11694	24.5045	56.8836	1.80665	36.5575	50.7804	13.7933	43.1283	50.0553	9.11694	65.042	53.8734
	-75.7361	9.11659	24.501	-77.2302	-2.43552	15.5498	-70.1539	6.76159	6.15938	-59.4813	-7.14854	-26.693	-57.4192	-19.9254	-33.5532	-51.6975	-11.8438	-43.3139	15.6773	-29.2967	-90.1505	25.6799	-18.2332	-89.5408	34.002	-28.6313	-83.9548	62.3954	-9.12842	-22.9866	63.9864	-17.7414	-11.3593	59.9417	-5.19555	-4.57227	53.3964	9.11659	24.501	56.8855	1.80867	36.5583	50.7815	13.7944	43.1239	50.0562	9.11659	65.0398	53.885
	-75.7381	9.11943	24.4961	-77.2306	-2.43579	15.5596	-70.1534	6.76759	6.16437	-59.4708	-7.15387	-26.6917	-57.4204	-19.9311	-33.5556	-51.6995	-11.8715	-43.2939	15.6777	-29.3081	-90.1501	25.6789	-18.2389	-89.5352	34.0072	-28.6363	-83.9574	62.3996	-9.13079	-22.992	63.9828	-17.7398	-11.3608	59.9456	-5.19901	-4.57035	53.3982	9.11943	24.4961	56.8896	1.81388	36.5581	50.7836	13.7988	43.1175	50.0593	9.11943	65.0392	53.8982
	-75.7402	9.12447	24.4909	-77.2323	-2.43686	15.5722	-70.1505	6.77808	6.16567	-59.4644	-7.15817	-26.6886	-57.4193	-19.9344	-33.5546	-51.6969	-11.9012	-43.274	15.6789	-29.3193	-90.1509	25.6773	-18.2489	-89.5316	34.0123	-28.6447	-83.9579	62.4033	-9.13194	-22.9972	63.9831	-17.7372	-11.3637	59.9505	-5.19872	-4.56802	53.4013	9.12447	24.4909	56.8952	1.82062	36.5562	50.787	13.8057	43.1098	50.0629	9.12447	65.0407	53.9107
	-75.742	9.13112	24.4862	-77.2349	-2.43744	15.5853	-70.1451	6.79138	6.16181	-59.4662	-7.15972	-26.6852	-57.4168	-19.9348	-33.5508	-51.6909	-11.9278	-43.2584	15.6808	-29.3296	-90.1525	25.6766	-18.2622	-89.5306	34.0169	-28.6563	-83.9561	62.4061	-9.13371	-23.0018	63.9885	-17.7347	-11.3682	59.9548	-5.19552	-4.56713	53.4052	9.13112	24.4862	56.9009	1.82801	36.5518	50.7918	13.8151	43.1018	50.0654	9.13112	65.0443	53.92
	-75.7436	9.13911	24.4826	-77.239	-2.43626	15.5964	-70.1381	6.80612	6.15256	-59.4782	-7.15761	-26.6829	-57.4141	-19.9333	-33.545	-51.6834	-11.9478	-43.2498	15.6831	-29.3405	-90.1531	25.6781	-18.2782	-89.5313	34.0209	-28.6719	-83.9514	62.4073	-9.13776	-23.005	63.9984	-17.7335	-11.3732	59.9569	-5.19147	-4.56895	53.4089	9.13911	24.4826	56.9048	1.83571	36.5446	50.798	13.8273	43.0948	50.0655	9.13911	65.0487	53.924
	-75.7458	9.14825	24.4801	-77.245	-2.43283	15.6034	-70.1308	6.82114	6.13917	-59.4999	-7.15219	-26.6823	-57.412	-19.932	-33.538	-51.6756	-11.96	-43.2491	15.6854	-29.3546	-90.1502	25.6832	-18.2965	-89.5318	34.0238	-28.6921	-83.9433	62.4061	-9.14477	-23.0057	64.0101	-17.7348	-11.3774	59.9556	-5.18934	-4.57353	53.4111	9.14825	24.4801	56.9054	1.84347	36.5341	50.805	13.8429	43.0899	50.0626	9.14825	65.0517	53.9214
	-75.7495	9.15829	24.4786	-77.2533	-2.42765	15.6051	-70.125	6.8352	6.12416	-59.5281	-7.145	-26.6832	-57.4114	-19.9334	-33.5307	-51.6683	-11.9652	-43.255	15.687	-29.3747	-90.1419	25.6924	-18.3166	-89.5303	34.0252	-28.717	-83.932	62.4022	-9.15433	-23.0028	64.0199	-17.7392	-11.3788	59.9505	-5.19174	-4.57957	53.4109	9.15829	24.4786	56.9015	1.85096	36.5203	50.8125	13.8615	43.0882	50.0571	9.15829	65.0516	53.9123
	-75.7549	9.16883	24.478	-77.2637	-2.42175	15.6019	-70.1217	6.84712	6.11048	-59.5576	-7.13832	-26.6844	-57.4127	-19.9387	-33.5234	-51.6618	-11.9657	-43.2646	15.6869	-29.4016	-90.1276	25.705	-18.3377	-89.5254	34.025	-28.7453	-83.9178	62.3957	-9.16525	-22.996	64.0245	-17.7463	-11.3764	59.9422	-5.20003	-4.58499	53.4078	9.16883	24.478	56.8935	1.85801	36.5036	50.8195	13.8821	43.09	50.0499	9.16883	65.0473	53.8984
	-75.7615	9.17933	24.4782	-77.275	-2.41611	15.5962	-70.121	6.85618	6.10051	-59.5825	-7.13431	-26.6842	-57.4161	-19.9474	-33.5168	-51.6562	-11.9647	-43.2743	15.6848	-29.4336	-90.1082	25.7193	-18.3587	-89.5174	34.0236	-28.7743	-83.9022	62.3876	-9.17603	-22.986	64.0223	-17.7543	-11.37	59.9322	-5.2138	-4.58791	53.4025	9.17933	24.4782	56.8829	1.86478	36.486	50.8257	13.9029	43.0951	50.0422	9.17933	65.0392	53.8824
	-75.7676	9.18903	24.479	-77.2856	-2.41126	15.5918	-70.1221	6.8626	6.09522	-59.5983	-7.1342	-26.6809	-57.4213	-19.9574	-33.5116	-51.6512	-11.9647	-43.2809	15.6805	-29.4669	-90.0862	25.7323	-18.3781	-89.508	34.0216	-28.8001	-83.8871	62.3795	-9.18516	-22.9745	64.0143	-17.7613	-11.3609	59.9226	-5.23087	-4.58757	53.3965	9.18903	24.479	56.8719	1.87158	36.4699	50.8307	13.9219	43.1022	50.0353	9.18903	65.029	53.868
	-75.7713	9.19691	24.4804	-77.294	-2.40752	15.5923	-70.1235	6.86731	6.09406	-59.6029	-7.13776	-26.6739	-57.4276	-19.9659	-33.5091	-51.6472	-11.9672	-43.2823	15.6748	-29.496	-90.0651	25.7415	-18.3938	-89.4996	34.0199	-28.8184	-83.8747	62.373	-9.19115	-22.9637	64.0036	-17.7652	-11.3514	59.915	-5.24805	-4.58483	53.3915	9.19691	24.4804	56.8629	1.87833	36.458	50.8349	13.9368	43.1101	50.0298	9.19691	65.0192	53.858
	-75.7713	9.20169	24.4824	-77.2994	-2.40525	15.5994	-70.124	6.87133	6.09542	-59.5974	-7.1436	-26.6644	-57.4344	-19.9704	-33.5102	-51.6446	-11.9719	-43.2782	15.6688	-29.5155	-90.0484	25.7452	-18.4034	-89.4945	34.0191	-28.8258	-83.8674	62.369	-9.19269	-22.9556	63.9939	-17.7649	-11.344	59.9104	-5.26223	-4.58187	53.3891	9.20169	24.4824	56.8577	1.8841	36.4518	50.8389	13.9456	43.1175	50.0261	9.20169	65.0121	53.8543
	-75.767	9.20225	24.4847	-77.3018	-2.40502	15.6129	-70.1229	6.87483	6.09768	-59.5847	-7.14985	-26.6546	-57.4406	-19.9697	-33.5152	-51.6443	-11.9773	-43.2701	15.6637	-29.5215	-90.0393	25.7429	-18.4045	-89.4938	34.0195	-28.8205	-83.8667	62.3676	-9.1889	-22.9514	63.9886	-17.7605	-11.3408	59.909	-5.27138	-4.58135	53.3898	9.20225	24.4847	56.8568	1.88713	36.4512	50.8432	13.9471	43.1235	50.0241	9.20225	65.0091	53.8571
	-75.7592	9.19812	24.4869	-77.3022	-2.40742	15.63	-70.1203	6.87677	6.10012	-59.5688	-7.15481	-26.6473	-57.4453	-19.9642	-33.5234	-51.6471	-11.9812	-43.2604	15.6608	-29.513	-90.0393	25.7359	-18.3962	-89.4971	34.021	-28.8038	-83.8729	62.3682	-9.17984	-22.9511	63.9889	-17.7535	-11.342	59.9102	-5.27497	-4.58518	53.3932	9.19812	24.4869	56.8599	1.88562	36.4546	50.8479	13.941	43.1275	50.0233	9.19812	65.0102	53.8652
	-75.7495	9.18992	24.4887	-77.3016	-2.41263	15.6471	-70.1163	6.87536	6.10328	-59.5527	-7.15748	-26.6445	-57.4478	-19.9559	-33.5326	-51.653	-11.982	-43.2514	15.6606	-29.4923	-90.0481	25.7265	-18.3798	-89.5031	34.0236	-28.7793	-83.8845	62.3703	-9.16673	-22.9536	63.9942	-17.7456	-11.3466	59.9131	-5.27384	-4.59368	53.3983	9.18992	24.4887	56.8659	1.87874	36.4593	50.8528	13.9292	43.1293	50.0231	9.18992	65.0144	53.8767
	-75.7396	9.17954	24.4898	-77.301	-2.42006	15.661	-70.1112	6.86919	6.10846	-59.5386	-7.15759	-26.6467	-57.4478	-19.9469	-33.5404	-51.661	-11.9792	-43.2447	15.663	-29.4646	-90.0631	25.717	-18.3591	-89.5096	34.0268	-28.7529	-83.8985	62.3732	-9.15184	-22.9576	64.0023	-17.7384	-11.3522	59.9172	-5.26953	-4.60525	53.404	9.17954	24.4898	56.8734	1.86754	36.463	50.8577	13.9148	43.129	50.0226	9.17954	65.0198	53.8893
	-75.7308	9.1696	24.4901	-77.3011	-2.42836	15.67	-70.1049	6.85841	6.11668	-59.5271	-7.15551	-26.6526	-57.445	-19.9394	-33.5441	-51.6692	-11.9739	-43.2405	15.6674	-29.4364	-90.0804	25.7095	-18.3392	-89.5148	34.0305	-28.73	-83.9115	62.3768	-9.13787	-22.9616	64.0107	-17.7328	-11.3564	59.9219	-5.26368	-4.61695	53.4094	9.1696	24.4901	56.8814	1.85496	36.4641	50.8623	13.9018	43.1269	50.0214	9.1696	65.0248	53.9008
	-75.7242	9.16263	24.4897	-77.3018	-2.43573	15.6746	-70.0974	6.8451	6.12774	-59.5181	-7.15193	-26.6595	-57.4399	-19.9349	-33.5419	-51.6753	-11.9679	-43.238	15.673	-29.4134	-90.0959	25.705	-18.3253	-89.5181	34.0345	-28.7147	-83.9206	62.3811	-9.12717	-22.9645	64.0174	-17.7292	-11.358	59.927	-5.25758	-4.62567	53.4143	9.16263	24.4897	56.8893	1.84487	36.463	50.8664	13.8939	43.1239	50.0192	9.16263	65.0284	53.91
	-75.7197	9.16005	24.4891	-77.3023	-2.44047	15.6769	-70.0891	6.83255	6.14008	-59.511	-7.14777	-26.6648	-57.4326	-19.9337	-33.5337	-51.6779	-11.963	-43.2359	15.6788	-29.3984	-90.1065	25.7035	-18.3201	-89.5195	34.0385	-28.7081	-83.9245	62.3864	-9.1211	-22.9664	64.0218	-17.7272	-11.3568	59.9324	-5.25204	-4.62935	53.4187	9.16005	24.4891	56.8968	1.84051	36.4613	50.8702	13.8926	43.1206	50.0162	9.16005	65.0304	53.9167
	-75.7172	9.16168	24.4883	-77.3019	-2.44154	15.6797	-70.0812	6.8238	6.15138	-59.5053	-7.14396	-26.6665	-57.4237	-19.9354	-33.5209	-51.6769	-11.9604	-43.2336	15.6839	-29.3913	-90.1112	25.7042	-18.3234	-89.5198	34.0424	-28.7087	-83.9237	62.3927	-9.11967	-22.9676	64.0241	-17.7263	-11.3542	59.9377	-5.24749	-4.62784	53.4232	9.16168	24.4883	56.9036	1.84312	36.4607	50.8738	13.897	43.1179	50.013	9.16168	65.0315	53.9212
	-75.7158	9.16596	24.4876	-77.2998	-2.4388	15.6854	-70.0754	6.82044	6.15962	-59.5009	-7.14127	-26.6639	-57.4139	-19.9391	-33.507	-51.6733	-11.9604	-43.2308	15.6873	-29.3896	-90.1114	25.7058	-18.3319	-89.5198	34.0458	-28.7133	-83.9199	62.3993	-9.12156	-22.969	64.0252	-17.7262	-11.3518	59.9423	-5.24416	-4.62281	53.428	9.16596	24.4876	56.9096	1.85147	36.4625	50.8772	13.9044	43.116	50.01	9.16596	65.0322	53.9244
	-75.7151	9.17068	24.4868	-77.2961	-2.43294	15.695	-70.0733	6.82196	6.16387	-59.498	-7.13994	-26.6576	-57.4038	-19.9437	-33.4955	-51.6689	-11.9626	-43.2284	15.6886	-29.3902	-90.1096	25.7071	-18.3414	-89.5199	34.0485	-28.7186	-83.9154	62.4054	-9.12454	-22.9707	64.0257	-17.7269	-11.3508	59.9456	-5.24222	-4.61687	53.4326	9.17068	24.4868	56.9141	1.86233	36.4664	50.8802	13.9114	43.1149	50.0079	9.17068	65.0331	53.9273
	-75.7144	9.17388	24.4861	-77.2916	-2.4251	15.7076	-70.0757	6.8261	6.16448	-59.4971	-7.1395	-26.6493	-57.3941	-19.948	-33.4897	-51.6654	-11.9658	-43.2271	15.6878	-29.3905	-90.1079	25.7074	-18.3478	-89.5202	34.0499	-28.7223	-83.912	62.4097	-9.1263	-22.9725	64.0259	-17.7286	-11.3515	59.9471	-5.24183	-4.61237	53.4366	9.17388	24.4861	56.9168	1.87171	36.4711	50.8822	13.9152	43.1142	50.007	9.17388	65.0341	53.9299
	-75.7138	9.17447	24.4853	-77.2875	-2.41663	15.7211	-70.0823	6.8297	6.16271	-59.4986	-7.13886	-26.641	-57.3854	-19.9507	-33.4907	-51.6637	-11.9686	-43.2276	15.6857	-29.3897	-90.1077	25.7063	-18.3489	-89.5207	34.0497	-28.7231	-83.9103	62.4115	-9.12533	-22.9736	64.0253	-17.731	-11.3536	59.9469	-5.24312	-4.61049	53.4393	9.17447	24.4853	56.9173	1.87623	36.4747	50.8828	13.9144	43.1138	50.0074	9.17447	65.0354	53.9317
	-75.7132	9.17239	24.4849	-77.2853	-2.40878	15.7325	-70.0912	6.82989	6.16008	-59.502	-7.13686	-26.6347	-57.3781	-19.9511	-33.4978	-51.6642	-11.9697	-43.2298	15.6832	-29.3878	-90.1087	25.7042	-18.3448	-89.5216	34.0481	-28.721	-83.9102	62.4107	-9.12161	-22.9733	64.0236	-17.7336	-11.3561	59.9452	-5.24623	-4.61103	53.44	9.17239	24.4849	56.9158	1.87412	36.4759	50.8818	13.9093	43.1138	50.009	9.17239	65.0367	53.9317
	-75.7128	9.16843	24.4849	-77.286	-2.40255	15.7395	-70.1004	6.82505	6.15786	-59.5056	-7.1329	-26.6317	-57.3726	-19.9492	-33.5083	-51.6662	-11.9681	-43.2331	15.6814	-29.3858	-90.1104	25.7013	-18.3369	-89.5228	34.0454	-28.7169	-83.9111	62.4079	-9.11655	-22.9715	64.0209	-17.7358	-11.3584	59.9428	-5.25115	-4.6129	53.4389	9.16843	24.4849	56.9127	1.86572	36.4745	50.8795	13.9014	43.1145	50.0115	9.16843	65.0379	53.9294
	-75.7126	9.16386	24.4854	-77.2897	-2.39856	15.7407	-70.1075	6.81531	6.15693	-59.5073	-7.12742	-26.6321	-57.3694	-19.9456	-33.5189	-51.669	-11.9636	-43.2366	15.681	-29.3844	-90.1119	25.6984	-18.3277	-89.5245	34.0425	-28.7119	-83.9123	62.4042	-9.11235	-22.9689	64.0175	-17.7369	-11.3598	59.9405	-5.25757	-4.61489	53.4363	9.16386	24.4854	56.909	1.8533	36.4713	50.8768	13.8925	43.116	50.0143	9.16386	65.039	53.9246
	-75.7125	9.16008	24.4864	-77.2956	-2.39692	15.7362	-70.1113	6.80233	6.15806	-59.5049	-7.12187	-26.6352	-57.3687	-19.9413	-33.5267	-51.672	-11.9567	-43.2396	15.6819	-29.3847	-90.1127	25.6957	-18.3202	-89.5262	34.0402	-28.7075	-83.9133	62.4008	-9.11089	-22.9663	64.0146	-17.7365	-11.3602	59.9389	-5.26464	-4.61617	53.4332	9.16008	24.4864	56.9055	1.84033	36.4672	50.8747	13.8847	43.1183	50.0168	9.16008	65.0398	53.9186
	-75.7123	9.15819	24.4874	-77.3022	-2.39726	15.7273	-70.1116	6.78871	6.16205	-59.4976	-7.11823	-26.6391	-57.3704	-19.9379	-33.5299	-51.6746	-11.9487	-43.2419	15.6837	-29.3879	-90.112	25.6937	-18.3164	-89.5275	34.0395	-28.7053	-83.914	62.3987	-9.113	-22.9649	64.0132	-17.7348	-11.3598	59.9385	-5.27082	-4.61641	53.4307	9.15819	24.4874	56.9031	1.83041	36.4635	50.874	13.8796	43.121	50.0185	9.15819	65.0401	53.9127
	-75.7116	9.1588	24.4881	-77.308	-2.39896	15.7161	-70.1094	6.77717	6.16972	-59.4863	-7.11831	-26.6415	-57.3737	-19.9362	-33.5283	-51.6765	-11.9406	-43.2441	15.686	-29.3948	-90.1092	25.6924	-18.3176	-89.5276	34.0407	-28.7062	-83.9141	62.3982	-9.11822	-22.9653	64.0143	-17.732	-11.3584	59.9397	-5.27393	-4.61552	53.4296	9.1588	24.4881	56.9023	1.8261	36.4607	50.8755	13.8783	43.1234	50.0192	9.1588	65.0396	53.9087
	-75.7103	9.16174	24.4881	-77.3115	-2.40137	15.7047	-70.1062	6.76971	6.18149	-59.4728	-7.12317	-26.6403	-57.3775	-19.9366	-33.5225	-51.6772	-11.9335	-43.2468	15.688	-29.4059	-90.1038	25.6915	-18.3235	-89.5264	34.0436	-28.7102	-83.9138	62.3995	-9.12516	-22.9674	64.0184	-17.7285	-11.3563	59.9425	-5.27147	-4.61324	53.4301	9.16174	24.4881	56.9031	1.82808	36.459	50.879	13.8808	43.1251	50.0187	9.16174	65.0383	53.9075
	-75.7083	9.16612	24.4874	-77.312	-2.40405	15.6949	-70.1037	6.76715	6.19687	-59.4592	-7.13284	-26.6343	-57.3805	-19.9384	-33.5141	-51.6761	-11.9278	-43.2506	15.6896	-29.42	-90.0956	25.6909	-18.3322	-89.5241	34.0477	-28.7158	-83.9129	62.4021	-9.13218	-22.9708	64.0251	-17.7247	-11.3537	59.947	-5.26138	-4.60896	53.432	9.16612	24.4874	56.9051	1.83504	36.4583	50.8838	13.8862	43.126	50.0174	9.16612	65.0367	53.9094
	-75.7061	9.1706	24.4864	-77.3095	-2.4067	15.6881	-70.1029	6.76906	6.21408	-59.4467	-7.14645	-26.6237	-57.3819	-19.9401	-33.5052	-51.6725	-11.9232	-43.2555	15.6907	-29.4347	-90.0854	25.6905	-18.3412	-89.5215	34.0518	-28.7209	-83.9119	62.4054	-9.13804	-22.9748	64.0333	-17.7209	-11.3511	59.953	-5.24295	-4.60197	53.4345	9.1706	24.4864	56.9075	1.84434	36.4583	50.8887	13.8931	43.1261	50.0156	9.1706	65.0351	53.914
	-75.704	9.17393	24.4855	-77.3049	-2.40909	15.6856	-70.1039	6.77409	6.23028	-59.4357	-7.1624	-26.6102	-57.3809	-19.9407	-33.4982	-51.6665	-11.9193	-43.2611	15.6913	-29.447	-90.0747	25.6901	-18.3479	-89.5193	34.0548	-28.7237	-83.9109	62.4089	-9.14222	-22.9785	64.0414	-17.7174	-11.3491	59.96	-5.21764	-4.59197	53.4369	9.17393	24.4855	56.9095	1.85304	36.4584	50.8922	13.8999	43.1256	50.0139	9.17393	65.0338	53.92
	-75.7026	9.1754	24.4849	-77.2996	-2.41093	15.6878	-70.1063	6.7806	6.24233	-59.4267	-7.17842	-26.5969	-57.3772	-19.9394	-33.496	-51.6589	-11.9158	-43.2664	15.6915	-29.4544	-90.0659	25.69	-18.3508	-89.518	34.0558	-28.7236	-83.9102	62.4118	-9.14495	-22.9815	64.0474	-17.7149	-11.3484	59.9671	-5.18925	-4.57954	53.4385	9.1754	24.4849	56.9104	1.859	36.4582	50.8935	13.9053	43.1246	50.0125	9.1754	65.0331	53.9259
	-75.7021	9.17515	24.4846	-77.2956	-2.41197	15.6946	-70.1092	6.78716	6.24797	-59.4205	-7.19171	-26.5874	-57.3705	-19.937	-33.501	-51.6512	-11.9125	-43.2707	15.6915	-29.456	-90.0613	25.6903	-18.3503	-89.5173	34.054	-28.7218	-83.9098	62.4138	-9.14685	-22.9834	64.0501	-17.7139	-11.3494	59.9733	-5.16301	-4.56613	53.4388	9.17515	24.4846	56.9101	1.86143	36.4574	50.892	13.9088	43.1231	50.0118	9.17515	65.0326	53.9305
	-75.7026	9.17408	24.4844	-77.2943	-2.41216	15.7043	-70.1116	6.7929	6.24679	-59.4188	-7.19935	-26.5851	-57.3608	-19.9349	-33.5146	-51.6449	-11.91	-43.2737	15.6911	-29.4525	-90.0622	25.6909	-18.3482	-89.5163	34.0494	-28.7211	-83.9093	62.4145	-9.14849	-22.9841	64.0487	-17.715	-11.352	59.978	-5.14387	-4.55355	53.4382	9.17408	24.4844	56.9089	1.86098	36.4558	50.8885	13.9109	43.1209	50.0117	9.17408	65.0319	53.9326
	-75.7039	9.17352	24.484	-77.296	-2.41172	15.714	-70.1132	6.79748	6.24045	-59.4228	-7.19911	-26.5915	-57.3481	-19.9352	-33.5351	-51.641	-11.909	-43.2753	15.6902	-29.4466	-90.0681	25.6916	-18.347	-89.5142	34.0426	-28.7242	-83.9083	62.4139	-9.15008	-22.9838	64.0437	-17.7179	-11.3553	59.9806	-5.13465	-4.5434	53.4369	9.17352	24.484	56.9076	1.85932	36.4537	50.8842	13.9125	43.1183	50.0122	9.17352	65.0303	53.932
	-75.7056	9.17462	24.483	-77.2997	-2.41103	15.7195	-70.1139	6.80093	6.23194	-59.433	-7.1903	-26.6066	-57.3334	-19.9396	-33.5582	-51.6397	-11.91	-43.2755	15.6884	-29.4414	-90.0771	25.6922	-18.3492	-89.5104	34.0351	-28.7324	-83.9065	62.4121	-9.15122	-22.9826	64.0363	-17.722	-11.3582	59.9812	-5.13514	-4.53674	53.4355	9.17462	24.483	56.9069	1.8584	36.4518	50.8808	13.9151	43.1155	50.0133	9.17462	65.0274	53.9288
	-75.7074	9.17796	24.4816	-77.3026	-2.4104	15.7168	-70.1139	6.8035	6.22424	-59.4477	-7.17425	-26.6279	-57.3188	-19.9485	-33.5775	-51.6403	-11.9135	-43.2747	15.686	-29.4398	-90.086	25.6925	-18.3559	-89.5049	34.0285	-28.7453	-83.9037	62.4095	-9.15114	-22.9807	64.0283	-17.7266	-11.3593	59.9798	-5.14243	-4.53403	53.4342	9.17796	24.4816	56.9077	1.85988	36.4511	50.8797	13.9197	43.1133	50.0149	9.17796	65.0233	53.924
	-75.7091	9.18338	24.48	-77.3012	-2.40971	15.7031	-70.1135	6.80559	6.21913	-59.4637	-7.15409	-26.652	-57.3068	-19.9608	-33.587	-51.6416	-11.9189	-43.2733	15.6831	-29.4432	-90.0917	25.6922	-18.3668	-89.4983	34.0247	-28.7608	-83.9003	62.4068	-9.14909	-22.978	64.0218	-17.7312	-11.3579	59.9769	-5.15229	-4.53538	53.4331	9.18338	24.48	56.9105	1.86462	36.4524	50.8816	13.9268	43.1122	50.0168	9.18338	65.0184	53.9187
	-75.7103	9.19023	24.4785	-77.2925	-2.40845	15.6786	-70.1127	6.8077	6.21684	-59.4773	-7.13383	-26.6746	-57.3005	-19.9737	-33.5835	-51.6423	-11.9251	-43.2717	15.6807	-29.4512	-90.0926	25.6915	-18.3805	-89.4917	34.0248	-28.776	-83.8963	62.4044	-9.14499	-22.9747	64.0187	-17.735	-11.3543	59.9729	-5.16075	-4.54053	53.4322	9.19023	24.4785	56.915	1.87265	36.4561	50.886	13.9362	43.1124	50.0188	9.19023	65.0132	53.9139
	-75.7111	9.19761	24.4776	-77.2759	-2.40586	15.6464	-70.1116	6.81033	6.21633	-59.4855	-7.11713	-26.6922	-57.3017	-19.9842	-33.5683	-51.6417	-11.9307	-43.2706	15.6796	-29.4625	-90.0882	25.6905	-18.3952	-89.4862	34.0287	-28.7887	-83.8922	62.4028	-9.13983	-22.9709	64.0201	-17.7377	-11.3492	59.9684	-5.16547	-4.54894	53.4314	9.19761	24.4776	56.9209	1.88326	36.4614	50.8918	13.947	43.1134	50.0206	9.19761	65.0086	53.9103
	-75.7114	9.2047	24.4775	-77.254	-2.40146	15.6132	-70.1104	6.8139	6.21618	-59.487	-7.1065	-26.7028	-57.3108	-19.9897	-33.546	-51.6398	-11.9339	-43.2705	15.6802	-29.4757	-90.0794	25.6893	-18.4094	-89.4826	34.0351	-28.798	-83.888	62.4022	-9.13554	-22.9672	64.026	-17.7391	-11.344	59.9638	-5.16617	-4.55967	53.4308	9.2047	24.4775	56.927	1.89525	36.4669	50.8971	13.958	43.1145	50.0221	9.2047	65.0052	53.9079
	-75.7114	9.21097	24.478	-77.2322	-2.39531	15.5868	-70.1094	6.81862	6.21527	-59.4827	-7.10272	-26.7062	-57.3267	-19.9893	-33.5233	-51.6373	-11.9338	-43.2717	15.6825	-29.4899	-90.0674	25.6879	-18.4219	-89.4811	34.042	-28.804	-83.8839	62.4024	-9.13417	-22.9642	64.0351	-17.739	-11.3397	59.9594	-5.16446	-4.57133	53.4304	9.21097	24.478	56.932	1.90725	36.4707	50.9003	13.9682	43.1148	50.0235	9.21097	65.0031	53.9067
	-75.7114	9.21635	24.479	-77.217	-2.38803	15.5743	-70.1092	6.82451	6.21325	-59.475	-7.10494	-26.704	-57.3466	-19.984	-33.5062	-51.6352	-11.9307	-43.274	15.6854	-29.505	-90.0532	25.6861	-18.4327	-89.4813	34.0475	-28.8082	-83.8797	62.4031	-9.13692	-22.962	64.0444	-17.7379	-11.3364	59.9552	-5.1629	-4.58219	53.4302	9.21635	24.479	56.9351	1.91803	36.4716	50.9004	13.9767	43.1139	50.0252	9.21635	65.0023	53.9061
	-75.7116	9.22111	24.4801	-77.2136	-2.38052	15.579	-70.1102	6.83135	6.21043	-59.4669	-7.11101	-26.6986	-57.3671	-19.9763	-33.4982	-51.6344	-11.9257	-43.2766	15.6876	-29.5213	-90.0376	25.6839	-18.4422	-89.4823	34.05	-28.8122	-83.8753	62.4037	-9.14351	-22.9607	64.051	-17.7361	-11.3337	59.9511	-5.16393	-4.59049	53.4301	9.22111	24.4801	56.9357	1.92673	36.4692	50.8973	13.9832	43.1119	50.0277	9.22111	65.0022	53.9061
	-75.7123	9.22568	24.4809	-77.2235	-2.37353	15.5996	-70.1126	6.83863	6.20739	-59.4611	-7.11819	-26.6921	-57.3842	-19.9693	-33.5001	-51.635	-11.9211	-43.2783	15.6878	-29.5386	-90.0213	25.6812	-18.4514	-89.4832	34.0488	-28.8176	-83.8703	62.4036	-9.15227	-22.9598	64.0525	-17.7342	-11.3309	59.9471	-5.1689	-4.59483	53.4301	9.22568	24.4809	56.9342	1.93301	36.4644	50.8916	13.9879	43.1093	50.0311	9.22568	65.0023	53.9064
	-75.7134	9.2303	24.4811	-77.2447	-2.36745	15.6304	-70.1163	6.84564	6.20455	-59.4589	-7.12407	-26.6857	-57.3942	-19.9654	-33.5105	-51.6367	-11.9187	-43.2781	15.6855	-29.5554	-90.0058	25.6782	-18.4606	-89.4833	34.0444	-28.8247	-83.8648	62.4027	-9.16087	-22.9589	64.0485	-17.7323	-11.3277	59.9434	-5.17764	-4.59473	53.4296	9.2303	24.4811	56.9311	1.93706	36.4587	50.8847	13.9915	43.1069	50.0352	9.2303	65.0022	53.9071
	-75.7148	9.23494	24.4807	-77.2717	-2.36227	15.6637	-70.12	6.85158	6.20195	-59.4599	-7.12735	-26.6793	-57.3944	-19.9659	-33.5266	-51.6385	-11.9197	-43.2757	15.681	-29.5694	-89.9934	25.6753	-18.4699	-89.4821	34.0378	-28.8333	-83.8591	62.4011	-9.16724	-22.9578	64.0404	-17.7302	-11.3241	59.9402	-5.18864	-4.59086	53.4287	9.23494	24.4807	56.9272	1.93947	36.4535	50.8781	13.9945	43.1051	50.0395	9.23494	65.0014	53.9081
	-75.716	9.23938	24.4797	-77.2982	-2.35783	15.6923	-70.1225	6.85581	6.19942	-59.4621	-7.12829	-26.6721	-57.3837	-19.9706	-33.5455	-51.6398	-11.9241	-43.2716	15.6756	-29.5783	-89.9862	25.673	-18.4788	-89.4799	34.0304	-28.8426	-83.8535	62.3993	-9.17031	-22.9565	64.0309	-17.7277	-11.3208	59.938	-5.19968	-4.58488	53.4272	9.23938	24.4797	56.9233	1.94108	36.4497	50.8732	13.9976	43.1043	50.0431	9.23938	65.0002	53.9092
	-75.7169	9.24338	24.4786	-77.3187	-2.35397	15.7118	-70.1225	6.858	6.19669	-59.4635	-7.12847	-26.6634	-57.363	-19.9786	-33.5644	-51.6402	-11.9308	-43.2664	15.6708	-29.5807	-89.9857	25.6715	-18.4868	-89.4769	34.0233	-28.8518	-83.8485	62.3981	-9.17028	-22.955	64.0229	-17.7249	-11.3181	59.9368	-5.2087	-4.57898	53.4257	9.24338	24.4786	56.9198	1.9428	36.4477	50.8708	14.0014	43.104	50.0454	9.24338	64.9984	53.9106
	-75.7171	9.24685	24.4776	-77.3303	-2.35054	15.7213	-70.1194	6.85812	6.19355	-59.463	-7.13006	-26.6529	-57.3351	-19.9887	-33.5807	-51.6397	-11.9384	-43.2614	15.6681	-29.5775	-89.9918	25.6709	-18.4937	-89.4737	34.0173	-28.8605	-83.8444	62.3978	-9.16835	-22.9533	64.0181	-17.7221	-11.316	59.9365	-5.21445	-4.57514	53.4246	9.24685	24.4776	56.9171	1.94536	36.4473	50.8714	14.0064	43.1038	50.0462	9.24685	64.9961	53.9124
	-75.7167	9.24984	24.4772	-77.3327	-2.34744	15.7227	-70.1136	6.85656	6.18978	-59.4608	-7.13465	-26.6408	-57.305	-19.9997	-33.5914	-51.639	-11.9455	-43.2573	15.668	-29.5716	-90.0024	25.6712	-18.4997	-89.4705	34.0123	-28.8691	-83.841	62.3985	-9.16602	-22.9513	64.0166	-17.7202	-11.3139	59.9367	-5.21672	-4.57457	53.4243	9.24984	24.4772	56.9154	1.94906	36.4482	50.8745	14.0126	43.1032	50.0455	9.24984	64.9934	53.9147
	-75.7158	9.25246	24.4772	-77.3282	-2.34466	15.7192	-70.1063	6.85413	6.18512	-59.4581	-7.14238	-26.6283	-57.278	-20.0102	-33.5937	-51.6384	-11.9514	-43.2544	15.6702	-29.5665	-90.0145	25.672	-18.5049	-89.4676	34.0084	-28.8775	-83.8382	62.4	-9.16438	-22.949	64.0176	-17.7197	-11.3114	59.9369	-5.21614	-4.57744	53.4248	9.25246	24.4772	56.9147	1.95363	36.4497	50.8791	14.0195	43.102	50.0438	9.25246	64.9904	53.9177
	-75.7149	9.2547	24.4776	-77.3201	-2.3424	15.714	-70.0993	6.85193	6.17954	-59.4566	-7.1516	-26.6169	-57.259	-20.0188	-33.5857	-51.638	-11.9552	-43.2528	15.674	-29.5645	-90.0247	25.6733	-18.5094	-89.4652	34.0052	-28.8853	-83.836	62.4017	-9.16363	-22.9466	64.0198	-17.7213	-11.3081	59.9369	-5.21381	-4.58291	53.4259	9.2547	24.4776	56.9146	1.95818	36.4513	50.884	14.0261	43.1005	50.0416	9.2547	64.9876	53.9211
	-75.7142	9.25628	24.4782	-77.3119	-2.3411	15.7092	-70.0942	6.85097	6.17357	-59.4577	-7.15949	-26.6078	-57.2515	-20.0239	-33.5676	-51.6377	-11.9567	-43.2522	15.6783	-29.5658	-90.0312	25.6747	-18.5126	-89.4638	34.0028	-28.8912	-83.8344	62.4032	-9.16312	-22.9443	64.0222	-17.7247	-11.3042	59.9365	-5.21099	-4.58958	53.4271	9.25628	24.4782	56.9147	1.96146	36.4522	50.888	14.031	43.0991	50.0395	9.25628	64.9856	53.9243
	-75.7138	9.25674	24.4789	-77.306	-2.34123	15.7059	-70.092	6.8517	6.16835	-59.4617	-7.16327	-26.6016	-57.2562	-20.0241	-33.5419	-51.6373	-11.9556	-43.2525	15.6819	-29.5676	-90.0339	25.6761	-18.5135	-89.4642	34.0015	-28.8931	-83.8338	62.4042	-9.16199	-22.9428	64.0241	-17.7289	-11.3007	59.9357	-5.20889	-4.59599	53.4279	9.25674	24.4789	56.9142	1.96223	36.452	50.8901	14.0328	43.0987	50.0377	9.25674	64.9853	53.9264
	-75.7138	9.25562	24.4797	-77.3038	-2.343	15.7042	-70.0931	6.85374	6.16519	-59.4682	-7.16162	-26.5985	-57.2715	-20.0187	-33.5132	-51.6366	-11.9517	-43.2536	15.6843	-29.5665	-90.034	25.6774	-18.5112	-89.467	34.0014	-28.8898	-83.8345	62.4047	-9.15964	-22.9428	64.0255	-17.7328	-11.2985	59.9346	-5.20852	-4.60108	53.4281	9.25562	24.4797	56.9127	1.95982	36.4508	50.8898	14.0307	43.0999	50.0364	9.25562	64.9872	53.9267
	-75.7138	9.25271	24.4807	-77.3047	-2.34609	15.7041	-70.097	6.85613	6.16486	-59.476	-7.15546	-26.5976	-57.2936	-20.0087	-33.4873	-51.6358	-11.9457	-43.2555	15.6849	-29.5597	-90.0339	25.6785	-18.5054	-89.4719	34.0021	-28.8813	-83.8364	62.4049	-9.15607	-22.9446	64.0264	-17.7351	-11.2981	59.9331	-5.21049	-4.60458	53.4278	9.25271	24.4807	56.9101	1.95437	36.4488	50.8874	14.0249	43.1029	50.0353	9.25271	64.9912	53.9254
	-75.7138	9.24825	24.4814	-77.3075	-2.34968	15.7052	-70.1028	6.85776	6.16703	-59.4837	-7.14766	-26.5982	-57.3178	-19.9963	-33.4687	-51.6352	-11.9388	-43.2584	15.6838	-29.5473	-90.0352	25.6796	-18.4965	-89.4779	34.0031	-28.8699	-83.8392	62.4051	-9.15164	-22.948	64.027	-17.7354	-11.2994	59.9312	-5.21477	-4.60687	53.427	9.24825	24.4814	56.9065	1.94687	36.4466	50.8838	14.0163	43.107	50.0342	9.24825	64.9965	53.9236
	-75.7138	9.24292	24.4817	-77.3104	-2.35275	15.7075	-70.1092	6.85797	6.17046	-59.4898	-7.14186	-26.5993	-57.3396	-19.9844	-33.4598	-51.635	-11.9326	-43.2618	15.6814	-29.5318	-90.0389	25.6806	-18.4858	-89.4833	34.0037	-28.8588	-83.8423	62.4048	-9.14667	-22.9519	64.0278	-17.7339	-11.3021	59.9289	-5.22047	-4.60871	53.4261	9.24292	24.4817	56.9026	1.93883	36.4449	50.8799	14.0069	43.1112	50.0331	9.24292	65.0016	53.9224
	-75.7138	9.23765	24.4814	-77.3119	-2.35442	15.7111	-70.1149	6.85677	6.17362	-59.4938	-7.14086	-26.6006	-57.356	-19.9759	-33.4601	-51.6355	-11.9289	-43.2654	15.6782	-29.5175	-90.045	25.6817	-18.4753	-89.4863	34.003	-28.8514	-83.8454	62.4037	-9.14135	-22.9553	64.0291	-17.7315	-11.3055	59.9267	-5.22585	-4.6106	53.4255	9.23765	24.4814	56.8991	1.93187	36.4441	50.8766	13.9985	43.1138	50.0321	9.23765	65.005	53.9227
	-75.7138	9.23346	24.4803	-77.3111	-2.35415	15.7156	-70.119	6.85497	6.17544	-59.4956	-7.14544	-26.6016	-57.3663	-19.9724	-33.4669	-51.6364	-11.9284	-43.2681	15.6748	-29.5079	-90.0527	25.6824	-18.4669	-89.4859	34.0007	-28.85	-83.8479	62.4014	-9.13601	-22.9571	64.0311	-17.7294	-11.309	59.9251	-5.22866	-4.61224	53.4252	9.23346	24.4803	56.8967	1.92731	36.4448	50.8747	13.9928	43.114	50.0314	9.23346	65.0055	53.9241
	-75.7138	9.23116	24.4789	-77.3084	-2.35185	15.7206	-70.1212	6.8539	6.17567	-59.4961	-7.15407	-26.6024	-57.3713	-19.9739	-33.4766	-51.6375	-11.9311	-43.2695	15.6716	-29.5047	-90.0612	25.6824	-18.4623	-89.4822	33.997	-28.8546	-83.8496	62.398	-9.13149	-22.9569	64.0333	-17.7285	-11.3121	59.9254	-5.22673	-4.61222	53.4255	9.23116	24.4789	56.8957	1.92594	36.4472	50.8743	13.9906	43.1114	50.0315	9.23116	65.0033	53.9256
	-75.7136	9.23125	24.4776	-77.3046	-2.3478	15.7251	-70.1211	6.85497	6.17477	-59.4962	-7.1637	-26.6032	-57.3728	-19.9786	-33.4856	-51.6383	-11.9357	-43.2693	15.6694	-29.507	-90.0696	25.6813	-18.4625	-89.4768	33.9926	-28.8634	-83.8502	62.3945	-9.12914	-22.955	64.0348	-17.7291	-11.3143	59.9285	-5.21883	-4.60839	53.4263	9.23125	24.4776	56.8961	1.92789	36.4519	50.8754	13.992	43.1069	50.0323	9.23125	64.9992	53.9258
	-75.7131	9.23367	24.4769	-77.301	-2.34259	15.728	-70.1193	6.85909	6.17367	-59.4965	-7.17112	-26.6041	-57.3724	-19.9842	-33.4912	-51.6387	-11.9402	-43.2677	15.6684	-29.5122	-90.0772	25.6791	-18.4673	-89.4718	33.9885	-28.873	-83.8496	62.3922	-9.13023	-22.9521	64.0345	-17.7308	-11.3152	59.9352	-5.20519	-4.59886	53.4274	9.23367	24.4769	56.8973	1.93246	36.4585	50.8776	13.9961	43.1023	50.034	9.23367	64.9949	53.9242
	-75.7122	9.23789	24.4768	-77.2986	-2.33698	15.7284	-70.1162	6.86615	6.17339	-59.4969	-7.17438	-26.6054	-57.3711	-19.9883	-33.4915	-51.6382	-11.9429	-43.2653	15.6689	-29.517	-90.0832	25.6761	-18.4758	-89.469	33.9857	-28.8804	-83.8481	62.3923	-9.13529	-22.9492	64.0318	-17.7329	-11.3149	59.9452	-5.1876	-4.58321	53.4286	9.23789	24.4768	56.8988	1.9383	36.4661	50.8804	14.0017	43.0991	50.0361	9.23789	64.9922	53.9212
	-75.7113	9.24299	24.4774	-77.2981	-2.33173	15.726	-70.1128	6.87497	6.17471	-59.4971	-7.17353	-26.6069	-57.3689	-19.9892	-33.4859	-51.6368	-11.9433	-43.2629	15.6707	-29.5196	-90.0863	25.6731	-18.486	-89.4693	33.9848	-28.8833	-83.846	62.3954	-9.14359	-22.9469	64.027	-17.7348	-11.3137	59.9569	-5.16894	-4.56319	53.4298	9.24299	24.4774	56.9	1.94373	36.473	50.8832	14.0073	43.0986	50.0382	9.24299	64.9919	53.9181
	-75.7107	9.24794	24.4782	-77.2994	-2.32751	15.7214	-70.1099	6.88362	6.17785	-59.4962	-7.17041	-26.6083	-57.3658	-19.987	-33.4754	-51.6344	-11.9415	-43.2609	15.6733	-29.5204	-90.0853	25.6708	-18.4959	-89.4722	33.9859	-28.8816	-83.8436	62.4008	-9.15314	-22.9454	64.0217	-17.7362	-11.312	59.968	-5.15227	-4.54242	53.4306	9.24794	24.4782	56.9008	1.94729	36.4776	50.8853	14.0118	43.101	50.04	9.24794	64.994	53.9166
	-75.7108	9.25178	24.479	-77.3023	-2.32492	15.7158	-70.1081	6.88999	6.18235	-59.494	-7.16761	-26.6093	-57.3623	-19.9827	-33.4621	-51.6316	-11.9388	-43.2593	15.6757	-29.5209	-90.0792	25.6695	-18.5036	-89.4762	33.9883	-28.8768	-83.8412	62.4067	-9.16133	-22.9444	64.0176	-17.7375	-11.3106	59.976	-5.13995	-4.52522	53.4308	9.25178	24.479	56.9008	1.9481	36.4784	50.8862	14.0143	43.1054	50.0413	9.25178	64.9972	53.9174
	-75.7119	9.25372	24.4797	-77.3062	-2.32457	15.7107	-70.1077	6.89228	6.18735	-59.4908	-7.16724	-26.6091	-57.3593	-19.9782	-33.4489	-51.629	-11.9367	-43.2578	15.6772	-29.523	-90.0683	25.6694	-18.5074	-89.4797	33.9908	-28.871	-83.8392	62.411	-9.16569	-22.9433	64.0159	-17.7391	-11.31	59.9792	-5.133	-4.51495	53.4304	9.25372	24.4797	56.9002	1.94612	36.4754	50.8857	14.0145	43.1105	50.0424	9.25372	64.9999	53.9202
	-75.7137	9.25324	24.4806	-77.3109	-2.32709	15.7071	-70.108	6.88944	6.19212	-59.4871	-7.17011	-26.6073	-57.3582	-19.9749	-33.4391	-51.6277	-11.9358	-43.2561	15.6771	-29.5272	-90.0543	25.6699	-18.5065	-89.4811	33.992	-28.8661	-83.8376	62.4117	-9.16476	-22.9417	64.0169	-17.7414	-11.3107	59.977	-5.1311	-4.51294	53.429	9.25324	24.4806	56.8992	1.94204	36.4696	50.8837	14.0123	43.115	50.0439	9.25324	65.0005	53.9232
	-75.7162	9.25032	24.4819	-77.3157	-2.3328	15.7051	-70.1086	6.88142	6.19642	-59.4835	-7.17565	-26.6037	-57.3604	-19.9737	-33.4354	-51.6283	-11.9362	-43.2537	15.6752	-29.5322	-90.0401	25.6699	-18.5006	-89.4802	33.991	-28.863	-83.8367	62.408	-9.15854	-22.9397	64.0199	-17.7441	-11.3126	59.9705	-5.13305	-4.51822	53.4266	9.25032	24.4819	56.8981	1.93708	36.4628	50.8806	14.0085	43.118	50.0462	9.25032	64.9982	53.924
	-75.7187	9.24551	24.4841	-77.3201	-2.34145	15.7047	-70.1088	6.86932	6.20055	-59.4799	-7.18235	-26.5985	-57.3665	-19.9742	-33.4396	-51.631	-11.9373	-43.2506	15.672	-29.5358	-90.0288	25.6689	-18.491	-89.4775	33.9877	-28.8614	-83.8365	62.4006	-9.14845	-22.9372	64.0234	-17.7466	-11.3151	59.9616	-5.13733	-4.52819	53.4235	9.24551	24.4841	56.897	1.93264	36.457	50.8769	14.0036	43.1194	50.0498	9.24551	64.9933	53.9203
	-75.721	9.23996	24.4872	-77.3234	-2.35195	15.7052	-70.1082	6.85522	6.20483	-59.4758	-7.18838	-26.5925	-57.3764	-19.9753	-33.4519	-51.635	-11.9381	-43.2473	15.6684	-29.5358	-90.0229	25.6667	-18.4799	-89.4744	33.9831	-28.8604	-83.8368	62.3913	-9.13697	-22.9347	64.0259	-17.7479	-11.3172	59.9524	-5.14263	-4.53971	53.4201	9.23996	24.4872	56.8965	1.92987	36.4536	50.8732	13.9989	43.1193	50.0543	9.23996	64.9872	53.9111
	-75.7225	9.23504	24.4907	-77.3245	-2.36241	15.7062	-70.1068	6.84177	6.20915	-59.4707	-7.19215	-26.5865	-57.3889	-19.9757	-33.4705	-51.639	-11.938	-43.2444	15.6657	-29.5311	-90.0229	25.6636	-18.4701	-89.4724	33.9784	-28.8592	-83.8377	62.3827	-9.12699	-22.9327	64.0266	-17.747	-11.3176	59.9451	-5.14806	-4.54997	53.4172	9.23504	24.4907	56.8968	1.92933	36.4529	50.8702	13.9953	43.1184	50.0589	9.23504	64.9817	53.897
	-75.7232	9.23196	24.494	-77.3229	-2.37053	15.7078	-70.1048	6.83146	6.21282	-59.4644	-7.19269	-26.5817	-57.4021	-19.9745	-33.4921	-51.6417	-11.9366	-43.2428	15.665	-29.5226	-90.0279	25.6607	-18.4639	-89.4725	33.9753	-28.8574	-83.839	62.3772	-9.12098	-22.932	64.0249	-17.7435	-11.3155	59.941	-5.15303	-4.55702	53.4154	9.23196	24.494	56.898	1.9309	36.4546	50.8685	13.9935	43.1173	50.0625	9.23196	64.9785	53.8806
	-75.723	9.23138	24.4963	-77.3185	-2.37425	15.7104	-70.1026	6.82588	6.21487	-59.4575	-7.18988	-26.5789	-57.4138	-19.9716	-33.5118	-51.6419	-11.9342	-43.2428	15.6669	-29.5121	-90.0356	25.6591	-18.4628	-89.4749	33.9744	-28.8552	-83.8405	62.3763	-9.1203	-22.9327	64.021	-17.7377	-11.311	59.9407	-5.15704	-4.55983	53.4153	9.23138	24.4963	56.9	1.9339	36.4573	50.8685	13.9937	43.1163	50.0639	9.23138	64.9786	53.8654
	-75.7219	9.23314	24.4974	-77.312	-2.37246	15.7148	-70.1005	6.82534	6.21471	-59.4519	-7.18437	-26.5787	-57.4216	-19.968	-33.5244	-51.6396	-11.9314	-43.2445	15.6711	-29.5026	-90.0432	25.6592	-18.4663	-89.4791	33.9758	-28.8535	-83.8421	62.3801	-9.12475	-22.935	64.0155	-17.7304	-11.3046	59.9439	-5.15957	-4.55819	53.4169	9.23314	24.4974	56.9027	1.93728	36.4597	50.8699	13.9955	43.1155	50.0626	9.23314	64.9818	53.8548
	-75.7202	9.23634	24.4969	-77.3046	-2.36549	15.7216	-70.0992	6.82879	6.21256	-59.4495	-7.17734	-26.5805	-57.4235	-19.965	-33.5254	-51.6357	-11.929	-43.2473	15.6763	-29.4962	-90.0481	25.6612	-18.4727	-89.4839	33.9785	-28.8528	-83.8434	62.3876	-9.13267	-22.9383	64.0089	-17.7232	-11.2977	59.9498	-5.1602	-4.55259	53.4198	9.23634	24.4969	56.9057	1.93996	36.4605	50.8721	13.998	43.1146	50.059	9.23634	64.9869	53.8509
	-75.7183	9.23968	24.4952	-77.2979	-2.35512	15.7307	-70.0991	6.83429	6.20958	-59.4521	-7.17022	-26.583	-57.4188	-19.9642	-33.5134	-51.6317	-11.9275	-43.2503	15.6807	-29.4945	-90.0489	25.6642	-18.4794	-89.4877	33.9811	-28.8537	-83.8441	62.3964	-9.14153	-22.9419	64.0019	-17.7178	-11.2918	59.957	-5.15888	-4.5442	53.4233	9.23968	24.4952	56.9087	1.94107	36.4594	50.8745	14.0003	43.1136	50.0541	9.23968	64.9925	53.8536
	-75.7165	9.24197	24.4926	-77.2931	-2.34396	15.7412	-70.1006	6.8397	6.20755	-59.4595	-7.16443	-26.5845	-57.4083	-19.9662	-33.491	-51.6296	-11.9272	-43.2525	15.6824	-29.4975	-90.0455	25.6666	-18.4839	-89.4894	33.9821	-28.856	-83.8439	62.4042	-9.14888	-22.9452	63.9952	-17.7156	-11.2884	59.9638	-5.1561	-4.53482	53.4266	9.24197	24.4926	56.9112	1.94021	36.4566	50.8766	14.0016	43.1122	50.0499	9.24197	64.9968	53.8616
	-75.7152	9.24254	24.4894	-77.291	-2.33465	15.7517	-70.1041	6.84327	6.20826	-59.4703	-7.16101	-26.5831	-57.3942	-19.9705	-33.4651	-51.6304	-11.9279	-43.2531	15.6804	-29.5044	-90.0387	25.6672	-18.4851	-89.4884	33.9811	-28.8592	-83.8427	62.4092	-9.15317	-22.9475	63.9897	-17.7173	-11.2881	59.969	-5.15277	-4.52655	53.429	9.24254	24.4894	56.9131	1.93756	36.4529	50.8782	14.0017	43.1106	50.048	9.24254	64.9991	53.8724
	-75.7146	9.24145	24.486	-77.2915	-2.32896	15.7606	-70.1093	6.84418	6.21299	-59.4815	-7.16018	-26.5782	-57.3797	-19.9754	-33.4454	-51.6345	-11.929	-43.2518	15.6747	-29.5139	-90.0299	25.6647	-18.4829	-89.4849	33.9783	-28.8622	-83.8405	62.4107	-9.15426	-22.9488	63.9863	-17.7221	-11.2912	59.9715	-5.14993	-4.52133	53.4305	9.24145	24.486	56.9143	1.93381	36.4493	50.8796	14.0007	43.109	50.0498	9.24145	64.9989	53.8838
	-75.7145	9.23936	24.483	-77.294	-2.3274	15.7669	-70.1157	6.84256	6.22201	-59.4906	-7.16109	-26.5703	-57.3682	-19.9786	-33.4412	-51.641	-11.9295	-43.2486	15.6664	-29.5244	-90.0206	25.6591	-18.4787	-89.4798	33.975	-28.8639	-83.8379	62.409	-9.15317	-22.9496	63.986	-17.7285	-11.2973	59.9713	-5.14841	-4.52044	53.4311	9.23936	24.483	56.9147	1.92989	36.4469	50.8812	13.9991	43.1077	50.0554	9.23936	64.9968	53.8942
	-75.7149	9.2372	24.4808	-77.2974	-2.32925	15.7701	-70.1222	6.83933	6.23437	-59.4961	-7.16195	-26.5618	-57.3626	-19.978	-33.4579	-51.6486	-11.9292	-43.2442	15.6576	-29.5347	-90.0118	25.6511	-18.4744	-89.4745	33.9729	-28.8633	-83.8353	62.4052	-9.15136	-22.9501	63.9895	-17.7344	-11.3053	59.9687	-5.14854	-4.52414	53.4311	9.2372	24.4808	56.9147	1.92678	36.4462	50.8834	13.9976	43.1071	50.0638	9.2372	64.9937	53.9024
	-75.7156	9.23584	24.4798	-77.3004	-2.33295	15.7705	-70.1278	6.83591	6.2479	-59.4982	-7.16072	-26.5563	-57.3641	-19.9727	-33.4939	-51.6561	-11.9284	-43.239	15.6503	-29.5437	-90.0042	25.6428	-18.4717	-89.4703	33.9736	-28.8601	-83.8335	62.4006	-9.14991	-22.9509	63.9964	-17.7381	-11.3138	59.9643	-5.15006	-4.53153	53.4308	9.23584	24.4798	56.9141	1.9254	36.4473	50.8858	13.9965	43.1072	50.0728	9.23584	64.9905	53.9076
	-75.7165	9.2359	24.4799	-77.3025	-2.33673	15.769	-70.1319	6.83372	6.25969	-59.4984	-7.15614	-26.5573	-57.3719	-19.9642	-33.5401	-51.6628	-11.9286	-43.2334	15.6458	-29.5506	-89.9986	25.6365	-18.4718	-89.4679	33.9776	-28.8551	-83.8327	62.3961	-9.14914	-22.9515	64.0055	-17.7387	-11.321	59.9588	-5.15229	-4.54065	53.4301	9.2359	24.4799	56.9127	1.92645	36.45	50.8876	13.9964	43.1082	50.08	9.2359	64.988	53.9094
	-75.7178	9.23752	24.4812	-77.3035	-2.33931	15.7661	-70.1345	6.83372	6.26676	-59.499	-7.14843	-26.5674	-57.3831	-19.9558	-33.5821	-51.6685	-11.9319	-43.2275	15.6446	-29.5552	-89.9952	25.6348	-18.475	-89.4677	33.9846	-28.8501	-83.8326	62.3923	-9.1488	-22.9514	64.0143	-17.7362	-11.325	59.9531	-5.15445	-4.54881	53.4287	9.23752	24.4812	56.9102	1.93029	36.4539	50.8875	13.9976	43.1099	50.0831	9.23752	64.9864	53.9074
	-75.7201	9.24031	24.4834	-77.3039	-2.34035	15.7623	-70.1359	6.83593	6.26694	-59.5014	-7.13933	-26.5869	-57.3935	-19.9521	-33.6055	-51.6738	-11.94	-43.2212	15.6461	-29.5575	-89.9944	25.6393	-18.4806	-89.4691	33.993	-28.8472	-83.8327	62.3893	-9.14856	-22.95	64.0202	-17.7313	-11.3245	59.9477	-5.15605	-4.55334	53.4261	9.24031	24.4834	56.906	1.93664	36.4587	50.8843	14.0001	43.1119	50.0808	9.24031	64.9857	53.9017
	-75.7238	9.24323	24.4859	-77.3047	-2.34063	15.7572	-70.137	6.83923	6.25958	-59.5061	-7.13147	-26.6136	-57.3984	-19.957	-33.601	-51.6796	-11.9535	-43.2146	15.6488	-29.5573	-89.9964	25.6504	-18.4865	-89.4715	34.001	-28.8478	-83.8328	62.3866	-9.14838	-22.9468	64.0209	-17.7253	-11.3195	59.943	-5.15707	-4.55252	53.422	9.24323	24.4859	56.9	1.94446	36.4638	50.8777	14.0033	43.114	50.0734	9.24323	64.9856	53.8929
	-75.729	9.24491	24.4884	-77.3067	-2.34156	15.7504	-70.1383	6.84169	6.24582	-59.5125	-7.12725	-26.6433	-57.395	-19.972	-33.5679	-51.6862	-11.9713	-43.2077	15.6512	-29.5545	-90.0012	25.6668	-18.4898	-89.4741	34.0067	-28.8516	-83.8329	62.3837	-9.14856	-22.9423	64.0153	-17.7201	-11.3115	59.9393	-5.15807	-4.54639	53.4164	9.24491	24.4884	56.8924	1.95205	36.4687	50.8681	14.0061	43.1158	50.0621	9.24491	64.9857	53.8825
	-75.7353	9.24409	24.4904	-77.3103	-2.34446	15.7422	-70.1398	6.84133	6.22847	-59.5193	-7.12783	-26.6706	-57.3833	-19.9958	-33.5139	-51.6936	-11.991	-43.2011	15.6521	-29.5495	-90.0085	25.6859	-18.4882	-89.4759	34.0091	-28.8575	-83.8336	62.3804	-9.14952	-22.9377	64.004	-17.7172	-11.3027	59.9366	-5.15985	-4.53679	53.4097	9.24409	24.4904	56.8841	1.95753	36.4726	50.8572	14.0071	43.1166	50.0494	9.24409	64.9855	53.8716
	-75.7419	9.24024	24.4913	-77.3152	-2.34979	15.7335	-70.1407	6.83695	6.21137	-59.5253	-7.13253	-26.6909	-57.3661	-20.024	-33.4521	-51.7013	-12.0092	-43.1957	15.6514	-29.5435	-90.0177	25.7042	-18.4805	-89.4762	34.0081	-28.8637	-83.8355	62.3766	-9.15146	-22.9344	63.9892	-17.7179	-11.2958	59.935	-5.16305	-4.52665	53.4027	9.24024	24.4913	56.8763	1.95941	36.4745	50.8472	14.0056	43.1161	50.0377	9.24024	64.9849	53.8615
	-75.7475	9.23391	24.4909	-77.3209	-2.35683	15.7259	-70.1403	6.82885	6.19838	-59.5297	-7.13901	-26.7016	-57.3483	-20.0509	-33.396	-51.7082	-12.023	-43.1921	15.6497	-29.5382	-90.0276	25.7185	-18.4678	-89.4745	34.0045	-28.8688	-83.8389	62.3726	-9.15402	-22.9335	63.9744	-17.7226	-11.2929	59.9346	-5.1677	-4.51877	53.3963	9.23391	24.4909	56.8702	1.95715	36.4738	50.8401	14.0014	43.114	50.0289	9.23391	64.9836	53.8529
	-75.7508	9.22666	24.4893	-77.3269	-2.36397	15.7211	-70.1378	6.81892	6.19222	-59.5324	-7.1442	-26.7025	-57.3342	-20.0709	-33.3557	-51.7131	-12.0306	-43.1908	15.6484	-29.5358	-90.037	25.7269	-18.4533	-89.4712	34.0004	-28.8719	-83.8432	62.3691	-9.15633	-22.935	63.9631	-17.7302	-11.2948	59.9355	-5.17299	-4.51474	53.3917	9.22666	24.4893	56.8667	1.95142	36.4705	50.837	13.9959	43.1106	50.024	9.22666	64.9819	53.8462
	-75.7512	9.22061	24.4868	-77.3331	-2.36929	15.72	-70.1332	6.81009	6.19351	-59.5335	-7.14555	-26.6959	-57.3268	-20.0802	-33.3359	-51.715	-12.0313	-43.1921	15.6487	-29.5376	-90.0443	25.7286	-18.4412	-89.4671	33.9978	-28.8725	-83.8476	62.3668	-9.15724	-22.938	63.9579	-17.7388	-11.3008	59.9382	-5.17739	-4.5145	53.3895	9.22061	24.4868	56.8661	1.94407	36.4652	50.8382	13.991	43.1063	50.0226	9.22061	64.9803	53.8417
	-75.7485	9.21775	24.4842	-77.3392	-2.37125	15.7214	-70.1274	6.80526	6.20047	-59.5329	-7.14223	-26.6854	-57.3267	-20.0775	-33.3366	-51.713	-12.0256	-43.1959	15.6515	-29.5442	-90.0475	25.7247	-18.4355	-89.4636	33.9984	-28.8711	-83.8509	62.3665	-9.15592	-22.9411	63.9599	-17.746	-11.3087	59.9426	-5.17919	-4.51666	53.3901	9.21775	24.4842	56.8683	1.93753	36.4594	50.843	13.9889	43.1022	50.0239	9.21775	64.9795	53.8399
	-75.7438	9.21929	24.4822	-77.3446	-2.36927	15.7224	-70.1212	6.80631	6.20951	-59.5301	-7.13551	-26.6746	-57.3325	-20.0644	-33.3537	-51.7069	-12.0152	-43.2017	15.6569	-29.5552	-90.0449	25.7171	-18.4386	-89.4621	34.0028	-28.8683	-83.8521	62.3686	-9.15236	-22.9426	63.9681	-17.7498	-11.3159	59.9485	-5.17722	-4.5193	53.3933	9.21929	24.4822	56.8727	1.93406	36.4547	50.8499	13.9909	43.0993	50.0266	9.21929	64.9799	53.8413
	-75.7382	9.2252	24.4815	-77.3477	-2.36396	15.7183	-70.1159	6.81342	6.21659	-59.5247	-7.12827	-26.6657	-57.3417	-20.0445	-33.3814	-51.6974	-12.0022	-43.2084	15.6638	-29.569	-90.0359	25.7085	-18.4504	-89.4632	34.0105	-28.8651	-83.8508	62.3727	-9.14746	-22.9415	63.9804	-17.7496	-11.3201	59.9548	-5.1714	-4.52092	53.3983	9.2252	24.4815	56.878	1.9348	36.4527	50.8573	13.9971	43.0987	50.0297	9.2252	64.9817	53.8463
	-75.7331	9.23426	24.4821	-77.3459	-2.35703	15.7043	-70.1122	6.82506	6.21884	-59.5166	-7.12385	-26.6597	-57.3511	-20.0227	-33.4123	-51.6858	-11.9892	-43.2149	15.6707	-29.5833	-90.0212	25.7008	-18.4685	-89.4667	34.0198	-28.8625	-83.8474	62.3776	-9.14263	-22.9379	63.9939	-17.7458	-11.3205	59.9603	-5.16292	-4.52116	53.4041	9.23426	24.4821	56.8833	1.93938	36.4543	50.8637	14.0063	43.1009	50.0324	9.23426	64.9846	53.8551
	-75.7296	9.24442	24.4837	-77.3358	-2.35086	15.6774	-70.1107	6.83845	6.2157	-59.5065	-7.12483	-26.6557	-57.358	-20.0039	-33.4395	-51.6741	-11.9783	-43.2201	15.6763	-29.5951	-90.0035	25.6952	-18.4888	-89.4716	34.0282	-28.8614	-83.8428	62.382	-9.13921	-22.9327	64.0065	-17.7402	-11.3179	59.9636	-5.15386	-4.52095	53.4095	9.24442	24.4837	56.8874	1.94605	36.4595	50.8681	14.0158	43.1059	50.0344	9.24442	64.9879	53.8668
	-75.7278	9.25335	24.4857	-77.3149	-2.34792	15.6384	-70.1116	6.85041	6.20904	-59.4958	-7.13211	-26.6527	-57.3604	-19.9917	-33.457	-51.6645	-11.9708	-43.2238	15.6793	-29.6014	-89.9875	25.6919	-18.5067	-89.4766	34.0336	-28.8622	-83.8379	62.3844	-9.1379	-22.9273	64.0171	-17.7349	-11.314	59.9636	-5.14645	-4.52208	53.4138	9.25335	24.4857	56.89	1.95237	36.4676	50.8698	14.0226	43.1129	50.0359	9.25335	64.9909	53.8801
	-75.7274	9.25908	24.4874	-77.2826	-2.35007	15.5928	-70.1148	6.85827	6.20214	-59.4862	-7.14465	-26.6493	-57.358	-19.9877	-33.4618	-51.6585	-11.9668	-43.2262	15.6794	-29.5994	-89.9779	25.6902	-18.5182	-89.4803	34.0343	-28.8646	-83.8339	62.3841	-9.13863	-22.9235	64.0256	-17.7314	-11.3111	59.9599	-5.14238	-4.52634	53.4163	9.25908	24.4874	56.8909	1.95606	36.477	50.8688	14.0243	43.1206	50.0372	9.25908	64.9929	53.8926
	-75.7277	9.26046	24.4885	-77.2416	-2.35791	15.5494	-70.12	6.86065	6.19805	-59.4787	-7.15976	-26.645	-57.3524	-19.9909	-33.4542	-51.6566	-11.9656	-43.2282	15.6769	-29.5877	-89.9788	25.6891	-18.5209	-89.4822	34.0296	-28.8678	-83.8315	62.3814	-9.14084	-22.9225	64.032	-17.7308	-11.3104	59.9531	-5.14232	-4.53457	53.4171	9.26046	24.4885	56.8906	1.95579	36.4859	50.8651	14.0194	43.1275	50.0386	9.26046	64.9938	53.9023
	-75.728	9.25736	24.4886	-77.1979	-2.37051	15.518	-70.1265	6.85793	6.19819	-59.474	-7.17403	-26.6399	-57.3465	-19.9986	-33.4377	-51.6585	-11.9658	-43.2306	15.6724	-29.5672	-89.9913	25.6877	-18.5147	-89.4822	34.0202	-28.8709	-83.831	62.3772	-9.144	-22.9247	64.0364	-17.7329	-11.3124	59.9448	-5.14586	-4.54611	53.4164	9.25736	24.4886	56.8896	1.95148	36.4925	50.8594	14.0085	43.1322	50.0402	9.25736	64.9936	53.9078
	-75.7279	9.2507	24.4879	-77.16	-2.38543	15.5056	-70.1334	6.85214	6.20183	-59.472	-7.1844	-26.6345	-57.3434	-20.0073	-33.4178	-51.6626	-11.966	-43.234	15.6669	-29.5415	-90.0135	25.686	-18.5014	-89.4806	34.0075	-28.8729	-83.8326	62.3733	-9.14798	-22.9302	64.0384	-17.7366	-11.3163	59.9367	-5.15166	-4.55886	53.4147	9.2507	24.4879	56.8886	1.94424	36.4955	50.8523	13.9933	43.1339	50.0419	9.2507	64.9927	53.9087
	-75.7274	9.2421	24.4867	-77.1364	-2.39928	15.5143	-70.1392	6.8463	6.20653	-59.472	-7.18919	-26.6296	-57.3451	-20.0139	-33.3999	-51.6673	-11.9649	-43.2387	15.6617	-29.5156	-90.0403	25.6839	-18.4842	-89.4781	33.9939	-28.8734	-83.8357	62.3709	-9.15302	-22.9381	64.0376	-17.7405	-11.3209	59.931	-5.15785	-4.56995	53.4126	9.2421	24.4867	56.8878	1.93595	36.4946	50.8445	13.9767	43.1326	50.0435	9.2421	64.9914	53.9063
	-75.7268	9.23358	24.4851	-77.1333	-2.40861	15.5413	-70.1427	6.84343	6.20928	-59.4727	-7.18864	-26.6259	-57.3515	-20.0162	-33.3878	-51.6707	-11.9622	-43.2443	15.658	-29.4955	-90.0654	25.6823	-18.4672	-89.4753	33.9817	-28.8728	-83.8398	62.3712	-9.15947	-22.9469	64.0342	-17.7435	-11.325	59.9289	-5.16244	-4.57669	53.4106	9.23358	24.4851	56.8876	1.92873	36.4908	50.8367	13.9617	43.1289	50.0445	9.23358	64.9901	53.9024
	-75.7261	9.22708	24.4834	-77.1521	-2.41092	15.5796	-70.1429	6.84555	6.20783	-59.473	-7.18478	-26.6235	-57.3606	-20.0143	-33.3825	-51.6716	-11.9579	-43.2501	15.6565	-29.4853	-90.0833	25.6813	-18.4542	-89.4723	33.9728	-28.8719	-83.8438	62.3743	-9.16722	-22.955	64.0286	-17.7449	-11.3276	59.9311	-5.16374	-4.57749	53.4092	9.22708	24.4834	56.8879	1.92437	36.4854	50.8298	13.9508	43.124	50.0448	9.22708	64.9889	53.8994
	-75.7256	9.22401	24.4815	-77.1888	-2.40547	15.6209	-70.1395	6.85297	6.20159	-59.4719	-7.18056	-26.6222	-57.3687	-20.0099	-33.3821	-51.6697	-11.953	-43.2549	15.6576	-29.4864	-90.0911	25.6812	-18.448	-89.4695	33.9682	-28.8721	-83.8467	62.3793	-9.17544	-22.9609	64.0222	-17.7453	-11.3284	59.937	-5.16078	-4.57232	53.4085	9.22401	24.4815	56.8889	1.92384	36.4803	50.8244	13.9452	43.1191	50.0444	9.22401	64.9879	53.8994
	-75.7251	9.22495	24.4798	-77.2345	-2.3935	15.6578	-70.1328	6.86416	6.19189	-59.469	-7.17855	-26.6216	-57.3725	-20.0056	-33.3833	-51.665	-11.9484	-43.2581	15.6604	-29.4967	-90.089	25.6816	-18.4499	-89.467	33.9677	-28.8742	-83.8479	62.3851	-9.18246	-22.9634	64.0165	-17.7455	-11.3273	59.9456	-5.15349	-4.56259	53.4089	9.22495	24.4798	56.8907	1.92709	36.4767	50.821	13.945	43.1155	50.0435	9.22495	64.9873	53.9033
	-75.7245	9.2295	24.4783	-77.2787	-2.37778	15.6855	-70.1241	6.87635	6.18128	-59.4648	-7.17972	-26.6216	-57.3693	-20.0039	-33.3828	-51.6582	-11.9447	-43.2591	15.664	-29.5117	-90.0798	25.6821	-18.459	-89.4656	33.9707	-28.8779	-83.8472	62.3901	-9.18607	-22.9621	64.0128	-17.7462	-11.3243	59.955	-5.1429	-4.55062	53.4103	9.2295	24.4783	56.8934	1.93307	36.4752	50.8197	13.9488	43.1142	50.0424	9.2295	64.9872	53.9109
	-75.7235	9.23634	24.4775	-77.312	-2.36148	15.7028	-70.115	6.88664	6.17244	-59.4606	-7.18292	-26.622	-57.3587	-20.0062	-33.3787	-51.6503	-11.942	-43.258	15.6672	-29.5255	-90.0679	25.682	-18.4727	-89.4658	33.9759	-28.8818	-83.845	62.3935	-9.18419	-22.9574	64.0115	-17.7479	-11.3196	59.9637	-5.13093	-4.53885	53.4127	9.23634	24.4775	56.8968	1.94009	36.4758	50.8203	13.9546	43.1155	50.0415	9.23634	64.9883	53.9205
	-75.7219	9.2435	24.4775	-77.3292	-2.34733	15.7114	-70.1069	6.89287	6.16713	-59.4579	-7.18536	-26.6233	-57.3421	-20.0119	-33.3718	-51.6422	-11.9394	-43.2556	15.6696	-29.5329	-90.0577	25.6812	-18.487	-89.4684	33.982	-28.8836	-83.8424	62.3953	-9.17568	-22.9505	64.0119	-17.7499	-11.3137	59.9706	-5.12003	-4.5293	53.4159	9.2435	24.4775	56.9011	1.94622	36.478	50.8222	13.9597	43.1194	50.0407	9.2435	64.9909	53.9296
	-75.7195	9.2487	24.4785	-77.3303	-2.33712	15.715	-70.1009	6.89411	6.16573	-59.4578	-7.18386	-26.6263	-57.3228	-20.0192	-33.3647	-51.6351	-11.9356	-43.2531	15.6711	-29.5308	-90.0525	25.6797	-18.4974	-89.4739	33.9879	-28.8806	-83.8407	62.3961	-9.16101	-22.9435	64.0127	-17.7513	-11.3073	59.9753	-5.11264	-4.52323	53.4197	9.2487	24.4785	56.9061	1.94961	36.4811	50.8245	13.9616	43.1253	50.0398	9.2487	64.9954	53.9362
	-75.7162	9.24992	24.4802	-77.3195	-2.3318	15.7169	-70.0971	6.89054	6.16743	-59.4604	-7.17645	-26.6316	-57.3049	-20.0254	-33.3607	-51.6296	-11.9298	-43.2522	15.6724	-29.5184	-90.0544	25.6782	-18.4998	-89.4817	33.9928	-28.8712	-83.8415	62.3969	-9.14241	-22.9385	64.0126	-17.7516	-11.3016	59.9779	-5.11056	-4.52115	53.4237	9.24992	24.4802	56.9115	1.94881	36.484	50.8264	13.9582	43.1319	50.038	9.24992	65.0016	53.9393
	-75.7123	9.24606	24.482	-77.3031	-2.33174	15.7189	-70.095	6.88318	6.17068	-59.4645	-7.16339	-26.6394	-57.2923	-20.0286	-33.3626	-51.6261	-11.9222	-43.2538	15.674	-29.4978	-90.0638	25.6773	-18.4921	-89.4907	33.996	-28.8557	-83.8456	62.3987	-9.1234	-22.9375	64.0106	-17.7505	-11.2981	59.9789	-5.1144	-4.52288	53.4276	9.24606	24.482	56.9171	1.94317	36.4859	50.8276	13.9485	43.1378	50.035	9.24606	65.0086	53.939
	-75.7084	9.23734	24.4835	-77.2878	-2.33675	15.7212	-70.094	6.87375	6.1738	-59.4685	-7.14712	-26.6489	-57.2873	-20.0279	-33.3709	-51.6246	-11.914	-43.2584	15.6762	-29.473	-90.0791	25.6779	-18.4747	-89.4988	33.9974	-28.8367	-83.8531	62.4016	-9.10783	-22.9411	64.0072	-17.749	-11.2984	59.9788	-5.1234	-4.5277	53.4309	9.23734	24.4835	56.9225	1.93321	36.4861	50.8277	13.9332	43.1416	50.0305	9.23734	65.0153	53.9367
	-75.7052	9.2253	24.4838	-77.2784	-2.34599	15.7223	-70.0935	6.86441	6.17545	-59.4711	-7.13126	-26.6586	-57.29	-20.0242	-33.3838	-51.6247	-11.9072	-43.2657	15.6788	-29.4493	-90.0975	25.6802	-18.4506	-89.5042	33.997	-28.8183	-83.863	62.405	-9.09877	-22.9487	64.0034	-17.7482	-11.3035	59.9781	-5.13561	-4.53454	53.4331	9.2253	24.4838	56.927	1.92058	36.4846	50.8267	13.9148	43.1427	50.025	9.2253	65.0204	53.9339
	-75.7031	9.21229	24.483	-77.2769	-2.35789	15.7209	-70.0938	6.85729	6.17498	-59.4718	-7.11898	-26.6666	-57.2983	-20.0188	-33.3978	-51.6259	-11.9034	-43.2743	15.6813	-29.4312	-90.1155	25.6838	-18.4246	-89.5059	33.9953	-28.8046	-83.8734	62.4079	-9.09758	-22.9586	64.0011	-17.7494	-11.3132	59.9769	-5.1484	-4.54207	53.4341	9.21229	24.483	56.9301	1.90764	36.4821	50.8247	13.8963	43.1412	50.0193	9.21229	65.0229	53.9316
	-75.7024	9.20066	24.4813	-77.2825	-2.37036	15.7166	-70.0952	6.85369	6.17267	-59.4716	-7.11165	-26.6715	-57.3082	-20.0134	-33.4092	-51.6276	-11.9032	-43.2829	15.6831	-29.4208	-90.1303	25.6878	-18.4013	-89.5042	33.9927	-28.7978	-83.8824	62.4095	-9.10348	-22.9685	64.0013	-17.753	-11.3261	59.9755	-5.15919	-4.54885	53.4337	9.20066	24.4813	56.9314	1.8965	36.4796	50.8221	13.8806	43.1379	50.0147	9.20066	65.0229	53.9299
	-75.703	9.19201	24.4794	-77.2921	-2.3812	15.7106	-70.0981	6.85343	6.16968	-59.4724	-7.10851	-26.6729	-57.3157	-20.0085	-33.4157	-51.6294	-11.9058	-43.29	15.6837	-29.4175	-90.1398	25.6908	-18.384	-89.5005	33.9899	-28.7974	-83.8888	62.4095	-9.11382	-22.9763	64.0044	-17.7583	-11.3403	59.9742	-5.16606	-4.55361	53.4324	9.19201	24.4794	56.931	1.88834	36.4782	50.8192	13.8696	43.1344	50.0122	9.19201	65.0211	53.9285
	-75.7044	9.18684	24.4782	-77.3022	-2.38867	15.705	-70.1019	6.85492	6.16767	-59.4755	-7.10752	-26.6713	-57.3182	-20.0043	-33.4174	-51.6308	-11.9094	-43.2945	15.683	-29.4185	-90.1434	25.692	-18.3737	-89.4971	33.9875	-28.8005	-83.8923	62.4081	-9.12511	-22.981	64.0098	-17.7637	-11.3534	59.9734	-5.16811	-4.55562	53.4307	9.18684	24.4782	56.9294	1.88308	36.4782	50.8166	13.8634	43.1322	50.0124	9.18684	65.0189	53.9273
	-75.7062	9.18482	24.4783	-77.3097	-2.39202	15.7017	-70.1061	6.85604	6.16803	-59.4808	-7.10667	-26.6673	-57.316	-20.0002	-33.4167	-51.6316	-11.9119	-43.296	15.6814	-29.4204	-90.1413	25.6908	-18.3696	-89.496	33.986	-28.8031	-83.8932	62.406	-9.13419	-22.9824	64.0167	-17.7673	-11.3634	59.9733	-5.16552	-4.55497	53.4293	9.18482	24.4783	56.9271	1.87979	36.4797	50.8146	13.861	43.1321	50.0154	9.18482	65.0177	53.9264
	-75.708	9.18519	24.4798	-77.3133	-2.39152	15.7016	-70.1095	6.85525	6.1713	-59.4867	-7.10516	-26.6621	-57.3117	-19.9953	-33.4176	-51.6317	-11.9119	-43.2947	15.6797	-29.4209	-90.1345	25.6876	-18.3704	-89.4981	33.9857	-28.8023	-83.8923	62.4041	-9.13918	-22.9813	64.0242	-17.7678	-11.3693	59.9737	-5.15937	-4.55266	53.4288	9.18519	24.4798	56.925	1.87751	36.4817	50.8137	13.8614	43.1348	50.0204	9.18519	65.0182	53.926
	-75.7097	9.18731	24.4825	-77.3134	-2.38824	15.7042	-70.1109	6.85239	6.17677	-59.49	-7.10374	-26.6564	-57.3093	-19.9894	-33.423	-51.6312	-11.9093	-43.291	15.6785	-29.4193	-90.1244	25.6835	-18.3746	-89.5028	33.9865	-28.7973	-83.8905	62.4029	-9.13975	-22.9786	64.0317	-17.7649	-11.3711	59.9742	-5.1514	-4.55022	53.4293	9.18731	24.4825	56.9233	1.87583	36.4835	50.814	13.8636	43.1395	50.0262	9.18731	65.0203	53.9267
	-75.711	9.19082	24.4853	-77.3113	-2.38351	15.7077	-70.11	6.84857	6.1828	-59.4882	-7.10428	-26.6508	-57.312	-19.9829	-33.4336	-51.6304	-11.9051	-43.2857	15.6782	-29.4165	-90.1127	25.6796	-18.3816	-89.5085	33.9881	-28.7897	-83.888	62.4027	-9.13685	-22.9753	64.0387	-17.7594	-11.3696	59.9742	-5.1438	-4.54911	53.4308	9.19082	24.4853	56.9224	1.87522	36.4843	50.8154	13.8674	43.1451	50.0314	9.19082	65.0232	53.929
	-75.7117	9.19564	24.4877	-77.3089	-2.37842	15.7103	-70.1069	6.84535	6.18748	-59.4799	-7.10874	-26.6459	-57.3212	-19.9765	-33.4474	-51.6298	-11.9014	-43.2794	15.6787	-29.4144	-90.1015	25.6768	-18.3913	-89.5131	33.9901	-28.783	-83.8849	62.4032	-9.13215	-22.9718	64.0446	-17.7528	-11.3661	59.9734	-5.13876	-4.55016	53.4328	9.19564	24.4877	56.9219	1.87664	36.4839	50.8175	13.873	43.15	50.0349	9.19564	65.0254	53.9328
	-75.712	9.20175	24.489	-77.3075	-2.37361	15.711	-70.1025	6.84383	6.18952	-59.4663	-7.11824	-26.6419	-57.3357	-19.9716	-33.4599	-51.6298	-11.9006	-43.2727	15.6795	-29.4148	-90.0924	25.6755	-18.4035	-89.5148	33.9916	-28.7808	-83.881	62.4041	-9.12756	-22.9683	64.0483	-17.7468	-11.3617	59.9715	-5.13802	-4.55329	53.4346	9.20175	24.489	56.9216	1.88105	36.4824	50.8198	13.881	43.1529	50.0364	9.20175	65.0258	53.9374
	-75.7118	9.20891	24.4892	-77.3077	-2.36935	15.7095	-70.0985	6.84412	6.18883	-59.4506	-7.13238	-26.6384	-57.3526	-19.9691	-33.4668	-51.6313	-11.9041	-43.2658	15.68	-29.4188	-90.0866	25.6753	-18.4178	-89.5128	33.9922	-28.7854	-83.876	62.4051	-9.12494	-22.9649	64.0486	-17.7424	-11.3571	59.9686	-5.14233	-4.5578	53.4359	9.20891	24.4892	56.9211	1.88887	36.4806	50.8216	13.8915	43.1531	50.0365	9.20891	65.0237	53.9415
	-75.7115	9.2166	24.4886	-77.3094	-2.36579	15.7068	-70.0961	6.84536	6.18649	-59.4364	-7.14941	-26.6347	-57.368	-19.9699	-33.4652	-51.6347	-11.9127	-43.2588	15.6798	-29.4269	-90.084	25.6755	-18.4332	-89.5077	33.9915	-28.7971	-83.87	62.4061	-9.12582	-22.9615	64.0452	-17.7402	-11.3523	59.9646	-5.15131	-4.56276	53.4362	9.2166	24.4886	56.9204	1.89968	36.479	50.8224	13.9042	43.1508	50.036	9.2166	65.019	53.9432
	-75.7113	9.22409	24.4878	-77.3119	-2.36311	15.7039	-70.0963	6.84635	6.18413	-59.4268	-7.1668	-26.6299	-57.3789	-19.974	-33.4557	-51.6401	-11.9254	-43.2522	15.6786	-29.4386	-90.084	25.6753	-18.4482	-89.5004	33.9896	-28.8142	-83.8635	62.4069	-9.13106	-22.9587	64.0383	-17.7397	-11.3471	59.9598	-5.16356	-4.5675	53.4351	9.22409	24.4878	56.9191	1.91232	36.4784	50.8217	13.9179	43.1469	50.036	9.22409	65.0126	53.9414
	-75.7116	9.23066	24.487	-77.3143	-2.3615	15.7019	-70.0991	6.84622	6.18309	-59.4232	-7.18216	-26.6236	-57.3838	-19.9807	-33.4414	-51.6466	-11.9403	-43.2461	15.6765	-29.4528	-90.0856	25.6745	-18.4613	-89.4926	33.9869	-28.8336	-83.8571	62.4074	-9.14047	-22.9568	64.0294	-17.74	-11.3417	59.9543	-5.17711	-4.57172	53.4329	9.23066	24.487	56.9175	1.92528	36.4791	50.8197	13.9312	43.1424	50.0371	9.23066	65.0056	53.9358
	-75.7124	9.23589	24.4863	-77.3153	-2.36093	15.7019	-70.104	6.84494	6.18374	-59.4254	-7.19389	-26.6159	-57.3833	-19.9887	-33.4273	-51.6532	-11.9551	-43.2411	15.674	-29.4681	-90.0874	25.6732	-18.4718	-89.4854	33.984	-28.8522	-83.8516	62.4074	-9.15263	-22.9563	64.0206	-17.74	-11.3363	59.9485	-5.19005	-4.57544	53.4298	9.23589	24.4863	56.9158	1.93731	36.4809	50.8169	13.9427	43.1382	50.0393	9.23589	64.9991	53.928
	-75.7138	9.2398	24.4855	-77.3143	-2.36103	15.7041	-70.1099	6.84311	6.18546	-59.4319	-7.20133	-26.608	-57.3797	-19.9962	-33.4182	-51.6583	-11.9679	-43.2373	15.6718	-29.4836	-90.088	25.6721	-18.4796	-89.4796	33.9816	-28.8675	-83.8476	62.407	-9.16509	-22.9569	64.0133	-17.739	-11.3313	59.9432	-5.20112	-4.5786	53.4264	9.2398	24.4855	56.9141	1.94772	36.4837	50.8139	13.9515	43.1348	50.0417	9.2398	64.9941	53.9207
	-75.7154	9.24278	24.4841	-77.3109	-2.36111	15.7084	-70.1157	6.84143	6.18705	-59.4408	-7.20466	-26.6013	-57.3759	-20.0018	-33.4175	-51.6608	-11.9776	-43.2348	15.6705	-29.4987	-90.0861	25.672	-18.4856	-89.475	33.9804	-28.8788	-83.845	62.4061	-9.175	-22.9583	64.0083	-17.7368	-11.3268	59.9389	-5.20993	-4.58096	53.4233	9.24278	24.4841	56.9127	1.95646	36.487	50.8115	13.9577	43.1323	50.0434	9.24278	64.9909	53.9166
	-75.7172	9.24526	24.4821	-77.3056	-2.36043	15.7137	-70.1202	6.84012	6.18742	-59.4505	-7.20453	-26.5969	-57.3745	-20.0045	-33.4263	-51.6604	-11.984	-43.2333	15.6708	-29.5136	-90.081	25.6736	-18.4905	-89.4713	33.9805	-28.8864	-83.8434	62.4049	-9.17992	-22.9595	64.0052	-17.7337	-11.323	59.9362	-5.21694	-4.58219	53.4209	9.24526	24.4821	56.9115	1.96366	36.4902	50.81	13.9617	43.1305	50.0435	9.24526	64.9892	53.917
	-75.7187	9.24743	24.4796	-77.2995	-2.35858	15.7187	-70.123	6.83882	6.1861	-59.46	-7.20175	-26.5953	-57.3768	-20.0038	-33.4433	-51.6574	-11.9874	-43.2327	15.6728	-29.5278	-90.0729	25.6771	-18.4949	-89.4682	33.9815	-28.8916	-83.8422	62.4035	-9.17863	-22.9596	64.0031	-17.7303	-11.3197	59.935	-5.22302	-4.58224	53.4195	9.24743	24.4796	56.9106	1.96908	36.4925	50.8094	13.9642	43.1293	50.0416	9.24743	64.9887	53.9217
	-75.7199	9.24911	24.4768	-77.2943	-2.3557	15.7218	-70.1237	6.83694	6.18348	-59.4688	-7.1971	-26.5962	-57.3826	-20	-33.4651	-51.6529	-11.9881	-43.233	15.6758	-29.5401	-90.0633	25.6817	-18.4982	-89.4655	33.9827	-28.8954	-83.841	62.402	-9.17161	-22.958	64.001	-17.7273	-11.3168	59.935	-5.22899	-4.58164	53.419	9.24911	24.4768	56.9099	1.97199	36.4933	50.8092	13.9654	43.1285	50.0382	9.24911	64.9888	53.9286
	-75.7203	9.24997	24.4743	-77.2914	-2.35239	15.722	-70.1226	6.83431	6.18062	-59.4765	-7.19132	-26.5987	-57.3906	-19.994	-33.4867	-51.6482	-11.9865	-43.2344	15.6788	-29.5491	-90.0541	25.6861	-18.4999	-89.4633	33.9832	-28.8985	-83.8396	62.4002	-9.16089	-22.9545	63.9989	-17.7252	-11.3144	59.9354	-5.23506	-4.58139	53.4193	9.24997	24.4743	56.9094	1.97149	36.4919	50.8088	13.9652	43.1279	50.0342	9.24997	64.989	53.9349
	-75.72	9.24973	24.4729	-77.2916	-2.34948	15.7194	-70.1202	6.83127	6.17889	-59.4825	-7.18509	-26.6012	-57.3986	-19.9867	-33.5033	-51.6443	-11.9826	-43.2369	15.6804	-29.553	-90.0473	25.6889	-18.4995	-89.462	33.9823	-28.9009	-83.8383	62.3982	-9.14942	-22.9498	63.9973	-17.7242	-11.3127	59.9355	-5.24065	-4.58244	53.4202	9.24973	24.4729	56.9094	1.96725	36.4881	50.8078	13.9638	43.1274	50.0311	9.24973	64.9891	53.9384
	-75.7189	9.24836	24.4728	-77.2947	-2.34767	15.7151	-70.1171	6.82834	6.17948	-59.4864	-7.17903	-26.6027	-57.4047	-19.9794	-33.5114	-51.6419	-11.9767	-43.2404	15.6798	-29.5512	-90.0442	25.6889	-18.4967	-89.4618	33.9798	-28.9018	-83.8374	62.3959	-9.14003	-22.9448	63.9971	-17.7242	-11.3119	59.935	-5.24438	-4.58507	53.4213	9.24836	24.4728	56.9098	1.95984	36.4826	50.8063	13.9611	43.127	50.03	9.24836	64.989	53.9386
	-75.7173	9.24606	24.4742	-77.2996	-2.34744	15.7106	-70.1139	6.82561	6.183	-59.4879	-7.17355	-26.6024	-57.4076	-19.9731	-33.5103	-51.6413	-11.9695	-43.2442	15.6767	-29.5438	-90.0453	25.686	-18.4921	-89.4631	33.9763	-28.9005	-83.8373	62.3934	-9.13451	-22.9405	63.9992	-17.7247	-11.3125	59.9342	-5.2446	-4.58863	53.4223	9.24606	24.4742	56.9108	1.95072	36.4766	50.8044	13.9577	43.1269	50.0313	9.24606	64.9889	53.9362
	-75.7156	9.24305	24.4765	-77.3048	-2.349	15.7071	-70.1111	6.82255	6.18932	-59.4875	-7.16875	-26.6008	-57.4069	-19.9688	-33.5019	-51.6423	-11.9623	-43.2474	15.6719	-29.5323	-90.0503	25.681	-18.4861	-89.4655	33.9726	-28.8964	-83.8383	62.3908	-9.13307	-22.9379	64.004	-17.7255	-11.3145	59.9339	-5.24002	-4.59155	53.4231	9.24305	24.4765	56.912	1.94158	36.4718	50.8026	13.9537	43.1274	50.0346	9.24305	64.989	53.933
	-75.7143	9.23952	24.4792	-77.3088	-2.35241	15.7049	-70.1092	6.81846	6.19768	-59.486	-7.16451	-26.5992	-57.4023	-19.967	-33.4895	-51.6444	-11.9563	-43.2495	15.6668	-29.5182	-90.0583	25.6757	-18.479	-89.4689	33.97	-28.8893	-83.8406	62.3885	-9.13451	-22.9375	64.0113	-17.7263	-11.3182	59.9352	-5.23032	-4.59197	53.4236	9.23952	24.4792	56.9132	1.93375	36.4692	50.8015	13.9494	43.1285	50.0386	9.23952	64.9897	53.931
	-75.7133	9.23552	24.4816	-77.311	-2.35743	15.7037	-70.1083	6.81314	6.20695	-59.4843	-7.16067	-26.5987	-57.394	-19.9677	-33.4764	-51.6468	-11.9525	-43.2501	15.6628	-29.5032	-90.0684	25.6717	-18.471	-89.4731	33.9694	-28.8792	-83.8443	62.3871	-9.13676	-22.9392	64.0203	-17.7275	-11.3238	59.939	-5.21657	-4.58851	53.4239	9.23552	24.4816	56.9143	1.92767	36.4693	50.8017	13.9443	43.1302	50.0416	9.23552	64.9916	53.9315
	-75.7126	9.23107	24.4831	-77.3112	-2.36346	15.7032	-70.1088	6.80729	6.21589	-59.4826	-7.15729	-26.6002	-57.3823	-19.9702	-33.465	-51.6486	-11.9507	-43.2494	15.6613	-29.4878	-90.0797	25.6703	-18.4621	-89.4783	33.9712	-28.8666	-83.8493	62.387	-9.13779	-22.9425	64.0294	-17.7295	-11.331	59.9456	-5.20107	-4.58089	53.4244	9.23107	24.4831	56.9154	1.92279	36.4715	50.8035	13.9381	43.1325	50.0423	9.23107	64.9951	53.9348
	-75.7117	9.22615	24.4839	-77.3095	-2.36959	15.7033	-70.111	6.80222	6.22332	-59.4808	-7.15475	-26.6033	-57.3683	-19.9736	-33.4569	-51.6493	-11.95	-43.2484	15.6624	-29.4724	-90.0913	25.6717	-18.4523	-89.4843	33.9754	-28.8522	-83.8554	62.3887	-9.13626	-22.9465	64.0371	-17.7325	-11.3393	59.9545	-5.18686	-4.57023	53.4255	9.22615	24.4839	56.9166	1.91783	36.4748	50.8069	13.9301	43.1352	50.04	9.22615	65.0005	53.9401
	-75.7104	9.22063	24.4841	-77.3063	-2.37501	15.7045	-70.1151	6.79908	6.22825	-59.4787	-7.15362	-26.6074	-57.3543	-19.9763	-33.453	-51.6486	-11.9492	-43.2479	15.6658	-29.4565	-90.1029	25.6751	-18.4413	-89.4913	33.981	-28.8368	-83.8621	62.3921	-9.13179	-22.9503	64.0418	-17.7363	-11.3473	59.9644	-5.17669	-4.55865	53.4273	9.22063	24.4841	56.9181	1.91136	36.4776	50.8115	13.9199	43.1384	50.0352	9.22063	65.0072	53.9459
	-75.7087	9.21431	24.4844	-77.3016	-2.37942	15.7073	-70.1209	6.79839	6.22995	-59.4765	-7.15423	-26.611	-57.3428	-19.9774	-33.4539	-51.6472	-11.9475	-43.2487	15.6702	-29.4396	-90.1144	25.6794	-18.4286	-89.4986	33.9867	-28.8216	-83.8689	62.3964	-9.12493	-22.9533	64.0423	-17.7405	-11.3538	59.9734	-5.17199	-4.54843	53.4296	9.21431	24.4844	56.92	1.9024	36.4788	50.8164	13.9076	43.1419	50.0294	9.21431	65.0142	53.9501
	-75.7071	9.20694	24.4851	-77.2959	-2.38327	15.7117	-70.1274	6.79982	6.2281	-59.4745	-7.15644	-26.6133	-57.3363	-19.9762	-33.4596	-51.6458	-11.9447	-43.2507	15.674	-29.4213	-90.126	25.6829	-18.4139	-89.5055	33.9912	-28.8074	-83.8753	62.4007	-9.11688	-22.9553	64.0385	-17.7444	-11.358	59.9803	-5.17225	-4.54108	53.4318	9.20694	24.4851	56.9219	1.89094	36.4779	50.8208	13.8937	43.1454	50.0242	9.20694	65.0204	53.9513
	-75.7059	9.19851	24.4865	-77.2896	-2.38755	15.7164	-70.133	6.8025	6.22285	-59.4729	-7.15955	-26.6138	-57.3361	-19.9729	-33.4697	-51.6453	-11.9412	-43.2539	15.676	-29.4017	-90.1378	25.6847	-18.397	-89.5111	33.9938	-28.7945	-83.8811	62.4038	-9.10927	-22.9563	64.0309	-17.7473	-11.3598	59.9846	-5.17533	-4.53692	53.4334	9.19851	24.4865	56.9237	1.87803	36.4755	50.8235	13.8792	43.1487	50.0212	9.19851	65.0246	53.949
	-75.7054	9.18953	24.4885	-77.2837	-2.39305	15.7198	-70.1358	6.80546	6.21492	-59.4715	-7.16258	-26.6124	-57.3417	-19.9682	-33.4827	-51.6459	-11.9373	-43.2576	15.6758	-29.3812	-90.1494	25.6846	-18.3791	-89.5151	33.9945	-28.7829	-83.8862	62.4054	-9.10382	-22.9566	64.0211	-17.7491	-11.3598	59.9865	-5.17844	-4.53521	53.4339	9.18953	24.4885	56.9249	1.86558	36.4725	50.8242	13.8659	43.1517	50.0208	9.18953	65.0266	53.9439
	-75.7056	9.18118	24.4903	-77.2795	-2.39977	15.7198	-70.1344	6.80797	6.20549	-59.4697	-7.16467	-26.6098	-57.351	-19.9633	-33.4966	-51.6474	-11.9336	-43.2615	15.6738	-29.3613	-90.1602	25.6829	-18.3624	-89.5173	33.9941	-28.7729	-83.8904	62.4057	-9.10198	-22.9569	64.011	-17.7495	-11.3587	59.9871	-5.17937	-4.53471	53.4333	9.18118	24.4903	56.9257	1.85587	36.4701	50.823	13.8556	43.154	50.0227	9.18118	65.027	53.9377
	-75.7062	9.17518	24.4912	-77.278	-2.40657	15.7156	-70.1284	6.8097	6.19598	-59.4669	-7.16533	-26.6067	-57.3609	-19.9592	-33.5084	-51.6493	-11.9305	-43.2651	15.671	-29.3444	-90.1692	25.68	-18.3504	-89.5181	33.9938	-28.765	-83.8935	62.4056	-9.10459	-22.9578	64.0022	-17.7487	-11.3573	59.9874	-5.17731	-4.53431	53.4321	9.17518	24.4912	56.9263	1.85101	36.4693	50.8204	13.8502	43.1549	50.0263	9.17518	65.0269	53.9321
	-75.7071	9.17324	24.4902	-77.2796	-2.4116	15.7076	-70.1193	6.81085	6.18767	-59.4629	-7.1645	-26.604	-57.3684	-19.9572	-33.5155	-51.6509	-11.9286	-43.2679	15.6686	-29.3331	-90.1754	25.6766	-18.3465	-89.518	33.9941	-28.7607	-83.8951	62.4061	-9.11151	-22.9598	63.9958	-17.7466	-11.356	59.9883	-5.17284	-4.53345	53.4307	9.17324	24.4902	56.9271	1.85233	36.4706	50.817	13.8507	43.1536	50.0305	9.17324	65.0277	53.9285
	-75.7079	9.17637	24.487	-77.2838	-2.41305	15.6974	-70.1098	6.81207	6.18124	-59.4587	-7.16234	-26.6027	-57.3717	-19.958	-33.516	-51.6519	-11.9282	-43.2697	15.6672	-29.3297	-90.1784	25.6732	-18.3527	-89.5173	33.9953	-28.7615	-83.895	62.4078	-9.12151	-22.9631	63.9919	-17.7433	-11.3548	59.9896	-5.16731	-4.53222	53.4299	9.17637	24.487	56.9282	1.85999	36.4739	50.8135	13.8572	43.1494	50.0347	9.17637	65.0303	53.9268
	-75.7086	9.18443	24.4815	-77.2894	-2.4099	15.6878	-70.1031	6.81437	6.17668	-59.4558	-7.15921	-26.6036	-57.3701	-19.9617	-33.5095	-51.6525	-11.9298	-43.2701	15.6669	-29.3349	-90.1783	25.6699	-18.3689	-89.5164	33.9964	-28.7684	-83.8932	62.4105	-9.13254	-22.9675	63.99	-17.7391	-11.3536	59.991	-5.16202	-4.53131	53.43	9.18443	24.4815	56.9293	1.87284	36.4788	50.81	13.8683	43.1417	50.0388	9.18443	65.0349	53.9264
	-75.7093	9.196	24.4745	-77.2953	-2.40239	15.6807	-70.1012	6.81875	6.1734	-59.4556	-7.15565	-26.6072	-57.3647	-19.9675	-33.4975	-51.6528	-11.9334	-43.2691	15.6672	-29.3476	-90.1761	25.6666	-18.392	-89.5155	33.9966	-28.7814	-83.89	62.4131	-9.14229	-22.9724	63.9896	-17.7346	-11.3522	59.9914	-5.1578	-4.53175	53.4307	9.196	24.4745	56.9301	1.88867	36.4846	50.8065	13.8819	43.1312	50.0427	9.196	65.041	53.926
	-75.7101	9.20885	24.4668	-77.3004	-2.39188	15.6774	-70.1046	6.82572	6.17066	-59.4589	-7.15243	-26.6134	-57.3571	-19.9747	-33.483	-51.6532	-11.9385	-43.2674	15.6674	-29.3653	-90.1726	25.6634	-18.4177	-89.5143	33.9951	-28.7989	-83.8862	62.4144	-9.14893	-22.9771	63.9904	-17.7305	-11.3506	59.9901	-5.15491	-4.53464	53.4319	9.20885	24.4668	56.93	1.90478	36.4905	50.8028	13.8956	43.1188	50.0467	9.20885	65.0475	53.9251
	-75.7109	9.22055	24.4594	-77.3044	-2.38052	15.6777	-70.1109	6.83508	6.16802	-59.4647	-7.15032	-26.6211	-57.3494	-19.982	-33.4698	-51.6534	-11.9442	-43.2658	15.6671	-29.3848	-90.1692	25.6602	-18.4411	-89.5127	33.9919	-28.8185	-83.8826	62.4135	-9.1516	-22.9809	63.9923	-17.7277	-11.3486	59.9863	-5.15326	-4.54076	53.4331	9.22055	24.4594	56.9289	1.91871	36.4958	50.7989	13.9072	43.1065	50.0506	9.22055	65.0534	53.9237
	-75.7117	9.22911	24.4529	-77.3074	-2.37069	15.6802	-70.1165	6.84584	6.16544	-59.4716	-7.1497	-26.6292	-57.343	-19.9884	-33.4608	-51.6531	-11.9492	-43.2659	15.6662	-29.4029	-90.1667	25.6573	-18.4582	-89.5104	33.9879	-28.8371	-83.8803	62.4103	-9.15057	-22.9832	63.9952	-17.7271	-11.3463	59.9805	-5.15262	-4.55024	53.4337	9.22911	24.4529	56.9269	1.92878	36.5003	50.7948	13.9154	43.0958	50.0544	9.22911	65.0575	53.9223
	-75.7126	9.23343	24.4479	-77.3097	-2.36435	15.6825	-70.1169	6.8566	6.16327	-59.4777	-7.15033	-26.6365	-57.3387	-19.9928	-33.458	-51.6518	-11.9524	-43.2686	15.6649	-29.4166	-90.1661	25.655	-18.4669	-89.5073	33.9842	-28.8516	-83.88	62.4056	-9.14702	-22.9839	63.999	-17.7286	-11.3438	59.9733	-5.15288	-4.56239	53.4336	9.23343	24.4479	56.9245	1.9344	36.5039	50.7909	13.9195	43.0879	50.0576	9.23343	65.0594	53.9216
	-75.7136	9.23345	24.4444	-77.3114	-2.36248	15.6827	-70.1093	6.8659	6.16192	-59.4824	-7.15148	-26.6422	-57.3367	-19.9946	-33.4612	-51.6495	-11.9534	-43.2743	15.6634	-29.4242	-90.1679	25.6534	-18.4669	-89.5035	33.982	-28.8603	-83.8822	62.4002	-9.14268	-22.9836	64.0035	-17.7318	-11.3417	59.966	-5.15417	-4.5757	53.4326	9.23345	24.4444	56.9223	1.93604	36.507	50.7872	13.9197	43.083	50.0602	9.23345	65.0592	53.9216
	-75.7148	9.23001	24.4422	-77.3125	-2.36475	15.68	-70.0933	6.87263	6.16169	-59.4857	-7.15246	-26.6466	-57.3371	-19.9935	-33.4692	-51.6464	-11.9524	-43.282	15.6615	-29.4252	-90.1724	25.6526	-18.46	-89.4998	33.9817	-28.8624	-83.8863	62.3952	-9.13934	-22.983	64.0081	-17.7357	-11.3411	59.9598	-5.15685	-4.58826	53.4309	9.23001	24.4422	56.9206	1.93491	36.5098	50.7838	13.9165	43.0807	50.0621	9.23001	65.0576	53.9221
	-75.7162	9.22447	24.4412	-77.3124	-2.36955	15.6754	-70.0716	6.87625	6.16283	-59.4883	-7.15309	-26.6498	-57.3398	-19.9898	-33.4797	-51.6431	-11.9502	-43.2901	15.6589	-29.4201	-90.1792	25.6527	-18.4489	-89.4971	33.9832	-28.8589	-83.8918	62.3913	-9.13835	-22.9828	64.0124	-17.7397	-11.3432	59.9553	-5.16138	-4.59828	53.4288	9.22447	24.4412	56.9195	1.93252	36.5125	50.7807	13.9107	43.0803	50.0635	9.22447	65.0558	53.9228
	-75.7178	9.21825	24.4416	-77.311	-2.37456	15.6713	-70.0489	6.87693	6.16576	-59.4905	-7.15385	-26.652	-57.3446	-19.9845	-33.4903	-51.6404	-11.9478	-43.2964	15.6549	-29.4102	-90.1873	25.6533	-18.4365	-89.4969	33.9857	-28.8517	-83.8972	62.3889	-9.14032	-22.9836	64.0162	-17.743	-11.3485	59.9527	-5.16806	-4.60459	53.4268	9.21825	24.4416	56.9187	1.93023	36.5156	50.7778	13.9032	43.0811	50.0646	9.21825	65.0553	53.9233
	-75.7196	9.21243	24.4437	-77.3081	-2.3777	15.6708	-70.0306	6.87556	6.17118	-59.4919	-7.15558	-26.6527	-57.3515	-19.979	-33.4991	-51.6386	-11.9457	-43.299	15.649	-29.3972	-90.1952	25.6539	-18.4249	-89.5007	33.9881	-28.8429	-83.9013	62.3881	-9.14499	-22.9851	64.0194	-17.7456	-11.3565	59.9516	-5.17674	-4.6069	53.4253	9.21243	24.4437	56.9182	1.92873	36.5197	50.7752	13.895	43.0831	50.0657	9.21243	65.057	53.9236
	-75.7211	9.20756	24.4479	-77.3045	-2.37792	15.6763	-70.0206	6.87359	6.17992	-59.492	-7.15886	-26.6509	-57.3599	-19.9751	-33.5045	-51.638	-11.9443	-43.2969	15.6405	-29.3827	-90.2014	25.6541	-18.4151	-89.5089	33.9894	-28.8347	-83.9028	62.3885	-9.15151	-22.9866	64.0219	-17.7479	-11.3652	59.951	-5.18681	-4.60574	53.4246	9.20756	24.4479	56.9177	1.9279	36.5253	50.7726	13.8868	43.0864	50.0671	9.20756	65.061	53.9236
	-75.7224	9.20374	24.4546	-77.3012	-2.37555	15.6879	-70.0199	6.87261	6.19238	-59.4906	-7.1635	-26.6459	-57.3687	-19.9741	-33.5058	-51.6385	-11.9433	-43.2901	15.6296	-29.3682	-90.2049	25.6535	-18.4075	-89.521	33.9888	-28.8288	-83.9009	62.3896	-9.15887	-22.9869	64.0238	-17.7503	-11.3718	59.9499	-5.19732	-4.6022	53.4245	9.20374	24.4546	56.9175	1.92688	36.5327	50.7699	13.8791	43.0914	50.069	9.20374	65.0664	53.923
	-75.7234	9.20083	24.4637	-77.3	-2.37199	15.7039	-70.0272	6.87375	6.20815	-59.4881	-7.16845	-26.6376	-57.3766	-19.977	-33.5031	-51.6399	-11.9424	-43.2797	15.6167	-29.3552	-90.2053	25.6519	-18.4017	-89.5349	33.9862	-28.826	-83.8956	62.3909	-9.16616	-22.9851	64.0249	-17.7533	-11.3741	59.9475	-5.20733	-4.5975	53.4244	9.20083	24.4637	56.9175	1.92469	36.5416	50.7671	13.8724	43.0984	50.0715	9.20083	65.0712	53.9211
	-75.7242	9.19871	24.4744	-77.3018	-2.36894	15.7207	-70.0389	6.87719	6.22584	-59.4856	-7.1722	-26.6265	-57.3823	-19.983	-33.4977	-51.642	-11.941	-43.2678	15.6029	-29.3442	-90.2032	25.6494	-18.3974	-89.5476	33.9821	-28.826	-83.8873	62.3915	-9.17252	-22.9805	64.025	-17.757	-11.3706	59.9436	-5.21612	-4.59269	53.4239	9.19871	24.4744	56.9176	1.92072	36.5515	50.7641	13.867	43.1071	50.0748	9.19871	65.0732	53.9172
	-75.7247	9.19728	24.4857	-77.3069	-2.36768	15.7349	-70.0508	6.88201	6.24343	-59.4844	-7.17331	-26.6139	-57.3854	-19.9903	-33.4914	-51.6445	-11.9383	-43.2569	15.5896	-29.3349	-90.2	25.6457	-18.3946	-89.5565	33.9773	-28.8275	-83.8774	62.3908	-9.1769	-22.9733	64.0239	-17.7608	-11.3619	59.9385	-5.22333	-4.58857	53.4224	9.19728	24.4857	56.9177	1.91506	36.5618	50.7611	13.8628	43.1172	50.079	9.19728	65.0708	53.9113
	-75.725	9.19617	24.4963	-77.3141	-2.36886	15.7438	-70.0593	6.88651	6.25886	-59.4854	-7.17098	-26.6015	-57.386	-19.9961	-33.4861	-51.6471	-11.9338	-43.2493	15.5778	-29.3259	-90.1972	25.6411	-18.3923	-89.5601	33.9729	-28.8279	-83.8674	62.3886	-9.17804	-22.9641	64.0217	-17.7637	-11.3501	59.933	-5.22905	-4.58564	53.4198	9.19617	24.4963	56.9174	1.90815	36.5721	50.7582	13.8591	43.1278	50.0839	9.19617	65.0638	53.9042
	-75.7252	9.19445	24.5053	-77.3219	-2.37263	15.7463	-70.0624	6.88874	6.2706	-59.4892	-7.16524	-26.5911	-57.3847	-19.998	-33.4828	-51.6498	-11.9267	-43.2463	15.5685	-29.315	-90.1967	25.6361	-18.3889	-89.5591	33.9695	-28.8245	-83.8595	62.3849	-9.17486	-22.9545	64.0186	-17.7649	-11.338	59.9279	-5.23382	-4.58426	53.4167	9.19445	24.5053	56.9164	1.90016	36.5821	50.7556	13.8544	43.1382	50.0891	9.19445	65.0538	53.8977
	-75.725	9.19061	24.5119	-77.3284	-2.37902	15.7429	-70.06	6.88716	6.27807	-59.4957	-7.15699	-26.5841	-57.3823	-19.9948	-33.4814	-51.6524	-11.9171	-43.2483	15.5617	-29.3001	-90.1995	25.6313	-18.3812	-89.5556	33.9674	-28.8147	-83.8557	62.3805	-9.16716	-22.9464	64.0146	-17.7642	-11.3286	59.9238	-5.23853	-4.58471	53.4135	9.19061	24.5119	56.9147	1.89051	36.5915	50.7534	13.8467	43.1477	50.0937	9.19061	65.0436	53.8941
	-75.7248	9.18309	24.5161	-77.3326	-2.38798	15.7351	-70.0538	6.88117	6.28169	-59.5038	-7.14776	-26.5815	-57.3797	-19.9868	-33.4814	-51.6548	-11.9053	-43.2546	15.5571	-29.28	-90.2063	25.6275	-18.3662	-89.5522	33.9661	-28.7971	-83.8575	62.3766	-9.15601	-22.9415	64.0097	-17.7621	-11.3238	59.9207	-5.24416	-4.58705	53.411	9.18309	24.5161	56.9121	1.87812	36.5999	50.7521	13.8341	43.1555	50.0973	9.18309	65.0361	53.895
	-75.7247	9.17117	24.5182	-77.3339	-2.39907	15.7251	-70.0464	6.87136	6.28265	-59.5115	-7.13935	-26.5835	-57.3782	-19.9755	-33.482	-51.6566	-11.8922	-43.2639	15.5541	-29.2552	-90.2165	25.6256	-18.3423	-89.5512	33.9653	-28.7721	-83.8656	62.3745	-9.14366	-22.9414	64.0037	-17.7597	-11.3242	59.9185	-5.25125	-4.59095	53.4096	9.17117	24.5182	56.9092	1.86237	36.6064	50.7518	13.8165	43.1611	50.0991	9.17117	65.033	53.901
	-75.7249	9.15562	24.5187	-77.3325	-2.41121	15.7155	-70.0405	6.85926	6.28246	-59.5163	-7.13335	-26.5892	-57.379	-19.9628	-33.4831	-51.6578	-11.8791	-43.2744	15.5526	-29.2282	-90.2286	25.6257	-18.3112	-89.5531	33.9648	-28.742	-83.8791	62.3751	-9.13288	-22.9461	63.9966	-17.7578	-11.329	59.917	-5.25929	-4.59542	53.4094	9.15562	24.5187	56.9064	1.84396	36.6103	50.7531	13.7957	43.1638	50.0993	9.15562	65.0345	53.9106
	-75.7256	9.1387	24.5181	-77.3291	-2.42278	15.7085	-70.0379	6.84676	6.28251	-59.5158	-7.13075	-26.5975	-57.3837	-19.9508	-33.4849	-51.6582	-11.8676	-43.2845	15.5524	-29.2027	-90.2402	25.6275	-18.2774	-89.5573	33.9648	-28.7109	-83.8961	62.3783	-9.12605	-22.9549	63.989	-17.7571	-11.3365	59.9164	-5.26654	-4.59892	53.41	9.1387	24.5181	56.9044	1.82508	36.6108	50.7565	13.7755	43.1632	50.0981	9.1387	65.0392	53.921
	-75.7266	9.12319	24.517	-77.3245	-2.43222	15.7055	-70.0392	6.83534	6.28372	-59.5088	-7.13164	-26.6066	-57.3932	-19.9407	-33.4877	-51.6577	-11.8587	-43.2928	15.5541	-29.1823	-90.2491	25.6302	-18.2464	-89.5622	33.9657	-28.6828	-83.914	62.3834	-9.12434	-22.9656	63.982	-17.7576	-11.3452	59.9171	-5.2704	-4.59975	53.4109	9.12319	24.517	56.9035	1.80837	36.6073	50.7622	13.76	43.1594	50.0963	9.12319	65.0452	53.929
	-75.7277	9.11121	24.5158	-77.3197	-2.43864	15.7067	-70.0434	6.8257	6.28633	-59.496	-7.13525	-26.6152	-57.4075	-19.9331	-33.4913	-51.6565	-11.853	-43.2987	15.5578	-29.1689	-90.2539	25.6331	-18.2224	-89.5665	33.9676	-28.6606	-83.93	62.3886	-9.12738	-22.9759	63.9772	-17.7587	-11.3537	59.9193	-5.26835	-4.59673	53.4116	9.11121	24.5158	56.9037	1.7955	36.6002	50.7696	13.7516	43.1531	50.0946	9.11121	65.0507	53.9321
	-75.7286	9.10337	24.5149	-77.3156	-2.4422	15.711	-70.049	6.81786	6.28985	-59.4799	-7.14015	-26.6224	-57.4253	-19.9278	-33.4957	-51.6549	-11.8498	-43.3022	15.5634	-29.1621	-90.2544	25.6354	-18.2067	-89.5698	33.9704	-28.6452	-83.9425	62.3924	-9.13343	-22.9837	63.9756	-17.7602	-11.3613	59.9233	-5.25911	-4.58978	53.4118	9.10337	24.5149	56.9046	1.78633	36.5901	50.7779	13.75	43.1458	50.0932	9.10337	65.0549	53.9298
	-75.7292	9.09892	24.5144	-77.3128	-2.4438	15.7161	-70.0541	6.81165	6.29308	-59.464	-7.14479	-26.6278	-57.444	-19.9241	-33.5	-51.6533	-11.848	-43.3037	15.5704	-29.1597	-90.2517	25.6367	-18.1978	-89.5723	33.9733	-28.6355	-83.9507	62.3933	-9.13999	-22.9878	63.9776	-17.7618	-11.3676	59.9286	-5.24337	-4.58006	53.4113	9.09892	24.5144	56.9056	1.7794	36.5786	50.7855	13.753	43.139	50.0925	9.09892	65.0578	53.9237
	-75.7291	9.09667	24.5144	-77.3114	-2.44437	15.7198	-70.0569	6.80732	6.29432	-59.4513	-7.14805	-26.6317	-57.4604	-19.9211	-33.5036	-51.6519	-11.8464	-43.3041	15.5776	-29.1594	-90.2474	25.6372	-18.1933	-89.5744	33.9759	-28.6297	-83.9547	62.3914	-9.14467	-22.9884	63.9828	-17.7633	-11.3729	59.9346	-5.22378	-4.56963	53.4106	9.09667	24.5144	56.906	1.77343	36.5672	50.7915	13.7577	43.134	50.092	9.09667	65.06	53.9169
	-75.7283	9.09596	24.5145	-77.311	-2.44428	15.7203	-70.0567	6.80576	6.29176	-59.4434	-7.14962	-26.6344	-57.4719	-19.9183	-33.5056	-51.6506	-11.8443	-43.304	15.5841	-29.16	-90.2429	25.6369	-18.1919	-89.5759	33.9777	-28.6265	-83.9554	62.3874	-9.14584	-22.9866	63.9898	-17.7642	-11.3772	59.9406	-5.20407	-4.56062	53.4101	9.09596	24.5145	56.906	1.76862	36.5575	50.7954	13.7623	43.131	50.0915	9.09596	65.0614	53.9124
	-75.7267	9.0971	24.514	-77.311	-2.4432	15.7172	-70.053	6.80813	6.28416	-59.4399	-7.14996	-26.6362	-57.4768	-19.9152	-33.5051	-51.6493	-11.8418	-43.3039	15.5889	-29.1615	-90.2396	25.6359	-18.1942	-89.5759	33.9788	-28.6254	-83.9534	62.3832	-9.14306	-22.984	63.9971	-17.7636	-11.3805	59.9462	-5.1878	-4.55452	53.4102	9.0971	24.514	56.9059	1.76688	36.5509	50.7973	13.7671	43.1292	50.0908	9.0971	65.0619	53.9126
	-75.7244	9.10091	24.5124	-77.3109	-2.44058	15.7111	-70.0465	6.81524	6.27141	-59.439	-7.14998	-26.6377	-57.4752	-19.912	-33.5021	-51.6478	-11.8397	-43.3039	15.5918	-29.1646	-90.2382	25.6344	-18.2018	-89.573	33.9797	-28.6267	-83.9497	62.3806	-9.13698	-22.9823	64.0031	-17.7603	-11.3823	59.9509	-5.17733	-4.55187	53.4114	9.10091	24.5124	56.9065	1.77061	36.5477	50.798	13.7732	43.1273	50.0899	9.10091	65.0606	53.9175
	-75.7217	9.10776	24.5095	-77.3106	-2.4364	15.7037	-70.0381	6.82677	6.25491	-59.4383	-7.15052	-26.6395	-57.4685	-19.9086	-33.4973	-51.6458	-11.8386	-43.3045	15.5928	-29.1692	-90.2393	25.6324	-18.2155	-89.5665	33.9811	-28.6302	-83.9454	62.381	-9.12895	-22.9824	64.0068	-17.7536	-11.3821	59.955	-5.17345	-4.55239	53.4138	9.10776	24.5095	56.9084	1.78087	36.5478	50.7984	13.7817	43.1245	50.0893	9.10776	65.057	53.9255
	-75.7193	9.11679	24.5053	-77.3107	-2.43166	15.6968	-70.0294	6.84101	6.23738	-59.436	-7.15205	-26.6422	-57.459	-19.905	-33.4922	-51.6435	-11.8388	-43.3057	15.5928	-29.1739	-90.2434	25.63	-18.2336	-89.5568	33.9834	-28.6346	-83.9417	62.3845	-9.12052	-22.9844	64.0077	-17.7435	-11.3799	59.9581	-5.17565	-4.55548	53.417	9.11679	24.5053	56.9115	1.79621	36.55	50.7992	13.792	43.1204	50.0892	9.11679	65.0514	53.9339
	-75.718	9.12583	24.5008	-77.3121	-2.42825	15.6917	-70.0222	6.85524	6.22216	-59.4315	-7.15453	-26.6464	-57.45	-19.9011	-33.4884	-51.6413	-11.8404	-43.3075	15.5927	-29.1764	-90.2503	25.6279	-18.2517	-89.5456	33.9866	-28.6381	-83.94	62.3901	-9.11309	-22.9877	64.0062	-17.7315	-11.3764	59.9599	-5.18277	-4.56054	53.4202	9.12583	24.5008	56.9152	1.81277	36.5529	50.8004	13.8021	43.1158	50.0901	9.12583	65.0448	53.9397
	-75.7185	9.13222	24.4971	-77.3154	-2.42808	15.6895	-70.0179	6.86653	6.21221	-59.4254	-7.15762	-26.6519	-57.4442	-19.8975	-33.4868	-51.6397	-11.8433	-43.3095	15.5937	-29.1756	-90.2586	25.6265	-18.2644	-89.5358	33.9899	-28.6395	-83.9403	62.3956	-9.1078	-22.9905	64.0034	-17.7204	-11.3729	59.9598	-5.19352	-4.56708	53.4224	9.13222	24.4971	56.9184	1.82587	36.5553	50.8019	13.8092	43.1122	50.092	9.13222	65.0386	53.9409
	-75.7212	9.13403	24.4955	-77.3206	-2.43215	15.6905	-70.0171	6.87277	6.20926	-59.4195	-7.16102	-26.6576	-57.444	-19.8946	-33.4872	-51.6393	-11.8475	-43.3105	15.5965	-29.1725	-90.2658	25.6265	-18.2681	-89.5301	33.9919	-28.6391	-83.9418	62.399	-9.10573	-22.9914	64.0008	-17.7132	-11.3704	59.957	-5.20684	-4.5746	53.4226	9.13403	24.4955	56.9199	1.83199	36.5571	50.8031	13.8114	43.1111	50.0947	9.13403	65.0345	53.937
	-75.7258	9.13098	24.4971	-77.3268	-2.43975	15.6948	-70.0197	6.87333	6.21345	-59.4156	-7.16492	-26.662	-57.45	-19.8934	-33.4882	-51.6406	-11.8532	-43.3093	15.6016	-29.1706	-90.2687	25.6282	-18.262	-89.5307	33.9916	-28.6394	-83.9423	62.399	-9.10787	-22.9888	63.9997	-17.7127	-11.3696	59.951	-5.22187	-4.58228	53.4204	9.13098	24.4971	56.919	1.83031	36.5589	50.8031	13.8087	43.1134	50.0976	9.13098	65.0336	53.9288
	-75.7314	9.12476	24.5019	-77.3325	-2.44852	15.7022	-70.0249	6.86921	6.22336	-59.4148	-7.17019	-26.6634	-57.4618	-19.8945	-33.4878	-51.6433	-11.8606	-43.3047	15.6088	-29.1752	-90.2641	25.6314	-18.2495	-89.5379	33.9882	-28.6437	-83.9392	62.3954	-9.11503	-22.9825	64.0005	-17.7197	-11.3697	59.9419	-5.2377	-4.58892	53.4159	9.12476	24.5019	56.9154	1.82307	36.5617	50.8016	13.8033	43.1194	50.1	9.12476	65.036	53.9181
	-75.7371	9.11841	24.5094	-77.3361	-2.45508	15.7123	-70.0318	6.86273	6.23658	-59.4167	-7.17804	-26.6605	-57.4774	-19.8986	-33.4841	-51.6469	-11.8698	-43.2966	15.6174	-29.1906	-90.2505	25.6359	-18.2368	-89.5501	33.9818	-28.6556	-83.9305	62.3894	-9.12726	-22.9729	64.0031	-17.7329	-11.3695	59.931	-5.25308	-4.59302	53.4099	9.11841	24.5094	56.9098	1.81466	36.5664	50.7985	13.7989	43.1278	50.1012	9.11841	65.0407	53.9072
	-75.7417	9.11515	24.5179	-77.3369	-2.45633	15.7243	-70.0396	6.85674	6.25036	-59.4199	-7.1893	-26.6534	-57.4938	-19.9055	-33.4764	-51.6508	-11.8803	-43.2857	15.6261	-29.2188	-90.2289	25.641	-18.2303	-89.5641	33.9734	-28.6767	-83.9157	62.3827	-9.14348	-22.9613	64.0062	-17.7494	-11.3675	59.9202	-5.26625	-4.59309	53.4037	9.11515	24.5179	56.9034	1.80981	36.5731	50.7944	13.799	43.1368	50.1007	9.11515	65.0462	53.8985
	-75.7446	9.11704	24.5255	-77.3351	-2.45082	15.7371	-70.0475	6.8535	6.26226	-59.4232	-7.20368	-26.6432	-57.5078	-19.9149	-33.4649	-51.6542	-11.8914	-43.2736	15.6338	-29.2575	-90.2025	25.646	-18.2341	-89.576	33.9648	-28.7059	-83.8967	62.3771	-9.16124	-22.9495	64.0087	-17.7656	-11.3629	59.9118	-5.27522	-4.58819	53.3984	9.11704	24.5255	56.8975	1.81159	36.5809	50.7901	13.8054	43.1442	50.0986	9.11704	65.0505	53.8937
	-75.7456	9.12396	24.5307	-77.3318	-2.43961	15.7489	-70.0549	6.85377	6.27078	-59.4255	-7.21944	-26.6322	-57.5167	-19.9256	-33.4511	-51.6567	-11.9019	-43.2623	15.6395	-29.301	-90.1761	25.6506	-18.2479	-89.5833	33.9576	-28.7391	-83.8766	62.3737	-9.17706	-22.9391	64.0093	-17.7784	-11.3559	59.9077	-5.27827	-4.57833	53.395	9.12396	24.5307	56.8931	1.8201	36.5882	50.7868	13.8173	43.1485	50.095	9.12396	65.0526	53.8935
	-75.7449	9.13349	24.5328	-77.329	-2.42634	15.7579	-70.0608	6.85637	6.27565	-59.4268	-7.23356	-26.6229	-57.5194	-19.936	-33.4375	-51.6579	-11.9107	-43.2536	15.6431	-29.3405	-90.1544	25.6541	-18.267	-89.5855	33.9531	-28.7702	-83.8597	62.373	-9.1874	-22.9313	64.0075	-17.7865	-11.3475	59.9089	-5.27456	-4.56477	53.3941	9.13349	24.5328	56.891	1.83228	36.5934	50.7851	13.831	43.1494	50.0907	9.13349	65.0526	53.8974
	-75.7432	9.14171	24.5324	-77.3279	-2.41595	15.7625	-70.0644	6.85859	6.27788	-59.4276	-7.24255	-26.617	-57.5162	-19.9442	-33.4268	-51.6579	-11.9163	-43.2487	15.6453	-29.367	-90.1414	25.6566	-18.2834	-89.5842	33.9519	-28.7919	-83.8496	62.3747	-9.1898	-22.9268	64.0035	-17.79	-11.3393	59.9149	-5.26473	-4.54987	53.3953	9.14171	24.5324	56.8913	1.8431	36.5959	50.7854	13.8411	43.1477	50.0866	9.14171	65.0519	53.9036
	-75.7413	9.14466	24.5305	-77.3291	-2.41287	15.7621	-70.0649	6.85739	6.27924	-59.4286	-7.24351	-26.6156	-57.509	-19.9483	-33.4218	-51.657	-11.9177	-43.2481	15.6469	-29.3739	-90.1387	25.6579	-18.2893	-89.5827	33.9538	-28.7985	-83.8487	62.3783	-9.18391	-22.9258	63.998	-17.7906	-11.3328	59.9242	-5.25094	-4.53647	53.3982	9.14466	24.5305	56.8935	1.84747	36.596	50.7875	13.8425	43.1454	50.0834	9.14466	65.0522	53.9098
	-75.7398	9.13995	24.5287	-77.3318	-2.4193	15.7572	-70.0624	6.85079	6.28155	-59.4303	-7.23516	-26.6184	-57.5005	-19.9471	-33.4242	-51.6556	-11.9143	-43.2513	15.6487	-29.3587	-90.146	25.6581	-18.2799	-89.584	33.9579	-28.7874	-83.8571	62.3832	-9.17175	-22.9282	63.992	-17.7901	-11.3292	59.9344	-5.23628	-4.52696	53.4019	9.13995	24.5287	56.8969	1.84232	36.595	50.7906	13.8324	43.1442	50.0817	9.13995	65.0553	53.9135
	-75.7388	9.12776	24.5279	-77.3346	-2.43443	15.7491	-70.0573	6.83892	6.28592	-59.4326	-7.21854	-26.624	-57.4934	-19.9401	-33.4342	-51.654	-11.9064	-43.2574	15.6507	-29.325	-90.1605	25.6574	-18.2555	-89.5896	33.9633	-28.7607	-83.8727	62.3885	-9.15704	-22.9332	63.9866	-17.79	-11.3287	59.9435	-5.22373	-4.5225	53.4056	9.12776	24.5279	56.9006	1.82793	36.5947	50.7939	13.8116	43.1453	50.0815	9.12776	65.0617	53.9135
	-75.7382	9.1108	24.5284	-77.336	-2.45483	15.7395	-70.0508	6.82421	6.29223	-59.4351	-7.19692	-26.6307	-57.4895	-19.9287	-33.4505	-51.6529	-11.8956	-43.2649	15.6526	-29.2811	-90.1783	25.6561	-18.2216	-89.5989	33.9687	-28.7247	-83.8916	62.3935	-9.14394	-22.9396	63.9828	-17.7909	-11.3311	59.9499	-5.21518	-4.52258	53.4085	9.1108	24.5284	56.9037	1.80789	36.5962	50.7966	13.7848	43.1486	50.0822	9.1108	65.0704	53.9094
	-75.7376	9.09337	24.5299	-77.3352	-2.47576	15.7298	-70.0438	6.81054	6.29919	-59.4373	-7.17488	-26.6366	-57.4896	-19.9151	-33.4701	-51.6525	-11.8842	-43.2724	15.6537	-29.2381	-90.195	25.6546	-18.1867	-89.6096	33.9732	-28.688	-83.9094	62.3974	-9.13577	-22.9463	63.9808	-17.7925	-11.3353	59.9534	-5.211	-4.52536	53.4102	9.09337	24.5299	56.9054	1.78771	36.5997	50.7982	13.7583	43.153	50.083	9.09337	65.0797	53.9023
	-75.7363	9.07972	24.5316	-77.3324	-2.4926	15.721	-70.0374	6.80176	6.30479	-59.4387	-7.15705	-26.6405	-57.4935	-19.9024	-33.4896	-51.6531	-11.8745	-43.2787	15.6535	-29.2061	-90.2069	25.6533	-18.1594	-89.6188	33.9761	-28.6592	-83.9222	62.3999	-9.13403	-22.9523	63.9804	-17.794	-11.3397	59.9544	-5.21027	-4.52847	53.4108	9.07972	24.5316	56.9056	1.77267	36.6041	50.7989	13.7385	43.1571	50.083	9.07972	65.0872	53.8941
	-75.7342	9.07273	24.5328	-77.3285	-2.50212	15.714	-70.0325	6.80026	6.30694	-59.4393	-7.14665	-26.642	-57.4996	-19.8936	-33.5054	-51.6543	-11.8685	-43.2833	15.652	-29.1914	-90.2125	25.6524	-18.1455	-89.624	33.9769	-28.6441	-83.9281	62.4007	-9.13815	-22.9569	63.9807	-17.7945	-11.3428	59.9539	-5.21129	-4.52996	53.4105	9.07273	24.5328	56.9044	1.7659	36.6079	50.7989	13.7295	43.1594	50.0818	9.07273	65.0912	53.8871
	-75.7314	9.07311	24.5332	-77.3247	-2.50309	15.7091	-70.0295	6.80618	6.30418	-59.4396	-7.14472	-26.6416	-57.5063	-19.8908	-33.5147	-51.6557	-11.8668	-43.2861	15.6496	-29.195	-90.2118	25.6519	-18.1462	-89.6243	33.9757	-28.6442	-83.927	62.4002	-9.14599	-22.9598	63.981	-17.7936	-11.3437	59.953	-5.21226	-4.52901	53.4096	9.07311	24.5332	56.9024	1.76762	36.6093	50.7989	13.7318	43.1594	50.0795	9.07311	65.0912	53.8832
	-75.7285	9.07943	24.5327	-77.3219	-2.49642	15.7069	-70.029	6.81764	6.29623	-59.4402	-7.14999	-26.6405	-57.5118	-19.8942	-33.5158	-51.6565	-11.869	-43.2874	15.647	-29.2127	-90.2065	25.6518	-18.1589	-89.6201	33.9727	-28.657	-83.9205	62.3985	-9.15472	-22.961	63.9807	-17.7913	-11.3421	59.9523	-5.21196	-4.52604	53.4085	9.07943	24.5327	56.9004	1.77557	36.6077	50.7993	13.7432	43.1573	50.0767	9.07943	65.0875	53.8834
	-75.726	9.08895	24.5317	-77.3208	-2.48478	15.7073	-70.0307	6.8315	6.2842	-59.4418	-7.15969	-26.6395	-57.5146	-19.9028	-33.5087	-51.6561	-11.8737	-43.2878	15.6448	-29.2372	-90.199	25.6518	-18.1779	-89.6132	33.9686	-28.6772	-83.9111	62.396	-9.16176	-22.9606	63.9803	-17.7882	-11.339	59.9521	-5.21019	-4.52234	53.4075	9.08895	24.5317	56.899	1.78641	36.6036	50.8001	13.7593	43.154	50.0743	9.08895	65.0815	53.8875
	-75.7248	9.09852	24.5307	-77.3212	-2.47182	15.7099	-70.0341	6.84446	6.27035	-59.4448	-7.17066	-26.6394	-57.5144	-19.9142	-33.4948	-51.6545	-11.8792	-43.2879	15.6436	-29.2608	-90.1917	25.6517	-18.197	-89.6057	33.9642	-28.6985	-83.9017	62.3924	-9.16546	-22.9589	63.9806	-17.7847	-11.3359	59.9523	-5.20771	-4.51933	53.4066	9.09852	24.5307	56.8988	1.79706	36.5988	50.8013	13.7752	43.1509	50.0731	9.09852	65.075	53.894
	-75.725	9.10556	24.53	-77.3227	-2.46121	15.7137	-70.0381	6.85391	6.25745	-59.4486	-7.1804	-26.6403	-57.5113	-19.9256	-33.4769	-51.6518	-11.884	-43.2878	15.6435	-29.2773	-90.1864	25.6517	-18.2111	-89.5999	33.9605	-28.7154	-83.8945	62.3879	-9.16544	-22.9562	63.9826	-17.7813	-11.335	59.9527	-5.20581	-4.51805	53.4059	9.10556	24.53	56.8996	1.80551	36.5953	50.8023	13.787	43.1487	50.0733	9.10556	65.0699	53.901
	-75.7263	9.10856	24.5299	-77.3248	-2.45566	15.7177	-70.0415	6.85851	6.24776	-59.4521	-7.18759	-26.6416	-57.5064	-19.9349	-33.4588	-51.6488	-11.8873	-43.2877	15.6446	-29.2836	-90.184	25.6519	-18.2171	-89.5972	33.9582	-28.7243	-83.8909	62.3825	-9.16239	-22.9533	63.9871	-17.7782	-11.3376	59.9531	-5.20555	-4.51882	53.4054	9.10856	24.5299	56.9011	1.81082	36.5945	50.8029	13.7927	43.1481	50.0744	9.10856	65.0672	53.9065
	-75.7284	9.10723	24.5304	-77.3266	-2.45609	15.7209	-70.0429	6.85846	6.24243	-59.454	-7.19198	-26.6423	-57.5009	-19.9406	-33.4443	-51.6462	-11.8886	-43.2873	15.6464	-29.2799	-90.1847	25.6526	-18.2145	-89.5979	33.9574	-28.7242	-83.8913	62.3769	-9.15764	-22.9509	63.9938	-17.7757	-11.3438	59.9535	-5.2072	-4.52132	53.405	9.10723	24.5304	56.9029	1.81279	36.5963	50.8028	13.792	43.149	50.0758	9.10723	65.0675	53.9095
	-75.7305	9.10246	24.5311	-77.3274	-2.46148	15.723	-70.042	6.85529	6.24129	-59.453	-7.19404	-26.6416	-57.4962	-19.9426	-33.4361	-51.6442	-11.8882	-43.2867	15.6488	-29.2692	-90.1878	25.6538	-18.2049	-89.6014	33.9579	-28.7169	-83.8949	62.3718	-9.15274	-22.9495	64.002	-17.7741	-11.3525	59.9538	-5.21022	-4.52494	53.4047	9.10246	24.5311	56.9044	1.81163	36.5997	50.8019	13.786	43.1509	50.0766	9.10246	65.0703	53.9096
	-75.732	9.09594	24.5318	-77.3268	-2.46926	15.7246	-70.0392	6.85136	6.24316	-59.4487	-7.19451	-26.6393	-57.4928	-19.9415	-33.4351	-51.6432	-11.8864	-43.2856	15.6512	-29.2558	-90.1923	25.6556	-18.1919	-89.6063	33.9591	-28.7054	-83.9003	62.3683	-9.14906	-22.9495	64.0102	-17.7737	-11.3616	59.954	-5.21359	-4.52917	53.4045	9.09594	24.5318	56.9053	1.80792	36.603	50.8006	13.7772	43.1531	50.0764	9.09594	65.0745	53.9076
	-75.7329	9.08975	24.5321	-77.3247	-2.47631	15.7266	-70.0356	6.84901	6.2464	-59.4416	-7.19399	-26.6355	-57.491	-19.9387	-33.4404	-51.6429	-11.8838	-43.2843	15.6535	-29.2442	-90.1969	25.6576	-18.1795	-89.6111	33.9604	-28.6939	-83.9056	62.3673	-9.1476	-22.951	64.0167	-17.7745	-11.3682	59.9537	-5.21646	-4.53378	53.4045	9.08975	24.5321	56.9054	1.80264	36.6047	50.799	13.7683	43.1549	50.0753	9.08975	65.0789	53.9045
	-75.733	9.08574	24.5321	-77.3211	-2.48003	15.7297	-70.0325	6.84967	6.24952	-59.4329	-7.19273	-26.6306	-57.4905	-19.9355	-33.4499	-51.6432	-11.8811	-43.2828	15.6553	-29.2376	-90.2004	25.6592	-18.1715	-89.6144	33.9618	-28.6856	-83.9091	62.3694	-9.14878	-22.9532	64.0205	-17.7761	-11.37	59.9527	-5.21838	-4.53875	53.4047	9.08574	24.5321	56.905	1.797	36.6042	50.7975	13.7617	43.156	50.0738	9.08574	65.0823	53.9015
	-75.7328	9.08507	24.5317	-77.3168	-2.47928	15.7339	-70.0308	6.85328	6.25168	-59.4241	-7.19059	-26.6253	-57.4914	-19.933	-33.4615	-51.6438	-11.8787	-43.2813	15.6568	-29.2372	-90.2021	25.6602	-18.1701	-89.6157	33.9633	-28.6821	-83.9096	62.3744	-9.15248	-22.9555	64.021	-17.7778	-11.3658	59.9508	-5.21944	-4.54388	53.405	9.08507	24.5317	56.9042	1.79215	36.602	50.7963	13.7588	43.1564	50.0725	9.08507	65.084	53.8993
	-75.7325	9.08789	24.5311	-77.3126	-2.47451	15.7385	-70.0305	6.8583	6.25294	-59.4169	-7.18735	-26.6205	-57.4935	-19.9318	-33.4729	-51.6447	-11.8767	-43.2799	15.6579	-29.2421	-90.2018	25.6602	-18.1758	-89.6151	33.9654	-28.6834	-83.9069	62.3817	-9.15808	-22.9569	64.0181	-17.7786	-11.3559	59.9481	-5.21992	-4.54847	53.4053	9.08789	24.5311	56.9034	1.78888	36.5991	50.7953	13.76	43.1565	50.0723	9.08789	65.084	53.8978
	-75.7324	9.09354	24.5307	-77.3091	-2.46733	15.7423	-70.0313	6.86251	6.25403	-59.4126	-7.18309	-26.617	-57.4971	-19.9318	-33.4824	-51.6458	-11.8754	-43.2784	15.6587	-29.2506	-90.1995	25.6592	-18.1871	-89.6134	33.9682	-28.6881	-83.9017	62.39	-9.16465	-22.9572	64.0125	-17.7775	-11.3422	59.9449	-5.22007	-4.55131	53.4054	9.09354	24.5307	56.9029	1.78756	36.5968	50.7946	13.7649	43.1569	50.0733	9.09354	65.0827	53.8962
	-75.7327	9.10093	24.5306	-77.3071	-2.45974	15.7442	-70.0323	6.86412	6.25587	-59.4124	-7.17839	-26.6155	-57.502	-19.9327	-33.4884	-51.647	-11.8752	-43.2765	15.659	-29.2608	-90.1956	25.6572	-18.2019	-89.6111	33.9717	-28.6948	-83.8952	62.3975	-9.1712	-22.9564	64.0056	-17.7743	-11.3275	59.942	-5.21987	-4.5511	53.4052	9.10093	24.5306	56.9029	1.78822	36.5957	50.7942	13.7724	43.1576	50.0755	9.10093	65.0805	53.8938
	-75.7333	9.10891	24.5306	-77.307	-2.4534	15.7435	-70.0331	6.86261	6.259	-59.4168	-7.17418	-26.6165	-57.5077	-19.9344	-33.4896	-51.6484	-11.8767	-43.274	15.6583	-29.2718	-90.19	25.6546	-18.2178	-89.6084	33.9752	-28.7028	-83.8888	62.4027	-9.1769	-22.955	63.9987	-17.7692	-11.315	59.94	-5.21909	-4.54717	53.4045	9.10891	24.5306	56.9033	1.79071	36.5955	50.7938	13.7816	43.1582	50.0787	9.10891	65.0778	53.8903
	-75.7339	9.1164	24.5306	-77.3092	-2.44927	15.7402	-70.0334	6.85882	6.26322	-59.4253	-7.17134	-26.6198	-57.5132	-19.937	-33.4858	-51.6501	-11.8806	-43.271	15.6566	-29.2833	-90.1831	25.6518	-18.2328	-89.6051	33.9778	-28.712	-83.8835	62.4045	-9.18136	-22.9534	63.9934	-17.7635	-11.3071	59.9394	-5.21738	-4.53989	53.4035	9.1164	24.5306	56.9039	1.79467	36.5953	50.7935	13.7914	43.1582	50.0821	9.1164	65.0746	53.8866
	-75.7343	9.1224	24.5301	-77.3137	-2.44768	15.7349	-70.0337	6.85427	6.26767	-59.4364	-7.17042	-26.6248	-57.5172	-19.9406	-33.4776	-51.6518	-11.8869	-43.2679	15.6537	-29.2946	-90.1758	25.6496	-18.2448	-89.6011	33.9788	-28.7222	-83.8799	62.4028	-9.18458	-22.9523	63.9906	-17.7589	-11.305	59.9403	-5.21448	-4.53076	53.4024	9.1224	24.5301	56.9045	1.79944	36.5941	50.7933	13.8006	43.1569	50.0847	9.1224	65.071	53.8843
	-75.7346	9.12589	24.5289	-77.3198	-2.44855	15.7284	-70.0345	6.85025	6.27116	-59.4476	-7.17147	-26.6302	-57.5183	-19.945	-33.4673	-51.6535	-11.8949	-43.2657	15.6503	-29.3045	-90.1694	25.6487	-18.2518	-89.5962	33.9778	-28.7327	-83.8783	62.3987	-9.18681	-22.9522	63.9906	-17.757	-11.3087	59.9423	-5.21033	-4.52196	53.4016	9.12589	24.5289	56.9046	1.80403	36.591	50.7933	13.8076	43.1544	50.0858	9.12589	65.0673	53.8852
	-75.7345	9.12596	24.527	-77.3263	-2.45167	15.7221	-70.0357	6.84717	6.27266	-59.4561	-7.17406	-26.6347	-57.5159	-19.9496	-33.4578	-51.6549	-11.9029	-43.2655	15.6471	-29.3105	-90.1657	25.6497	-18.2519	-89.5913	33.9754	-28.7411	-83.8789	62.3936	-9.18804	-22.9533	63.993	-17.7588	-11.3167	59.945	-5.20527	-4.51571	53.4014	9.12596	24.527	56.9044	1.80717	36.5863	50.7935	13.8108	43.1511	50.0848	9.12596	65.0643	53.8904
	-75.7343	9.12212	24.5249	-77.3318	-2.45671	15.7168	-70.0368	6.8444	6.27176	-59.4596	-7.1775	-26.6373	-57.5099	-19.9531	-33.4516	-51.6555	-11.9088	-43.2682	15.6453	-29.3098	-90.166	25.6526	-18.2442	-89.5877	33.9726	-28.7445	-83.8818	62.3894	-9.18777	-22.9555	63.9968	-17.7638	-11.3268	59.9477	-5.20001	-4.51367	53.4022	9.12212	24.5249	56.9039	1.8075	36.5811	50.7941	13.8087	43.148	50.0817	9.12212	65.0628	53.8995
	-75.7338	9.11457	24.5231	-77.3347	-2.46322	15.7132	-70.0371	6.84065	6.26899	-59.4568	-7.18109	-26.6375	-57.5016	-19.9538	-33.4501	-51.6551	-11.9107	-43.2737	15.6453	-29.3008	-90.1713	25.6568	-18.2291	-89.5868	33.9707	-28.7402	-83.887	62.3873	-9.18491	-22.9585	64.0008	-17.7702	-11.3364	59.9498	-5.19546	-4.51645	53.404	9.11457	24.5231	56.9038	1.80385	36.5767	50.7951	13.8011	43.146	50.0771	9.11457	65.0637	53.9108
	-75.7334	9.10434	24.5223	-77.334	-2.4705	15.7119	-70.0361	6.83477	6.26573	-59.4483	-7.18436	-26.6355	-57.4931	-19.9506	-33.4533	-51.6537	-11.9077	-43.2808	15.6471	-29.2836	-90.1808	25.6612	-18.2087	-89.5897	33.9706	-28.7271	-83.8945	62.3875	-9.17821	-22.9618	64.0039	-17.7758	-11.3436	59.9508	-5.19246	-4.52336	53.4065	9.10434	24.5223	56.9047	1.79565	36.5744	50.7965	13.7889	43.1459	50.0723	9.10434	65.0674	53.9213
	-75.7333	9.09306	24.5231	-77.3295	-2.47768	15.7131	-70.0333	6.82643	6.26376	-59.436	-7.18706	-26.6322	-57.4869	-19.9432	-33.4597	-51.6514	-11.9003	-43.2876	15.6501	-29.2609	-90.1928	25.6645	-18.1861	-89.5963	33.9724	-28.7064	-83.9032	62.3894	-9.16672	-22.9654	64.0055	-17.7789	-11.3475	59.9507	-5.19155	-4.53269	53.4093	9.09306	24.5231	56.9071	1.78334	36.5751	50.798	13.7741	43.1475	50.0688	9.09306	65.0732	53.9282
	-75.7334	9.08264	24.5254	-77.3219	-2.48393	15.7164	-70.0292	6.81643	6.26467	-59.4233	-7.189	-26.6289	-57.4852	-19.9326	-33.467	-51.6488	-11.8904	-43.2924	15.653	-29.2368	-90.2049	25.6655	-18.1653	-89.6053	33.9754	-28.6818	-83.9122	62.392	-9.15048	-22.9691	64.0058	-17.7785	-11.3485	59.9495	-5.19296	-4.54235	53.4116	9.08264	24.5254	56.9112	1.76845	36.5789	50.7995	13.7596	43.1505	50.0678	9.08264	65.0798	53.9298
	-75.7337	9.07473	24.529	-77.3128	-2.48859	15.7212	-70.0243	6.80652	6.26934	-59.4136	-7.18978	-26.6269	-57.4887	-19.9206	-33.4731	-51.6463	-11.8802	-43.2937	15.655	-29.216	-90.2147	25.6639	-18.1495	-89.6149	33.9784	-28.6581	-83.92	62.3942	-9.13078	-22.9732	64.0053	-17.775	-11.3478	59.9479	-5.19676	-4.55056	53.4131	9.07473	24.529	56.9168	1.75338	36.585	50.8007	13.748	43.1541	50.0698	9.07473	65.0859	53.9266
	-75.734	9.07049	24.5331	-77.3045	-2.49119	15.7262	-70.0195	6.79863	6.27761	-59.4094	-7.18891	-26.6272	-57.4963	-19.9097	-33.4759	-51.6443	-11.8719	-43.2912	15.6554	-29.2022	-90.2204	25.6598	-18.141	-89.6231	33.9803	-28.6399	-83.9254	62.3954	-9.11007	-22.9776	64.0047	-17.7698	-11.347	59.946	-5.20299	-4.55642	53.4133	9.07049	24.5331	56.923	1.74104	36.5919	50.8017	13.741	43.1572	50.0742	9.07049	65.09	53.9205
	-75.7338	9.07042	24.537	-77.2988	-2.49142	15.7298	-70.0159	6.79423	6.28832	-59.4117	-7.18603	-26.6301	-57.5044	-19.9026	-33.4741	-51.6431	-11.8667	-43.2857	15.6544	-29.1975	-90.2213	25.6542	-18.1408	-89.6285	33.9803	-28.6307	-83.9275	62.3955	-9.09128	-22.9819	64.0046	-17.7643	-11.3471	59.9442	-5.21159	-4.55996	53.4125	9.07042	24.537	56.9289	1.73417	36.5981	50.8023	13.7396	43.1595	50.0797	9.07042	65.0916	53.9145
	-75.7331	9.07444	24.5398	-77.2971	-2.48906	15.7314	-70.0146	6.79397	6.29955	-59.4196	-7.18136	-26.6351	-57.5085	-19.9019	-33.4669	-51.6425	-11.8653	-43.2786	15.6525	-29.2022	-90.2176	25.6483	-18.1489	-89.6304	33.9783	-28.6321	-83.9258	62.3947	-9.07699	-22.9856	64.0054	-17.7601	-11.3481	59.9425	-5.2223	-4.56181	53.4108	9.07444	24.5398	56.9331	1.73477	36.602	50.8027	13.7437	43.1605	50.0848	9.07444	65.0905	53.911
	-75.732	9.08199	24.5413	-77.2996	-2.48412	15.7306	-70.0163	6.79769	6.309	-59.431	-7.17588	-26.6411	-57.5037	-19.9095	-33.454	-51.6424	-11.8678	-43.2712	15.6503	-29.2154	-90.2102	25.6438	-18.164	-89.6285	33.9749	-28.6436	-83.9204	62.3936	-9.06886	-22.988	64.0063	-17.7579	-11.3493	59.9407	-5.23445	-4.56278	53.4088	9.08199	24.5413	56.935	1.74348	36.6031	50.8028	13.7524	43.1601	50.0882	9.08199	65.0872	53.9112
	-75.7308	9.09208	24.541	-77.3052	-2.47702	15.7284	-70.0213	6.80485	6.31455	-59.4437	-7.17111	-26.6467	-57.487	-19.9256	-33.4367	-51.6428	-11.8736	-43.2649	15.6483	-29.2351	-90.2005	25.6415	-18.1842	-89.6232	33.9709	-28.6634	-83.9118	62.3928	-9.06753	-22.9886	64.0066	-17.7578	-11.3491	59.9387	-5.24713	-4.56354	53.4067	9.09208	24.541	56.9343	1.75922	36.6017	50.8024	13.7645	43.1583	50.0893	9.09208	65.0822	53.9146
	-75.73	9.10333	24.5392	-77.3125	-2.46873	15.726	-70.0287	6.8147	6.31473	-59.4555	-7.1685	-26.6506	-57.4586	-19.9482	-33.4168	-51.6435	-11.8819	-43.2606	15.6465	-29.2585	-90.1902	25.6419	-18.2067	-89.6154	33.9671	-28.6883	-83.901	62.3929	-9.07278	-22.9878	64.0051	-17.7594	-11.3464	59.9363	-5.25937	-4.56449	53.405	9.10333	24.5392	56.9314	1.77929	36.5987	50.8014	13.7782	43.1554	50.0881	9.10333	65.0763	53.9197
	-75.73	9.11396	24.5361	-77.3196	-2.46076	15.7242	-70.0369	6.82632	6.30914	-59.4653	-7.16855	-26.6522	-57.4222	-19.9735	-33.3978	-51.6447	-11.8913	-43.2586	15.6446	-29.2822	-90.1808	25.6447	-18.2279	-89.6064	33.9639	-28.7142	-83.8897	62.394	-9.08383	-22.9863	64.0014	-17.7615	-11.3408	59.9332	-5.27047	-4.56582	53.4036	9.11396	24.5361	56.9271	1.79981	36.5956	50.7997	13.7914	43.1518	50.0853	9.11396	65.0703	53.9244
	-75.7308	9.12192	24.5326	-77.3251	-2.45475	15.7237	-70.0441	6.83841	6.29873	-59.4729	-7.17024	-26.6515	-57.3843	-19.9961	-33.3831	-51.6461	-11.8995	-43.2588	15.6422	-29.3017	-90.174	25.6489	-18.2438	-89.5978	33.9618	-28.7362	-83.88	62.3958	-9.09935	-22.985	63.9961	-17.7629	-11.3334	59.9296	-5.2801	-4.56764	53.4027	9.12192	24.5326	56.9222	1.81663	36.5933	50.7974	13.8013	43.1484	50.0819	9.12192	65.0652	53.9269
	-75.7324	9.12535	24.5295	-77.3282	-2.45202	15.7247	-70.0486	6.84923	6.28576	-59.4781	-7.17118	-26.6491	-57.3515	-20.0114	-33.3761	-51.6478	-11.9044	-43.2611	15.6395	-29.3124	-90.171	25.6534	-18.2507	-89.5917	33.9609	-28.7494	-83.8742	62.3978	-9.11735	-22.9847	63.9905	-17.763	-11.3264	59.9256	-5.28815	-4.57004	53.4023	9.12535	24.5295	56.9176	1.82623	36.5923	50.7949	13.8054	43.1459	50.079	9.12535	65.0622	53.9264
	-75.7341	9.12308	24.5277	-77.3286	-2.45316	15.7271	-70.0495	6.85684	6.27332	-59.4814	-7.16865	-26.6459	-57.3292	-20.0165	-33.3783	-51.6495	-11.9042	-43.2651	15.6371	-29.3106	-90.1725	25.6568	-18.2462	-89.5897	33.9612	-28.7503	-83.8737	62.3995	-9.1352	-22.9854	63.9861	-17.7613	-11.3223	59.9217	-5.29455	-4.57306	53.4022	9.12308	24.5277	56.9137	1.82667	36.5925	50.7926	13.8022	43.1453	50.0772	9.12308	65.062	53.923
	-75.7354	9.11526	24.5278	-77.3267	-2.45788	15.7305	-70.0467	6.85967	6.26451	-59.4829	-7.161	-26.6425	-57.3193	-20.0118	-33.3893	-51.651	-11.8983	-43.2702	15.6356	-29.2952	-90.1783	25.6585	-18.2305	-89.5928	33.9627	-28.7377	-83.8792	62.4004	-9.14998	-22.9865	63.984	-17.7583	-11.3228	59.9185	-5.29895	-4.57659	53.4025	9.11526	24.5278	56.9111	1.81812	36.5933	50.7912	13.7919	43.1469	50.077	9.11526	65.065	53.9178
	-75.7362	9.10353	24.5299	-77.3234	-2.46508	15.7344	-70.0414	6.85727	6.26138	-59.4831	-7.14878	-26.6391	-57.3206	-20	-33.4066	-51.6521	-11.8878	-43.2756	15.6357	-29.2688	-90.1871	25.6582	-18.2071	-89.6006	33.9651	-28.7139	-83.8894	62.4003	-9.15931	-22.9867	63.9847	-17.7554	-11.3282	59.9162	-5.30087	-4.58031	53.4031	9.10353	24.5299	56.9097	1.80293	36.5941	50.7908	13.7766	43.1506	50.0781	9.10353	65.0707	53.9124
	-75.7364	9.09071	24.5335	-77.32	-2.4732	15.7378	-70.0352	6.85057	6.26422	-59.4826	-7.13486	-26.6357	-57.3296	-19.9859	-33.4261	-51.6528	-11.8751	-43.2803	15.6373	-29.2375	-90.1967	25.6562	-18.1814	-89.6112	33.9677	-28.6846	-83.902	62.3991	-9.16207	-22.985	63.9876	-17.7538	-11.337	59.915	-5.29996	-4.5838	53.404	9.09071	24.5335	56.9094	1.78507	36.5943	50.7915	13.7599	43.1556	50.0802	9.09071	65.0777	53.9083
	-75.7362	9.07991	24.5377	-77.3178	-2.48055	15.7399	-70.0299	6.84154	6.27147	-59.4823	-7.12337	-26.6323	-57.342	-19.974	-33.4436	-51.653	-11.8634	-43.2836	15.6397	-29.2091	-90.2046	25.6532	-18.1598	-89.6218	33.9696	-28.6571	-83.9135	62.3967	-9.15876	-22.9807	63.9914	-17.7548	-11.3465	59.9146	-5.29654	-4.58673	53.4048	9.07991	24.5377	56.9099	1.76909	36.5939	50.7929	13.7459	43.1605	50.083	9.07991	65.0842	53.9062
	-75.7359	9.07363	24.5412	-77.3179	-2.48568	15.7402	-70.0276	6.83232	6.28032	-59.4832	-7.118	-26.6291	-57.3542	-19.9677	-33.4557	-51.6528	-11.8555	-43.2846	15.6419	-29.1909	-90.2089	25.6502	-18.1473	-89.6294	33.9698	-28.6385	-83.9211	62.3932	-9.15129	-22.9739	63.9946	-17.7585	-11.3537	59.9145	-5.29179	-4.58899	53.4055	9.07363	24.5412	56.9104	1.75882	36.5931	50.7944	13.7378	43.1639	50.0858	9.07363	65.0882	53.9059
	-75.7359	9.073	24.5432	-77.3203	-2.48757	15.7386	-70.0296	6.82443	6.28762	-59.4863	-7.12047	-26.6263	-57.3638	-19.968	-33.4609	-51.6521	-11.8529	-43.2835	15.6431	-29.1875	-90.2088	25.6478	-18.146	-89.6319	33.9676	-28.6334	-83.9227	62.3888	-9.14222	-22.9654	63.996	-17.7645	-11.3563	59.9142	-5.28738	-4.59081	53.4058	9.073	24.5432	56.9105	1.75643	36.5923	50.7954	13.737	43.1651	50.0881	9.073	65.0887	53.9065
	-75.7361	9.07772	24.5432	-77.3245	-2.48582	15.7358	-70.0363	6.81826	6.29095	-59.4915	-7.12986	-26.6237	-57.37	-19.9737	-33.4598	-51.6509	-11.8557	-43.2803	15.6429	-29.199	-90.2046	25.6465	-18.1554	-89.6289	33.9635	-28.6431	-83.9178	62.3843	-9.13406	-22.9565	63.9948	-17.7713	-11.3533	59.9134	-5.28476	-4.59259	53.4059	9.07772	24.5432	56.9097	1.76207	36.5917	50.7959	13.7432	43.1636	50.0896	9.07772	65.0857	53.9068
	-75.7363	9.08644	24.5414	-77.3295	-2.48066	15.7327	-70.0473	6.81326	6.28937	-59.498	-7.14309	-26.6206	-57.3734	-19.982	-33.4542	-51.6495	-11.863	-43.2757	15.6414	-29.2222	-90.1975	25.6462	-18.1729	-89.6215	33.9585	-28.6649	-83.9078	62.3805	-9.12854	-22.9479	63.9915	-17.7776	-11.3453	59.9119	-5.2844	-4.59463	53.4058	9.08644	24.5414	56.9082	1.77414	36.5917	50.796	13.7547	43.16	50.0902	9.08644	65.0801	53.9058
	-75.7364	9.09733	24.5389	-77.3341	-2.47285	15.7305	-70.061	6.80855	6.28373	-59.5045	-7.15628	-26.6164	-57.3749	-19.9896	-33.4465	-51.6481	-11.8731	-43.2704	15.6395	-29.2514	-90.189	25.6465	-18.1947	-89.6121	33.9549	-28.6939	-83.8947	62.3783	-9.12626	-22.9405	63.987	-17.782	-11.334	59.9102	-5.2855	-4.59681	53.4057	9.09733	24.5389	56.9062	1.79001	36.5923	50.7962	13.7694	43.1552	50.0899	9.09733	65.0732	53.9033
	-75.7361	9.10859	24.5363	-77.3375	-2.46343	15.7304	-70.0753	6.80349	6.27633	-59.5095	-7.16623	-26.6104	-57.3758	-19.994	-33.4392	-51.6477	-11.8845	-43.265	15.6377	-29.2804	-90.1805	25.6469	-18.2172	-89.6029	33.9546	-28.7239	-83.8814	62.3781	-9.12676	-22.934	63.9825	-17.7838	-11.3217	59.9089	-5.28621	-4.59832	53.4059	9.10859	24.5363	56.9039	1.80678	36.5932	50.7969	13.7849	43.1502	50.0892	9.10859	65.0666	53.8994
	-75.7354	9.11873	24.5345	-77.3391	-2.4535	15.7331	-70.0882	6.79806	6.27004	-59.5119	-7.17152	-26.6027	-57.3773	-19.9941	-33.4347	-51.6492	-11.8962	-43.2603	15.6367	-29.3043	-90.1731	25.6469	-18.2375	-89.5957	33.9596	-28.7495	-83.8709	62.3795	-9.12889	-22.9286	63.9797	-17.7831	-11.3111	59.9084	-5.28431	-4.5978	53.406	9.11873	24.5345	56.9014	1.82181	36.5942	50.798	13.7995	43.146	50.0885	9.11873	65.0612	53.8951
	-75.7347	9.12672	24.5335	-77.3385	-2.44387	15.7394	-70.0983	6.79278	6.26725	-59.5119	-7.17276	-26.5944	-57.3798	-19.9899	-33.435	-51.6535	-11.9077	-43.2569	15.6366	-29.3206	-90.1675	25.6465	-18.2534	-89.5907	33.9701	-28.7668	-83.8654	62.3821	-9.13131	-22.9242	63.9795	-17.7804	-11.3046	59.9092	-5.2779	-4.59389	53.4058	9.12672	24.5335	56.8989	1.83325	36.5948	50.7992	13.8115	43.143	50.0882	9.12672	65.0573	53.8912
	-75.7344	9.1321	24.5332	-77.3357	-2.43494	15.7493	-70.1054	6.78829	6.26903	-59.5106	-7.17203	-26.587	-57.3836	-19.9831	-33.441	-51.6608	-11.9191	-43.255	15.6372	-29.3293	-90.1639	25.6458	-18.2642	-89.5878	33.9853	-28.7742	-83.8661	62.3851	-9.13279	-22.9212	63.9828	-17.7768	-11.3036	59.9112	-5.26595	-4.58582	53.4047	9.1321	24.5332	56.8963	1.84023	36.5946	50.7998	13.8205	43.1415	50.0886	9.1321	65.0546	53.8883
	-75.7349	9.135	24.5331	-77.3308	-2.42684	15.7622	-70.1101	6.78491	6.27483	-59.5089	-7.17192	-26.5822	-57.3882	-19.9755	-33.4523	-51.6708	-11.9301	-43.2546	15.638	-29.3322	-90.1621	25.6451	-18.27	-89.5859	34.0026	-28.7725	-83.8724	62.3879	-9.13249	-22.9198	63.9892	-17.7731	-11.3079	59.9142	-5.24868	-4.57391	53.4026	9.135	24.5331	56.8936	1.84304	36.5935	50.7993	13.8263	43.1411	50.0898	9.135	65.0528	53.8866
	-75.7364	9.13605	24.533	-77.3242	-2.41971	15.7765	-70.1132	6.78251	6.28277	-59.5074	-7.17449	-26.5809	-57.3925	-19.9695	-33.4662	-51.6823	-11.9407	-43.255	15.6388	-29.3324	-90.1613	25.6448	-18.2721	-89.5843	34.0192	-28.7648	-83.8825	62.3905	-9.1301	-22.9202	63.9976	-17.7703	-11.3154	59.9174	-5.22775	-4.55956	53.3994	9.13605	24.533	56.8912	1.84284	36.5918	50.7971	13.8298	43.1415	50.0916	9.13605	65.0513	53.8856
	-75.7387	9.13623	24.5326	-77.3175	-2.41405	15.7893	-70.1158	6.78057	6.29044	-59.5058	-7.1807	-26.583	-57.3957	-19.9669	-33.4783	-51.6936	-11.9504	-43.2556	15.6391	-29.333	-90.1608	25.645	-18.2725	-89.5823	34.0323	-28.755	-83.8934	62.3929	-9.12617	-22.9224	64.0061	-17.769	-11.3234	59.9204	-5.20615	-4.54479	53.3957	9.13623	24.5326	56.8893	1.84138	36.5899	50.7936	13.832	43.142	50.0937	9.13623	65.0498	53.8843
	-75.7416	9.13657	24.5317	-77.3122	-2.4107	15.7977	-70.1186	6.77852	6.29577	-59.5033	-7.19014	-26.5875	-57.3978	-19.9696	-33.4838	-51.7033	-11.9592	-43.256	15.639	-29.3364	-90.1596	25.6458	-18.2731	-89.5795	34.0406	-28.7477	-83.9024	62.3952	-9.12215	-22.9259	64.0127	-17.7694	-11.3293	59.9226	-5.18746	-4.53152	53.392	9.13657	24.5317	56.8884	1.84053	36.5884	50.7892	13.8342	43.1421	50.0958	9.13657	65.0478	53.8818
	-75.7445	9.13791	24.5302	-77.3103	-2.41041	15.7991	-70.1219	6.77599	6.29763	-59.4993	-7.20136	-26.5926	-57.3999	-19.9786	-33.4787	-51.7104	-11.9673	-43.2559	15.6381	-29.3444	-90.1571	25.6471	-18.2758	-89.5754	34.0437	-28.7463	-83.9075	62.3971	-9.11998	-22.9303	64.0159	-17.7716	-11.3317	59.9244	-5.17477	-4.52092	53.3891	9.13791	24.5302	56.8885	1.84188	36.5876	50.7848	13.8374	43.1413	50.0974	9.13791	65.0451	53.8777
	-75.7467	9.14066	24.5285	-77.3124	-2.41337	15.7933	-70.1255	6.77298	6.29622	-59.4939	-7.21235	-26.5969	-57.4042	-19.9936	-33.4622	-51.7145	-11.9747	-43.2555	15.6365	-29.3567	-90.1531	25.6486	-18.2813	-89.5701	34.0431	-28.752	-83.9084	62.3987	-9.12139	-22.9348	64.0154	-17.7749	-11.3308	59.9265	-5.16948	-4.51302	53.3873	9.14066	24.5285	56.8896	1.8463	36.5878	50.7814	13.842	43.1394	50.0981	9.14066	65.0417	53.8725
	-75.7474	9.14465	24.5267	-77.3179	-2.41886	15.7821	-70.1291	6.76986	6.29282	-59.4881	-7.22111	-26.5993	-57.4131	-20.0134	-33.4367	-51.7158	-11.9815	-43.2549	15.6342	-29.3715	-90.1477	25.65	-18.2893	-89.5644	34.0405	-28.7637	-83.9058	62.4001	-9.12693	-22.939	64.0121	-17.7782	-11.3282	59.9302	-5.17085	-4.50692	53.3872	9.14465	24.5267	56.8913	1.85351	36.5887	50.7799	13.848	43.1368	50.0974	9.14465	65.0377	53.8676
	-75.7465	9.14918	24.5253	-77.3249	-2.42547	15.7688	-70.1321	6.76724	6.28924	-59.4831	-7.22615	-26.5996	-57.4278	-20.0349	-33.4074	-51.7149	-11.9868	-43.2543	15.6317	-29.3854	-90.1418	25.6509	-18.2984	-89.5592	34.0378	-28.7777	-83.9017	62.4015	-9.13559	-22.9424	64.0079	-17.7797	-11.3262	59.9369	-5.17626	-4.50157	53.3888	9.14918	24.5253	56.8934	1.8619	36.5898	50.7805	13.8543	43.1344	50.0957	9.14918	65.034	53.8649
	-75.7441	9.15325	24.5248	-77.3309	-2.4316	15.7569	-70.134	6.76566	6.28707	-59.4804	-7.22656	-26.5983	-57.4479	-20.0547	-33.3804	-51.7127	-11.9897	-43.2535	15.6296	-29.3948	-90.1368	25.6508	-18.3065	-89.5562	34.0365	-28.7893	-83.8979	62.4036	-9.14496	-22.945	64.0049	-17.7779	-11.3268	59.9472	-5.18225	-4.49648	53.3924	9.15325	24.5248	56.8952	1.86896	36.5903	50.7833	13.8596	43.133	50.0933	9.15325	65.0315	53.8657
	-75.7406	9.15606	24.5253	-77.3339	-2.43588	15.7488	-70.1343	6.76548	6.28708	-59.481	-7.22206	-26.5956	-57.4707	-20.0697	-33.3605	-51.71	-11.9896	-43.2524	15.6284	-29.3971	-90.1337	25.6496	-18.3121	-89.5565	34.0373	-28.7944	-83.896	62.407	-9.15216	-22.9466	64.0044	-17.7721	-11.3309	59.9605	-5.18566	-4.49223	53.3979	9.15606	24.5253	56.8967	1.87232	36.5896	50.7877	13.8624	43.1335	50.091	9.15606	65.0312	53.8705
	-75.7371	9.15753	24.5269	-77.3333	-2.4374	15.7452	-70.1331	6.76684	6.28914	-59.4855	-7.21296	-26.592	-57.4924	-20.0776	-33.3499	-51.7075	-11.9866	-43.2505	15.6286	-29.3924	-90.133	25.6474	-18.3151	-89.5604	34.0399	-28.7915	-83.8964	62.4118	-9.15485	-22.9472	64.0068	-17.7627	-11.3376	59.975	-5.18451	-4.49024	53.4051	9.15753	24.5269	56.8975	1.87086	36.5874	50.7928	13.8626	43.1358	50.0897	9.15753	65.0335	53.8788
	-75.7343	9.15842	24.5291	-77.3296	-2.43573	15.7454	-70.1311	6.76968	6.29237	-59.4937	-7.20022	-26.5875	-57.5088	-20.0779	-33.3482	-51.706	-11.9818	-43.2476	15.6301	-29.3834	-90.1343	25.6444	-18.3168	-89.5671	34.0436	-28.7825	-83.8985	62.4175	-9.15219	-22.9465	64.0109	-17.7513	-11.3448	59.988	-5.17839	-4.49209	53.4137	9.15842	24.5291	56.898	1.86541	36.5842	50.7974	13.861	43.1394	50.0899	9.15842	65.038	53.8887
	-75.7328	9.16004	24.5314	-77.3247	-2.43096	15.7481	-70.1292	6.77365	6.29559	-59.5049	-7.1856	-26.5821	-57.5167	-20.0714	-33.3532	-51.7059	-11.9771	-43.2437	15.6321	-29.3746	-90.136	25.6409	-18.3201	-89.5749	34.0472	-28.7717	-83.9006	62.4227	-9.1451	-22.9442	64.0156	-17.74	-11.3503	59.9967	-5.16831	-4.49869	53.4233	9.16004	24.5314	56.8983	1.85855	36.581	50.8006	13.8595	43.143	50.0918	9.16004	65.0435	53.8983
	-75.7327	9.16358	24.5333	-77.3204	-2.42361	15.7519	-70.1284	6.77808	6.2978	-59.5172	-7.17147	-26.576	-57.5146	-20.0596	-33.3621	-51.7075	-11.9746	-43.239	15.6338	-29.3709	-90.1365	25.6375	-18.3272	-89.5816	34.0496	-28.7645	-83.9013	62.4263	-9.13598	-22.9403	64.0199	-17.7308	-11.3526	59.9996	-5.15616	-4.50973	53.4331	9.16358	24.5333	56.8986	1.85352	36.5789	50.8018	13.8598	43.1453	50.0952	9.16358	65.0482	53.9056
	-75.7337	9.16943	24.5348	-77.3181	-2.41465	15.7562	-70.129	6.78197	6.29845	-59.5284	-7.16023	-26.5694	-57.5029	-20.0445	-33.3731	-51.7106	-11.9756	-43.2339	15.634	-29.375	-90.1346	25.6346	-18.3389	-89.5853	34.0503	-28.765	-83.8997	62.4269	-9.12774	-22.9352	64.0238	-17.7244	-11.3524	59.9966	-5.14417	-4.52362	53.4427	9.16943	24.5348	56.8992	1.85289	36.5788	50.8011	13.8633	43.1455	50.0991	9.16943	65.0505	53.9096
	-75.7353	9.17703	24.5357	-77.3178	-2.40526	15.7606	-70.1309	6.78439	6.29759	-59.5361	-7.15355	-26.5628	-57.4842	-20.028	-33.3852	-51.7147	-11.9808	-43.2288	15.6323	-29.3873	-90.1296	25.6328	-18.3541	-89.5848	34.0494	-28.7745	-83.8956	62.4246	-9.12278	-22.9299	64.0281	-17.7209	-11.3511	59.9892	-5.13435	-4.53801	53.4515	9.17703	24.5357	56.9002	1.85756	36.5806	50.7992	13.8702	43.1432	50.1025	9.17703	65.049	53.9105
	-75.737	9.18514	24.5363	-77.3187	-2.39663	15.7653	-70.133	6.78488	6.29575	-59.5384	-7.15184	-26.5563	-57.4618	-20.0123	-33.3976	-51.7187	-11.9892	-43.2242	15.6287	-29.4058	-90.122	25.6326	-18.3703	-89.5801	34.0475	-28.7914	-83.8898	62.42	-9.12218	-22.9252	64.0337	-17.7196	-11.3507	59.9799	-5.12809	-4.5507	53.4589	9.18514	24.5363	56.9014	1.86666	36.5839	50.7972	13.8795	43.1392	50.1044	9.18514	65.0438	53.9093
	-75.7381	9.19241	24.5367	-77.3194	-2.38972	15.7701	-70.1342	6.7837	6.29373	-59.5346	-7.15427	-26.5504	-57.4396	-19.9992	-33.4092	-51.7217	-11.9993	-43.2207	15.6243	-29.4266	-90.1133	25.634	-18.3848	-89.5723	34.0455	-28.8118	-83.8831	62.4145	-9.12564	-22.9222	64.0408	-17.7195	-11.3521	59.9713	-5.12593	-4.56038	53.4648	9.19241	24.5367	56.9028	1.87808	36.5879	50.7966	13.8897	43.1346	50.1041	9.19241	65.0356	53.9076
	-75.7384	9.1979	24.5368	-77.319	-2.38503	15.7742	-70.1334	6.7817	6.29232	-59.5253	-7.15925	-26.5456	-57.4201	-19.9898	-33.4191	-51.7231	-12.009	-43.2186	15.6205	-29.4454	-90.105	25.6365	-18.3958	-89.5631	34.0444	-28.8311	-83.8767	62.41	-9.1319	-22.9215	64.0492	-17.7195	-11.3556	59.9649	-5.12762	-4.5671	53.4694	9.1979	24.5368	56.9044	1.88946	36.5916	50.7981	13.8992	43.1306	50.1019	9.1979	65.0263	53.9069
	-75.7376	9.20132	24.5364	-77.3172	-2.38248	15.7769	-70.1303	6.77987	6.29196	-59.5129	-7.16512	-26.5425	-57.4047	-19.9842	-33.4263	-51.723	-12.0163	-43.2187	15.6189	-29.4588	-90.099	25.6388	-18.4026	-89.5547	34.0447	-28.8451	-83.8717	62.4075	-9.13943	-22.9236	64.0582	-17.7189	-11.3608	59.9615	-5.13229	-4.57209	53.473	9.20132	24.5364	56.9063	1.899	36.5945	50.8021	13.907	43.1282	50.0988	9.20132	65.0183	53.9076
	-75.7357	9.20299	24.535	-77.3144	-2.38146	15.7773	-70.1252	6.77885	6.29263	-59.5008	-7.17078	-26.5422	-57.3934	-19.9816	-33.4307	-51.7223	-12.0201	-43.2212	15.6203	-29.4648	-90.097	25.6395	-18.406	-89.5488	34.0464	-28.8512	-83.869	62.4077	-9.14683	-22.9286	64.0669	-17.7168	-11.367	59.9604	-5.13884	-4.57725	53.4762	9.20299	24.535	56.9085	1.90592	36.5961	50.8081	13.9125	43.1273	50.0963	9.20299	65.0138	53.9097
	-75.7328	9.20364	24.5323	-77.3111	-2.38106	15.7753	-70.1193	6.77871	6.29393	-59.4929	-7.17604	-26.5459	-57.3853	-19.9809	-33.4329	-51.7223	-12.0203	-43.2265	15.6248	-29.4639	-90.0997	25.637	-18.4073	-89.5465	34.049	-28.849	-83.8693	62.4102	-9.15301	-22.9363	64.0743	-17.713	-11.3739	59.9605	-5.14631	-4.58437	53.4795	9.20364	24.5323	56.9111	1.91049	36.5959	50.815	13.9159	43.1272	50.0958	9.20364	65.0141	53.9128
	-75.7289	9.20417	24.5281	-77.3082	-2.38048	15.7708	-70.114	6.77905	6.29527	-59.4922	-7.18159	-26.5541	-57.3795	-19.9809	-33.4339	-51.7238	-12.0182	-43.234	15.6316	-29.4583	-90.1068	25.6308	-18.4083	-89.5474	34.0518	-28.841	-83.8727	62.4144	-9.15711	-22.9457	64.0797	-17.7079	-11.381	59.9608	-5.15404	-4.59444	53.4829	9.20417	24.5281	56.9141	1.9138	36.5934	50.8216	13.9183	43.1264	50.0981	9.20417	65.0193	53.9162
	-75.7243	9.20547	24.5224	-77.3062	-2.37926	15.764	-70.1103	6.77939	6.29594	-59.4997	-7.18854	-26.5667	-57.3753	-19.9818	-33.4343	-51.7269	-12.0156	-43.2428	15.6392	-29.4519	-90.1166	25.6215	-18.4109	-89.5504	34.0541	-28.8313	-83.8783	62.4189	-9.15842	-22.9555	64.0825	-17.7023	-11.3876	59.9604	-5.16169	-4.60727	53.4864	9.20547	24.5224	56.9175	1.91722	36.5885	50.8268	13.921	43.1236	50.1027	9.20547	65.028	53.9198
	-75.7193	9.20826	24.5157	-77.3055	-2.37724	15.7555	-70.109	6.77967	6.29531	-59.5143	-7.19781	-26.5821	-57.3721	-19.9839	-33.4341	-51.731	-12.0149	-43.2513	15.6462	-29.4489	-90.1266	25.6109	-18.4165	-89.5536	34.0555	-28.8247	-83.8847	62.423	-9.15644	-22.9638	64.0824	-17.6974	-11.3926	59.959	-5.16917	-4.6215	53.4898	9.20826	24.5157	56.9211	1.922	36.5814	50.83	13.9253	43.1181	50.1085	9.20826	65.0379	53.9233
	-75.7146	9.21291	24.5085	-77.3059	-2.37427	15.7465	-70.1103	6.78041	6.29278	-59.5328	-7.2094	-26.5979	-57.3698	-19.9877	-33.4332	-51.7349	-12.0173	-43.2581	15.6511	-29.4521	-90.1343	25.6011	-18.4258	-89.5553	34.0559	-28.8249	-83.8904	62.4262	-9.15122	-22.9691	64.0792	-17.6944	-11.395	59.957	-5.1764	-4.63508	53.4927	9.21291	24.5085	56.9245	1.92874	36.5729	50.8312	13.9323	43.11	50.1135	9.21291	65.0468	53.9265
	-75.7105	9.21933	24.5017	-77.3068	-2.37014	15.7388	-70.1136	6.78254	6.28799	-59.5508	-7.22215	-26.6114	-57.3684	-19.9932	-33.4317	-51.7373	-12.0229	-43.2621	15.6534	-29.462	-90.1378	25.594	-18.4387	-89.5544	34.0558	-28.8331	-83.894	62.4286	-9.1435	-22.9707	64.0733	-17.6939	-11.3936	59.9552	-5.18325	-4.64598	53.4948	9.21933	24.5017	56.9273	1.93723	36.5645	50.8306	13.9417	43.1004	50.1165	9.21933	65.0527	53.9292
	-75.7076	9.22686	24.4958	-77.307	-2.36462	15.7339	-70.118	6.78674	6.281	-59.5646	-7.23404	-26.6204	-57.3683	-19.9994	-33.4307	-51.7374	-12.0304	-43.263	15.653	-29.477	-90.1365	25.5904	-18.4537	-89.5506	34.0557	-28.8478	-83.8949	62.4305	-9.13472	-22.9688	64.0654	-17.6958	-11.3885	59.9541	-5.18938	-4.65282	53.4962	9.22686	24.4958	56.9292	1.94656	36.5577	50.829	13.9524	43.0907	50.1172	9.22686	65.0547	53.9308
	-75.7061	9.23445	24.4914	-77.3058	-2.35787	15.733	-70.1222	6.79278	6.27256	-59.5722	-7.24285	-26.6239	-57.3696	-20.0049	-33.4321	-51.7353	-12.038	-43.2613	15.6504	-29.4936	-90.1313	25.5898	-18.4689	-89.5443	34.0559	-28.8652	-83.8936	62.4319	-9.12651	-22.9646	64.0567	-17.6994	-11.3806	59.9542	-5.19427	-4.65526	53.4968	9.23445	24.4914	56.9298	1.95537	36.5537	50.8269	13.9625	43.0823	50.1164	9.23445	65.0529	53.931
	-75.7061	9.24081	24.4887	-77.3027	-2.35062	15.7358	-70.1251	6.79932	6.26409	-59.5738	-7.24698	-26.6225	-57.3726	-20.0083	-33.4373	-51.7316	-12.0438	-43.2581	15.6466	-29.5078	-90.1243	25.5909	-18.4816	-89.5366	34.0563	-28.8812	-83.8911	62.4327	-9.12022	-22.9597	64.0486	-17.7037	-11.372	59.9555	-5.19732	-4.65399	53.4968	9.24081	24.4887	56.9292	1.96214	36.5527	50.8248	13.9699	43.0765	50.1152	9.24081	65.0478	53.9297
	-75.7071	9.24469	24.4878	-77.298	-2.34414	15.7408	-70.1257	6.80436	6.25741	-59.5713	-7.24606	-26.6182	-57.3769	-20.0089	-33.4468	-51.7273	-12.0464	-43.2543	15.6427	-29.5162	-90.1177	25.5923	-18.4894	-89.5285	34.0566	-28.8918	-83.8887	62.4327	-9.11647	-22.9558	64.0426	-17.7077	-11.3646	59.9576	-5.19806	-4.65036	53.4963	9.24469	24.4878	56.9274	1.96546	36.5543	50.823	13.9729	43.0736	50.1148	9.24469	65.0407	53.927
	-75.7088	9.24515	24.4884	-77.2926	-2.34	15.7461	-70.1238	6.80599	6.25424	-59.567	-7.24115	-26.6132	-57.3823	-20.0069	-33.4594	-51.7232	-12.0448	-43.2511	15.6399	-29.5166	-90.1139	25.5927	-18.4903	-89.5213	34.0566	-28.8946	-83.8878	62.4319	-9.11506	-22.9538	64.0395	-17.7105	-11.3602	59.9597	-5.19638	-4.64598	53.4957	9.24515	24.4884	56.9248	1.96423	36.5569	50.8217	13.9706	43.0737	50.1161	9.24515	65.0328	53.9235
	-75.7107	9.2417	24.4906	-77.2874	-2.33949	15.7502	-70.1196	6.80325	6.25558	-59.5632	-7.23457	-26.6097	-57.3881	-20.0029	-33.4726	-51.7196	-12.0392	-43.2488	15.6389	-29.5079	-90.1139	25.5917	-18.4834	-89.5158	34.0561	-28.8886	-83.8892	62.4306	-9.11528	-22.9542	64.0395	-17.7117	-11.3596	59.9611	-5.1927	-4.64233	53.495	9.2417	24.4906	56.922	1.95802	36.5589	50.8211	13.9629	43.0763	50.119	9.2417	65.0252	53.9199
	-75.7125	9.23457	24.4939	-77.2834	-2.34318	15.7526	-70.114	6.79642	6.26144	-59.5616	-7.22917	-26.6095	-57.3931	-19.9982	-33.4829	-51.7167	-12.0302	-43.2479	15.6396	-29.4912	-90.1181	25.5896	-18.4691	-89.5126	34.0549	-28.8746	-83.8931	62.4295	-9.11633	-22.9568	64.0421	-17.7115	-11.3626	59.9611	-5.18783	-4.64055	53.4944	9.23457	24.4939	56.9196	1.9473	36.5591	50.8211	13.9511	43.0808	50.1229	9.23457	65.0186	53.917
	-75.7139	9.22471	24.4982	-77.2814	-2.3506	15.7538	-70.1084	6.78684	6.27093	-59.5632	-7.22751	-26.6132	-57.3963	-19.9938	-33.4873	-51.7142	-12.0187	-43.2481	15.6415	-29.4687	-90.1253	25.5872	-18.4494	-89.5114	34.0532	-28.8551	-83.8989	62.4293	-9.11762	-22.9608	64.0465	-17.7106	-11.3683	59.9595	-5.18275	-4.64128	53.4938	9.22471	24.4982	56.9182	1.93358	36.5576	50.8217	13.9368	43.0865	50.1268	9.22471	65.0132	53.9153
	-75.7152	9.21377	24.5028	-77.2818	-2.36033	15.7546	-70.1041	6.77642	6.28252	-59.5686	-7.231	-26.6207	-57.3966	-19.9911	-33.4843	-51.712	-12.0063	-43.2492	15.6435	-29.4442	-90.1337	25.5854	-18.4275	-89.5118	34.0511	-28.8337	-83.9054	62.4304	-9.11888	-22.965	64.0514	-17.7097	-11.3752	59.9563	-5.17841	-4.64449	53.493	9.21377	24.5028	56.9181	1.91916	36.5553	50.8225	13.9223	43.0925	50.1298	9.21377	65.009	53.9145
	-75.7162	9.20363	24.5072	-77.2845	-2.37041	15.7556	-70.1023	6.76706	6.29446	-59.5774	-7.23947	-26.6312	-57.3936	-19.9909	-33.4745	-51.7099	-11.9944	-43.2507	15.6444	-29.4216	-90.1411	25.585	-18.4073	-89.513	34.0487	-28.8139	-83.9112	62.4325	-9.12001	-22.9681	64.0558	-17.7097	-11.3818	59.9519	-5.17564	-4.64938	53.4916	9.20363	24.5072	56.9191	1.90638	36.5537	50.8229	13.9095	43.0979	50.1312	9.20363	65.0058	53.9137
	-75.7173	9.19587	24.5106	-77.2891	-2.37895	15.7569	-70.1033	6.76018	6.30506	-59.5892	-7.25123	-26.6434	-57.3878	-19.993	-33.4607	-51.708	-11.9844	-43.252	15.6433	-29.404	-90.1461	25.5864	-18.3917	-89.514	34.0464	-28.7984	-83.9154	62.435	-9.12098	-22.9692	64.0588	-17.7106	-11.3875	59.9474	-5.17506	-4.65452	53.4891	9.19587	24.5106	56.9207	1.89683	36.5537	50.8224	13.9	43.1023	50.1309	9.19587	65.0035	53.912
	-75.7187	9.19126	24.5124	-77.2949	-2.38469	15.758	-70.1068	6.75641	6.31312	-59.6027	-7.26349	-26.6561	-57.3806	-19.9967	-33.4474	-51.7069	-11.977	-43.2524	15.64	-29.3928	-90.1483	25.5895	-18.3825	-89.5142	34.0445	-28.788	-83.9178	62.4368	-9.1218	-22.968	64.0602	-17.7119	-11.3927	59.9437	-5.17701	-4.65813	53.4851	9.19126	24.5124	56.9219	1.8908	36.5554	50.8208	13.8939	43.1051	50.1292	9.19126	65.0019	53.9091
	-75.7207	9.18959	24.5123	-77.301	-2.38731	15.7578	-70.1121	6.7555	6.31807	-59.6162	-7.27315	-26.6678	-57.374	-20	-33.4388	-51.7069	-11.9728	-43.2516	15.6351	-29.3877	-90.1484	25.594	-18.3792	-89.5131	34.0433	-28.7819	-83.919	62.4369	-9.12251	-22.9652	64.0602	-17.7127	-11.3981	59.9421	-5.18143	-4.65863	53.4794	9.18959	24.5123	56.9221	1.88749	36.5579	50.8181	13.8909	43.1065	50.1267	9.18959	65.0009	53.9054
	-75.7234	9.18995	24.5103	-77.3069	-2.38755	15.7553	-70.118	6.75647	6.32009	-59.6274	-7.27771	-26.677	-57.3699	-20.001	-33.4377	-51.7084	-11.9713	-43.2494	15.6297	-29.3863	-90.1478	25.5995	-18.3799	-89.5107	34.0431	-28.7778	-83.92	62.4353	-9.12318	-22.962	64.0588	-17.7118	-11.4038	59.943	-5.1877	-4.65514	53.4722	9.18995	24.5103	56.9204	1.88569	36.5598	50.8145	13.8898	43.1067	50.1239	9.18995	65.0004	53.9022
	-75.7268	9.19125	24.5068	-77.3127	-2.38679	15.7497	-70.1233	6.75799	6.31992	-59.6342	-7.27593	-26.6826	-57.3694	-19.9982	-33.4443	-51.7112	-11.9715	-43.2458	15.6252	-29.3861	-90.1482	25.6057	-18.3825	-89.5073	34.0442	-28.7734	-83.9217	62.4324	-9.12378	-22.9596	64.0558	-17.7089	-11.4085	59.946	-5.19461	-4.64788	53.4637	9.19125	24.5068	56.9169	1.88461	36.5602	50.8106	13.8899	43.1063	50.1211	9.19125	65.0005	53.9012
	-75.7307	9.19266	24.5027	-77.3185	-2.38642	15.7408	-70.1272	6.75894	6.31856	-59.6353	-7.26811	-26.6839	-57.3723	-19.9915	-33.4562	-51.7144	-11.972	-43.2415	15.6229	-29.3846	-90.1503	25.6122	-18.3853	-89.5036	34.0464	-28.7673	-83.9242	62.4293	-9.12423	-22.9588	64.0506	-17.7044	-11.4096	59.9499	-5.20044	-4.63818	53.4545	9.19266	24.5027	56.9119	1.8843	36.559	50.8069	13.8906	43.106	50.1185	9.19266	65.0009	53.9032
	-75.7346	9.19393	24.4985	-77.3244	-2.38722	15.7296	-70.1291	6.75882	6.31698	-59.6312	-7.25593	-26.6813	-57.3777	-19.9825	-33.4696	-51.7167	-11.9711	-43.2377	15.6233	-29.381	-90.1541	25.6189	-18.3879	-89.5003	34.0494	-28.7594	-83.9273	62.4274	-9.12449	-22.9599	64.0428	-17.6997	-11.4041	59.9529	-5.20348	-4.62809	53.4449	9.19393	24.4985	56.9063	1.88538	36.557	50.8037	13.8922	43.1061	50.1157	9.19393	65.0018	53.9078
	-75.7381	9.19525	24.4949	-77.3303	-2.38911	15.718	-70.1294	6.75785	6.3158	-59.6237	-7.242	-26.6757	-57.3838	-19.974	-33.4807	-51.7165	-11.9674	-43.2354	15.6261	-29.3755	-90.1585	25.6254	-18.3905	-89.4979	34.0527	-28.7511	-83.93	62.4273	-9.12472	-22.9624	64.0325	-17.697	-11.3911	59.9534	-5.20279	-4.61965	53.4355	9.19525	24.4949	56.901	1.88846	36.5553	50.8009	13.8949	43.1066	50.1126	9.19525	65.003	53.9139
	-75.7405	9.19687	24.4923	-77.3355	-2.3913	15.7081	-70.1285	6.75666	6.31525	-59.6156	-7.22928	-26.6689	-57.3896	-19.969	-33.4873	-51.7127	-11.9604	-43.2358	15.6304	-29.3696	-90.1625	25.6316	-18.3937	-89.4964	34.0556	-28.7446	-83.9317	62.4289	-9.12537	-22.9657	64.0212	-17.6979	-11.3723	59.9506	-5.19892	-4.61417	53.4266	9.19687	24.4923	56.897	1.89344	36.5546	50.7985	13.8988	43.1074	50.1089	9.19687	65.0041	53.9194
	-75.7417	9.19879	24.4907	-77.3396	-2.39281	15.7021	-70.1272	6.75587	6.31523	-59.6093	-7.22053	-26.6622	-57.3947	-19.969	-33.4893	-51.7051	-11.9504	-43.2394	15.6347	-29.3648	-90.165	25.6369	-18.3976	-89.4955	34.0573	-28.7417	-83.9321	62.4314	-9.1269	-22.9693	64.0106	-17.7028	-11.3528	59.9452	-5.19407	-4.612	53.4189	9.19879	24.4907	56.8949	1.89933	36.555	50.7964	13.9034	43.1079	50.1048	9.19879	65.0048	53.9228
	-75.7416	9.20062	24.4899	-77.3418	-2.39276	15.7011	-70.1264	6.75583	6.31553	-59.6063	-7.2175	-26.6567	-57.3997	-19.9741	-33.4883	-51.6946	-11.9385	-43.2455	15.6374	-29.362	-90.1656	25.6412	-18.4012	-89.4944	34.0571	-28.7433	-83.9313	62.4334	-9.12944	-22.9733	64.003	-17.7102	-11.3388	59.9385	-5.19126	-4.6126	53.4133	9.20062	24.4899	56.8948	1.90463	36.5559	50.7945	13.9076	43.1076	50.1004	9.20062	65.0045	53.923
	-75.7407	9.20184	24.4897	-77.3414	-2.39066	15.7056	-70.1264	6.75658	6.316	-59.6065	-7.2205	-26.6525	-57.4053	-19.9821	-33.4864	-51.6829	-11.9264	-43.2532	15.6378	-29.3616	-90.1645	25.6443	-18.4037	-89.4929	34.0549	-28.7487	-83.9299	62.434	-9.13249	-22.9773	64.0003	-17.7173	-11.3356	59.9327	-5.19296	-4.61489	53.4109	9.20184	24.4897	56.8964	1.90805	36.5565	50.793	13.9101	43.1063	50.0964	9.20184	65.0032	53.9203
	-75.7395	9.2021	24.49	-77.3381	-2.38637	15.7148	-70.1276	6.75798	6.31662	-59.6091	-7.22821	-26.6493	-57.4118	-19.9896	-33.4856	-51.6722	-11.9156	-43.2608	15.6359	-29.3629	-90.1624	25.6462	-18.4042	-89.4911	34.051	-28.7559	-83.9283	62.4325	-9.13502	-22.9811	64.0035	-17.7207	-11.3451	59.9293	-5.19983	-4.61746	53.4123	9.2021	24.49	56.8988	1.90908	36.5566	50.7921	13.9103	43.1043	50.0933	9.2021	65.001	53.9155
	-75.7384	9.20148	24.4908	-77.3321	-2.38019	15.727	-70.1298	6.75976	6.31746	-59.6128	-7.2382	-26.6462	-57.4183	-19.9935	-33.4868	-51.6644	-11.9074	-43.2668	15.6323	-29.3652	-90.16	25.6466	-18.403	-89.4894	34.0461	-28.7626	-83.9269	62.4294	-9.13591	-22.9842	64.0121	-17.7178	-11.3659	59.9295	-5.21014	-4.61874	53.4176	9.20148	24.4908	56.9012	1.90813	36.5562	50.792	13.9082	43.1023	50.0918	9.20148	64.9987	53.91
	-75.7379	9.2005	24.492	-77.3246	-2.3728	15.7401	-70.1327	6.7617	6.31852	-59.6165	-7.24774	-26.6426	-57.4234	-19.9919	-33.4896	-51.6608	-11.9026	-43.2701	15.6279	-29.368	-90.1581	25.6456	-18.401	-89.4888	34.0413	-28.7672	-83.9256	62.4252	-9.13445	-22.986	64.0248	-17.7077	-11.3933	59.9341	-5.22028	-4.61694	53.426	9.2005	24.492	56.903	1.90625	36.5559	50.7928	13.9049	43.1008	50.0924	9.2005	64.9968	53.9051
	-75.738	9.19995	24.4937	-77.3171	-2.36517	15.7514	-70.1355	6.76368	6.3197	-59.6198	-7.25464	-26.6381	-57.4262	-19.9851	-33.493	-51.6615	-11.9016	-43.2702	15.6238	-29.3712	-90.1568	25.6431	-18.3999	-89.4896	34.0374	-28.7691	-83.9244	62.4207	-9.13073	-22.986	64.0392	-17.6915	-11.4222	59.9428	-5.22603	-4.61035	53.436	9.19995	24.4937	56.9041	1.90458	36.5561	50.7941	13.9016	43.1003	50.0949	9.19995	64.996	53.9021
	-75.7383	9.20058	24.4957	-77.3117	-2.35842	15.759	-70.1376	6.76597	6.32065	-59.623	-7.25775	-26.6327	-57.4264	-19.975	-33.4962	-51.666	-11.9043	-43.2671	15.6203	-29.3749	-90.1564	25.6395	-18.4012	-89.4918	34.0347	-28.7692	-83.9232	62.4165	-9.12573	-22.9846	64.0528	-17.672	-11.4481	59.9553	-5.2242	-4.59788	53.4457	9.20058	24.4957	56.9046	1.90386	36.5569	50.7958	13.8997	43.1005	50.0989	9.20058	64.9961	53.9014
	-75.7384	9.2027	24.4976	-77.3099	-2.35354	15.7618	-70.1385	6.76915	6.32082	-59.6261	-7.25702	-26.6271	-57.4249	-19.9646	-33.498	-51.6731	-11.91	-43.2613	15.6177	-29.3795	-90.1567	25.6349	-18.4054	-89.4946	34.0332	-28.7689	-83.9219	62.4129	-9.121	-22.9823	64.0634	-17.6523	-11.4689	59.9701	-5.21387	-4.57973	53.4538	9.2027	24.4976	56.9049	1.90419	36.5582	50.7976	13.9	43.101	50.1035	9.2027	64.997	53.9028
	-75.7377	9.20595	24.4992	-77.3123	-2.35128	15.7597	-70.138	6.7739	6.31949	-59.6292	-7.25323	-26.6219	-57.4235	-19.9568	-33.4979	-51.6811	-11.9179	-43.2538	15.6158	-29.3848	-90.1574	25.6302	-18.4119	-89.4971	34.0324	-28.7696	-83.9209	62.4099	-9.11808	-22.9801	64.0699	-17.6357	-11.4838	59.9855	-5.19676	-4.55796	53.4591	9.20595	24.4992	56.9053	1.90516	36.5593	50.7991	13.9024	43.1011	50.1075	9.20595	64.9979	53.9054
	-75.7363	9.20932	24.4998	-77.3186	-2.35195	15.7535	-70.1363	6.7804	6.31591	-59.6319	-7.24746	-26.6183	-57.4232	-19.9532	-33.4953	-51.6885	-11.9264	-43.246	15.6146	-29.3898	-90.1584	25.6263	-18.4186	-89.4982	34.0322	-28.7714	-83.9205	62.4076	-9.11786	-22.9791	64.0719	-17.6249	-11.4931	59.9989	-5.17658	-4.53621	53.461	9.20932	24.4998	56.9056	1.9061	36.5598	50.8004	13.906	43.1004	50.11	9.20932	64.9984	53.908
	-75.7345	9.21137	24.4994	-77.3273	-2.35549	15.7447	-70.134	6.78792	6.30963	-59.6337	-7.24069	-26.6172	-57.4242	-19.9546	-33.4901	-51.6939	-11.9338	-43.2396	15.6142	-29.3926	-90.1599	25.6242	-18.4227	-89.4978	34.0323	-28.7731	-83.9211	62.4062	-9.12003	-22.9798	64.0702	-17.6219	-11.4963	60.0076	-5.15753	-4.5187	53.4592	9.21137	24.4994	56.9054	1.90639	36.5596	50.8011	13.9095	43.0994	50.1103	9.21137	64.9984	53.9095
	-75.7329	9.21079	24.4979	-77.3363	-2.36144	15.735	-70.1314	6.79492	6.30093	-59.6339	-7.23339	-26.6192	-57.4253	-19.9599	-33.4827	-51.6966	-11.9385	-43.2364	15.6148	-29.3909	-90.1618	25.6245	-18.4216	-89.496	34.0328	-28.7729	-83.9231	62.4057	-9.12313	-22.9821	64.0655	-17.6274	-11.4925	60.0098	-5.14284	-4.50877	53.4537	9.21079	24.4979	56.9044	1.90567	36.5592	50.8011	13.9112	43.0986	50.1084	9.21079	64.9982	53.9096
	-75.7322	9.207	24.4956	-77.3437	-2.36899	15.7258	-70.129	6.79968	6.29112	-59.6326	-7.22547	-26.6246	-57.4247	-19.9676	-33.4734	-51.6965	-11.9392	-43.2371	15.6165	-29.3834	-90.1644	25.6272	-18.414	-89.494	34.0338	-28.7686	-83.9263	62.4061	-9.12505	-22.9852	64.0588	-17.6407	-11.4806	60.005	-5.13392	-4.50761	53.4448	9.207	24.4956	56.9021	1.90397	36.5593	50.8002	13.9101	43.0988	50.1051	9.207	64.9983	53.9084
	-75.7329	9.20057	24.4934	-77.3484	-2.377	15.7181	-70.1271	6.80119	6.2823	-59.6306	-7.21642	-26.6326	-57.4207	-19.9754	-33.4624	-51.6941	-11.9358	-43.2414	15.6194	-29.3702	-90.1675	25.6315	-18.4011	-89.4927	34.0352	-28.7595	-83.9303	62.4072	-9.12399	-22.9883	64.0509	-17.6592	-11.461	59.9946	-5.13052	-4.51392	53.4336	9.20057	24.4934	56.8988	1.90183	36.5604	50.7987	13.9062	43.1005	50.1014	9.20057	64.9993	53.9067
	-75.7345	9.19315	24.4919	-77.3499	-2.3841	15.7129	-70.1261	6.79974	6.27659	-59.629	-7.20577	-26.642	-57.4119	-19.9815	-33.4498	-51.6907	-11.9292	-43.2478	15.623	-29.3534	-90.1707	25.6362	-18.3863	-89.4929	34.0368	-28.7468	-83.9342	62.4087	-9.11934	-22.9904	64.0423	-17.6786	-11.4354	59.9809	-5.1315	-4.5245	53.4219	9.19315	24.4919	56.8953	1.90026	36.5626	50.7967	13.9008	43.1035	50.0983	9.19315	65.001	53.9056
	-75.7367	9.18688	24.4916	-77.3488	-2.38898	15.7107	-70.1266	6.79685	6.27526	-59.6288	-7.1937	-26.6512	-57.3986	-19.985	-33.4358	-51.6874	-11.9215	-43.254	15.6267	-29.3369	-90.1734	25.6402	-18.3738	-89.4947	34.0383	-28.7332	-83.9371	62.41	-9.11201	-22.9911	64.0332	-17.6946	-11.4077	59.9669	-5.13571	-4.53563	53.4114	9.18688	24.4916	56.8924	1.90031	36.5653	50.7947	13.8959	43.1068	50.0965	9.18688	65.0031	53.9056
	-75.7385	9.18347	24.4924	-77.3461	-2.39086	15.7113	-70.1288	6.79447	6.27818	-59.6303	-7.18133	-26.6588	-57.3821	-19.9857	-33.4213	-51.6852	-11.9149	-43.2582	15.6297	-29.3245	-90.1751	25.6429	-18.3669	-89.4972	34.0395	-28.722	-83.9384	62.4109	-9.10396	-22.9903	64.024	-17.7043	-11.3822	59.9551	-5.14235	-4.54437	53.4039	9.18347	24.4924	56.8908	1.90255	36.5674	50.7931	13.8932	43.1093	50.0956	9.18347	65.0048	53.9068
	-75.7393	9.18348	24.4939	-77.343	-2.3897	15.7142	-70.1329	6.79402	6.28397	-59.6328	-7.17058	-26.6638	-57.3652	-19.9847	-33.4078	-51.6847	-11.9111	-43.2594	15.6315	-29.3189	-90.1756	25.6442	-18.367	-89.4994	34.0405	-28.7157	-83.9383	62.4109	-9.09729	-22.9882	64.0151	-17.7071	-11.3625	59.9467	-5.15095	-4.54956	53.3998	9.18348	24.4939	56.891	1.90666	36.5681	50.7922	13.8938	43.11	50.0952	9.18348	65.0055	53.9089
	-75.7389	9.18612	24.4955	-77.3401	-2.38627	15.7182	-70.1381	6.79567	6.29067	-59.635	-7.16336	-26.666	-57.3506	-19.9834	-33.3972	-51.6857	-11.9104	-43.2584	15.632	-29.3201	-90.1752	25.6444	-18.3722	-89.5003	34.0414	-28.715	-83.9371	62.41	-9.09338	-22.9852	64.0069	-17.7051	-11.3504	59.9416	-5.16096	-4.55186	53.3989	9.18612	24.4955	56.8926	1.91136	36.5667	50.7917	13.8972	43.1086	50.0945	9.18612	65.0048	53.9112
	-75.7374	9.18973	24.4966	-77.3371	-2.38175	15.7221	-70.1432	6.79817	6.29655	-59.6363	-7.16096	-26.666	-57.3403	-19.9833	-33.3909	-51.6872	-11.9118	-43.2566	15.6315	-29.3259	-90.1742	25.6442	-18.3795	-89.4998	34.0421	-28.7186	-83.9355	62.4084	-9.09249	-22.982	63.9999	-17.7019	-11.3455	59.9387	-5.17155	-4.55316	53.4	9.18973	24.4966	56.8953	1.91492	36.5634	50.7917	13.9018	43.1057	50.0933	9.18973	65.0032	53.9127
	-75.7355	9.19261	24.497	-77.3336	-2.37727	15.7256	-70.1468	6.7994	6.3006	-59.6363	-7.16362	-26.6646	-57.3348	-19.9853	-33.3894	-51.6881	-11.9135	-43.2555	15.6307	-29.3328	-90.1733	25.6437	-18.3852	-89.4983	34.0426	-28.7246	-83.9338	62.4071	-9.09393	-22.9788	63.9942	-17.701	-11.3453	59.9364	-5.18156	-4.55548	53.4019	9.19261	24.497	56.8983	1.91595	36.5592	50.792	13.9058	43.1025	50.0918	9.19261	65.0013	53.913
	-75.7339	9.19378	24.4968	-77.3285	-2.37349	15.7288	-70.1475	6.79734	6.30274	-59.6358	-7.1708	-26.6625	-57.3332	-19.9898	-33.3921	-51.6874	-11.9135	-43.2563	15.6304	-29.3381	-90.1725	25.6432	-18.3876	-89.4967	34.0427	-28.7305	-83.9319	62.4071	-9.09647	-22.9761	63.9896	-17.7039	-11.3459	59.9334	-5.18978	-4.56007	53.4036	9.19378	24.4968	56.901	1.91407	36.5552	50.7926	13.9082	43.1004	50.0907	9.19378	64.9999	53.9117
	-75.7331	9.1934	24.4965	-77.3219	-2.37056	15.7326	-70.145	6.79104	6.30357	-59.6359	-7.1815	-26.6603	-57.3339	-19.9954	-33.398	-51.6845	-11.9113	-43.2587	15.6312	-29.3406	-90.1715	25.6425	-18.3868	-89.4962	34.0426	-28.7353	-83.9294	62.4096	-9.09876	-22.974	63.9856	-17.71	-11.3438	59.9295	-5.19544	-4.56693	53.4045	9.1934	24.4965	56.9029	1.91014	36.5526	50.7933	13.9088	43.1002	50.0905	9.1934	64.9996	53.909
	-75.7332	9.19254	24.4966	-77.3146	-2.36829	15.7376	-70.14	6.78122	6.30402	-59.6378	-7.19452	-26.6581	-57.3356	-20.0005	-33.406	-51.6797	-11.9073	-43.2615	15.6333	-29.3412	-90.1697	25.6416	-18.3851	-89.497	34.0423	-28.7388	-83.9261	62.4149	-9.09955	-22.9724	63.9821	-17.7169	-11.3367	59.9247	-5.19842	-4.57494	53.4047	9.19254	24.4966	56.9039	1.90595	36.5522	50.7942	13.9087	43.102	50.0915	9.19254	65.0004	53.9055
	-75.7339	9.19253	24.4972	-77.3082	-2.36641	15.7433	-70.1339	6.77017	6.30493	-59.6419	-7.20836	-26.6558	-57.338	-20.0031	-33.4154	-51.6736	-11.9028	-43.2636	15.6366	-29.3418	-90.1666	25.6406	-18.3851	-89.499	34.0424	-28.7417	-83.9219	62.4223	-9.0979	-22.9708	63.9793	-17.7218	-11.3249	59.92	-5.19939	-4.58238	53.4043	9.19253	24.4972	56.9043	1.90343	36.5539	50.795	13.9093	43.1053	50.0934	9.19253	65.0018	53.9021
	-75.7348	9.19427	24.4982	-77.3046	-2.36482	15.7487	-70.1286	6.76087	6.30681	-59.6479	-7.22119	-26.6535	-57.3413	-20.0017	-33.4259	-51.6672	-11.8993	-43.264	15.6402	-29.3442	-90.1621	25.6395	-18.3885	-89.5015	34.0433	-28.7447	-83.917	62.4303	-9.0934	-22.9689	63.9779	-17.7226	-11.3109	59.9162	-5.19956	-4.58769	53.4038	9.19427	24.4982	56.9042	1.90382	36.5569	50.7957	13.9117	43.109	50.0953	9.19427	65.0033	53.8999
	-75.7352	9.19771	24.4993	-77.3047	-2.36365	15.7526	-70.1257	6.75588	6.30969	-59.6546	-7.2309	-26.6509	-57.3462	-19.9965	-33.4377	-51.6611	-11.8977	-43.2626	15.6434	-29.3489	-90.1568	25.6387	-18.3954	-89.5038	34.0452	-28.7481	-83.9125	62.4365	-9.08643	-22.9664	63.9786	-17.7193	-11.2982	59.914	-5.20025	-4.58999	53.4033	9.19771	24.4993	56.904	1.9073	36.5601	50.7962	13.9159	43.1121	50.0965	9.19771	65.0045	53.8996
	-75.735	9.20196	24.5001	-77.3084	-2.36317	15.7539	-70.1261	6.75635	6.31324	-59.6602	-7.23567	-26.6482	-57.353	-19.9886	-33.451	-51.6561	-11.898	-43.2603	15.6457	-29.3548	-90.1517	25.6382	-18.4039	-89.5051	34.0479	-28.7515	-83.9094	62.4391	-9.0783	-22.9635	63.9816	-17.7131	-11.2905	59.9134	-5.20251	-4.58939	53.403	9.20196	24.5001	56.9039	1.91302	36.5626	50.7965	13.921	43.1136	50.0968	9.20196	65.005	53.9012
	-75.7343	9.20565	24.5003	-77.3142	-2.36362	15.7528	-70.1295	6.76165	6.31691	-59.6636	-7.23459	-26.645	-57.3614	-19.9802	-33.4658	-51.6527	-11.8997	-43.2582	15.6466	-29.36	-90.148	25.638	-18.4113	-89.5053	34.051	-28.754	-83.9088	62.4375	-9.07095	-22.9607	63.986	-17.7067	-11.2896	59.914	-5.2069	-4.58679	53.4027	9.20565	24.5003	56.904	1.91957	36.564	50.7964	13.9253	43.1134	50.0963	9.20565	65.005	53.9039
	-75.7335	9.20754	24.4999	-77.3199	-2.36507	15.7502	-70.1349	6.76964	6.32011	-59.6647	-7.2283	-26.6415	-57.3705	-19.9732	-33.481	-51.6511	-11.9018	-43.2574	15.6463	-29.3625	-90.1467	25.6379	-18.4151	-89.5044	34.0538	-28.7543	-83.9112	62.4323	-9.06626	-22.9584	63.9905	-17.7024	-11.2955	59.9152	-5.21333	-4.5836	53.4023	9.20754	24.4999	56.9043	1.92546	36.5646	50.7961	13.9274	43.1118	50.0956	9.20754	65.0045	53.9062
	-75.7331	9.20694	24.499	-77.3234	-2.36743	15.7473	-70.1407	6.77744	6.32236	-59.6641	-7.21886	-26.6379	-57.3789	-19.9689	-33.495	-51.6516	-11.9034	-43.2587	15.6452	-29.3607	-90.1479	25.6378	-18.4139	-89.5029	34.0561	-28.7516	-83.9167	62.4252	-9.06536	-22.957	63.9934	-17.7017	-11.3062	59.9162	-5.22109	-4.58121	53.4015	9.20694	24.499	56.9046	1.92952	36.5651	50.7955	13.9261	43.1093	50.0953	9.20694	65.0039	53.9069
	-75.7333	9.20388	24.4981	-77.3234	-2.37056	15.7449	-70.1452	6.78237	6.32327	-59.663	-7.20914	-26.6347	-57.3854	-19.9674	-33.5057	-51.6537	-11.9037	-43.2621	15.6436	-29.3545	-90.1516	25.6375	-18.4078	-89.5013	34.0576	-28.7455	-83.9245	62.4181	-9.06816	-22.9566	63.9936	-17.7047	-11.3188	59.9165	-5.22898	-4.58066	53.4006	9.20388	24.4981	56.9047	1.93103	36.5661	50.7947	13.9215	43.1068	50.0958	9.20388	65.0033	53.9055
	-75.7344	9.19907	24.4973	-77.3203	-2.37439	15.743	-70.147	6.78278	6.32265	-59.6625	-7.20186	-26.6327	-57.3891	-19.9679	-33.5113	-51.6569	-11.9028	-43.267	15.6421	-29.3449	-90.157	25.6372	-18.3981	-89.5	34.0585	-28.7366	-83.9336	62.4128	-9.07344	-22.9572	63.9912	-17.7102	-11.3302	59.9158	-5.23559	-4.58238	53.3995	9.19907	24.4973	56.9042	1.92983	36.5679	50.7936	13.9144	43.1048	50.0973	9.19907	65.0027	53.9023
	-75.7363	9.1936	24.4965	-77.3155	-2.37878	15.7406	-70.1457	6.77836	6.32041	-59.6627	-7.19884	-26.6324	-57.3905	-19.9693	-33.5115	-51.6603	-11.901	-43.2724	15.6409	-29.3346	-90.1631	25.6371	-18.3872	-89.4988	34.0588	-28.7264	-83.9423	62.4099	-9.0792	-22.959	63.9868	-17.7167	-11.3382	59.9141	-5.23972	-4.58612	53.3985	9.1936	24.4965	56.9029	1.92633	36.5701	50.7923	13.9061	43.1036	50.0992	9.1936	65.0023	53.8987
	-75.7386	9.18869	24.4957	-77.3112	-2.3833	15.737	-70.1418	6.77011	6.31668	-59.6626	-7.20055	-26.6338	-57.3908	-19.9704	-33.5074	-51.6629	-11.8988	-43.2775	15.6403	-29.3265	-90.169	25.6377	-18.3774	-89.4975	34.0588	-28.7173	-83.9492	62.4094	-9.08321	-22.962	63.982	-17.7227	-11.342	59.9118	-5.24078	-4.59101	53.3979	9.18869	24.4957	56.9008	1.9214	36.572	50.7907	13.8985	43.1029	50.1008	9.18869	65.0018	53.8962
	-75.7409	9.18539	24.4945	-77.3091	-2.38711	15.732	-70.1367	6.75979	6.31178	-59.661	-7.20622	-26.6364	-57.3915	-19.9707	-33.5016	-51.6641	-11.8972	-43.2812	15.6402	-29.3232	-90.1739	25.6393	-18.3708	-89.4958	34.0586	-28.7115	-83.9529	62.4106	-9.08358	-22.9667	63.9782	-17.7274	-11.3423	59.9094	-5.23895	-4.59569	53.3975	9.18539	24.4945	56.8982	1.91619	36.5728	50.7889	13.8931	43.1024	50.1016	9.18539	65.0014	53.8959
	-75.7429	9.18434	24.4927	-77.3098	-2.38921	15.7263	-70.1321	6.74932	6.30631	-59.6564	-7.21432	-26.6392	-57.3935	-19.9699	-33.4965	-51.6638	-11.8964	-43.2832	15.6403	-29.3255	-90.1769	25.6419	-18.3687	-89.4937	34.0583	-28.7107	-83.9528	62.4127	-9.07932	-22.9731	63.9763	-17.7302	-11.3403	59.9075	-5.2351	-4.59876	53.3974	9.18434	24.4927	56.8953	1.91186	36.5721	50.7869	13.8909	43.1021	50.1009	9.18434	65.001	53.898
	-75.7442	9.18568	24.4905	-77.3131	-2.38888	15.721	-70.1295	6.74021	6.30104	-59.6484	-7.22315	-26.6413	-57.397	-19.9683	-33.4933	-51.6624	-11.8966	-43.2834	15.6404	-29.333	-90.1775	25.6452	-18.3714	-89.4914	34.0576	-28.7152	-83.9491	62.4152	-9.07056	-22.9812	63.9766	-17.7311	-11.3374	59.9064	-5.23057	-4.59922	53.3972	9.18568	24.4905	56.8928	1.90935	36.5699	50.7846	13.8925	43.1017	50.099	9.18568	65.0009	53.9018
	-75.7447	9.18908	24.4881	-77.3176	-2.3861	15.7171	-70.1298	6.73325	6.29681	-59.6374	-7.23133	-26.6423	-57.4009	-19.9664	-33.4916	-51.6606	-11.8978	-43.282	15.6402	-29.3436	-90.1757	25.6487	-18.3782	-89.4893	34.0564	-28.7243	-83.9423	62.4175	-9.05866	-22.9906	63.9789	-17.7303	-11.3348	59.9063	-5.22663	-4.59697	53.3967	9.18908	24.4881	56.8909	1.90917	36.5669	50.7824	13.8973	43.1015	50.0961	9.18908	65.0012	53.9056
	-75.7445	9.19386	24.4861	-77.3219	-2.38155	15.7147	-70.1332	6.72863	6.29425	-59.6251	-7.23803	-26.6421	-57.4037	-19.9649	-33.4895	-51.6589	-11.8998	-43.2798	15.6395	-29.3554	-90.1719	25.6518	-18.3877	-89.4877	34.0546	-28.7366	-83.9339	62.4196	-9.04584	-23.0001	63.9826	-17.7288	-11.3329	59.9069	-5.2241	-4.59291	53.3958	9.19386	24.4861	56.8899	1.91125	36.5637	50.7807	13.9043	43.1016	50.0927	9.19386	65.0017	53.9078
	-75.7436	9.19922	24.4845	-77.3248	-2.37636	15.7137	-70.1388	6.72621	6.29356	-59.6137	-7.24301	-26.6414	-57.404	-19.9646	-33.4853	-51.6579	-11.9023	-43.2773	15.6385	-29.3665	-90.1668	25.6542	-18.3984	-89.4866	34.0524	-28.75	-83.9254	62.4212	-9.0345	-23.0085	63.9872	-17.7273	-11.3319	59.9076	-5.22308	-4.5887	53.3946	9.19922	24.4845	56.8897	1.91499	36.561	50.7799	13.9122	43.1019	50.0894	9.19922	65.0022	53.9076
	-75.7422	9.20439	24.4834	-77.3258	-2.37164	15.7135	-70.1452	6.72581	6.2944	-59.6047	-7.24661	-26.6409	-57.4011	-19.9659	-33.4783	-51.6574	-11.9049	-43.2752	15.6376	-29.3758	-90.1617	25.6556	-18.4088	-89.4856	34.0502	-28.7625	-83.9183	62.4222	-9.02656	-23.0147	63.9926	-17.7268	-11.3321	59.9078	-5.22304	-4.58616	53.3935	9.20439	24.4834	56.8904	1.91938	36.5591	50.7804	13.9195	43.1025	50.0866	9.20439	65.0022	53.9051
	-75.7407	9.20879	24.4827	-77.325	-2.36822	15.7136	-70.1511	6.72719	6.29591	-59.5985	-7.24957	-26.6411	-57.3956	-19.9687	-33.4693	-51.6572	-11.9071	-43.2739	15.6372	-29.3826	-90.1575	25.6561	-18.4176	-89.4843	34.0488	-28.7722	-83.9137	62.4227	-9.02295	-23.018	63.9985	-17.7276	-11.3333	59.9073	-5.22308	-4.58656	53.3932	9.20879	24.4827	56.8918	1.92329	36.5582	50.7824	13.9253	43.103	50.0845	9.20879	65.0016	53.9015
	-75.739	9.21199	24.482	-77.3231	-2.36643	15.7135	-70.155	6.72992	6.29699	-59.5941	-7.25271	-26.6422	-57.389	-19.972	-33.4606	-51.6566	-11.9086	-43.2735	15.6375	-29.3863	-90.1552	25.6559	-18.424	-89.4823	34.0486	-28.7774	-83.9121	62.4229	-9.02364	-23.0185	64.0043	-17.7292	-11.3352	59.9064	-5.22236	-4.59007	53.3941	9.21199	24.482	56.8935	1.92589	36.5579	50.7857	13.929	43.1033	50.0831	9.21199	65.0002	53.8981
	-75.7373	9.2137	24.4814	-77.3209	-2.36621	15.713	-70.1565	6.73322	6.29678	-59.59	-7.2564	-26.6438	-57.3829	-19.9744	-33.454	-51.6553	-11.909	-43.2741	15.6385	-29.3864	-90.155	25.655	-18.4274	-89.4798	34.0498	-28.7772	-83.9135	62.4232	-9.02798	-23.0168	64.0092	-17.7307	-11.3376	59.9056	-5.2203	-4.59558	53.3964	9.2137	24.4814	56.8954	1.92685	36.5579	50.7897	13.9304	43.1033	50.0823	9.2137	64.9984	53.8961
	-75.7356	9.21373	24.4809	-77.3192	-2.36713	15.7127	-70.1557	6.73605	6.29505	-59.5852	-7.26039	-26.645	-57.3789	-19.9746	-33.4509	-51.6536	-11.9085	-43.2752	15.64	-29.3826	-90.1567	25.6534	-18.4275	-89.4775	34.052	-28.7719	-83.917	62.4239	-9.03524	-23.0139	64.0122	-17.7309	-11.3401	59.9057	-5.21662	-4.60095	53.4	9.21373	24.4809	56.8973	1.9264	36.558	50.7938	13.9296	43.1029	50.0822	9.21373	64.9966	53.8959
	-75.7341	9.21204	24.4811	-77.3186	-2.36873	15.7132	-70.1536	6.73741	6.29239	-59.5797	-7.26406	-26.6446	-57.3777	-19.9722	-33.4511	-51.652	-11.9073	-43.2762	15.6414	-29.3753	-90.1593	25.6512	-18.4241	-89.4764	34.0542	-28.763	-83.9212	62.425	-9.04488	-23.0103	64.0128	-17.7294	-11.3422	59.9076	-5.21117	-4.60353	53.4038	9.21204	24.4811	56.8987	1.92515	36.5583	50.7971	13.927	43.1027	50.0829	9.21204	64.9953	53.8969
	-75.733	9.20881	24.4826	-77.3191	-2.37069	15.7153	-70.1519	6.73673	6.29016	-59.5747	-7.26692	-26.6418	-57.3795	-19.9681	-33.4536	-51.6514	-11.9063	-43.2761	15.6423	-29.3659	-90.1615	25.6483	-18.4176	-89.4777	34.0552	-28.7532	-83.9245	62.4259	-9.05652	-23.0058	64.0112	-17.7266	-11.3436	59.9117	-5.20396	-4.60095	53.407	9.20881	24.4826	56.8996	1.92364	36.5591	50.7994	13.923	43.1031	50.0847	9.20881	64.9951	53.8983
	-75.7326	9.20441	24.486	-77.3206	-2.37316	15.7197	-70.1521	6.73393	6.29001	-59.5718	-7.26897	-26.6362	-57.3838	-19.9638	-33.4568	-51.6523	-11.9065	-43.2745	15.6424	-29.3565	-90.1617	25.645	-18.4088	-89.4826	34.0544	-28.7458	-83.9254	62.426	-9.06967	-22.9999	64.0081	-17.7237	-11.3437	59.9177	-5.19536	-4.59188	53.4084	9.20441	24.486	56.8997	1.92198	36.5612	50.8003	13.918	43.1047	50.0877	9.20441	64.9966	53.8993
	-75.7331	9.19927	24.4914	-77.3228	-2.37674	15.7258	-70.1551	6.72935	6.29334	-59.5727	-7.27061	-26.6282	-57.39	-19.9613	-33.4592	-51.6551	-11.9088	-43.271	15.6415	-29.3496	-90.1589	25.6417	-18.3985	-89.4913	34.0518	-28.7432	-83.9229	62.4246	-9.08357	-22.9916	64.0041	-17.7226	-11.3417	59.9249	-5.18634	-4.57656	53.4077	9.19927	24.4914	56.8991	1.91964	36.565	50.7998	13.9121	43.1079	50.0915	9.19927	64.9999	53.8995
	-75.7345	9.19373	24.4984	-77.3252	-2.38222	15.7328	-70.1613	6.72345	6.30081	-59.578	-7.27214	-26.6192	-57.3968	-19.9622	-33.4601	-51.6592	-11.9136	-43.266	15.6399	-29.3471	-90.153	25.639	-18.3875	-89.5033	34.0483	-28.7466	-83.9173	62.4212	-9.09717	-22.9804	63.9998	-17.7248	-11.3374	59.9323	-5.17855	-4.55679	53.4051	9.19373	24.4984	56.898	1.91568	36.5702	50.7982	13.9055	43.1127	50.0955	9.19373	65.0049	53.8994
	-75.7366	9.18787	24.506	-77.3272	-2.38997	15.7397	-70.1698	6.71667	6.312	-59.5876	-7.27346	-26.6107	-57.4031	-19.9667	-33.4596	-51.6636	-11.9206	-43.2602	15.638	-29.3496	-90.1451	25.6377	-18.3757	-89.5174	34.045	-28.7549	-83.9096	62.416	-9.1094	-22.9666	63.9955	-17.731	-11.3308	59.9387	-5.17382	-4.53554	53.4014	9.18787	24.506	56.8966	1.90918	36.5764	50.7957	13.8978	43.1188	50.0988	9.18787	65.0114	53.8996
	-75.7387	9.18157	24.5132	-77.3279	-2.39943	15.746	-70.1792	6.70936	6.32541	-59.5999	-7.27402	-26.6043	-57.4077	-19.9738	-33.4582	-51.6672	-11.9285	-43.2551	15.6365	-29.3558	-90.1373	25.6383	-18.3631	-89.532	34.0431	-28.7652	-83.902	62.4096	-9.11944	-22.9517	63.9914	-17.7403	-11.3231	59.9433	-5.17338	-4.5162	53.3979	9.18157	24.5132	56.8954	1.89973	36.5825	50.7929	13.8888	43.1255	50.1004	9.18157	65.0188	53.9005
	-75.7404	9.17452	24.5188	-77.3264	-2.40918	15.752	-70.1876	6.70188	6.33864	-59.612	-7.27316	-26.6009	-57.4098	-19.9815	-33.4572	-51.6691	-11.935	-43.2517	15.6362	-29.3625	-90.1324	25.6408	-18.349	-89.5457	34.0436	-28.7732	-83.8967	62.4034	-9.12685	-22.9381	63.9884	-17.7509	-11.3161	59.9459	-5.17731	-4.5019	53.3958	9.17452	24.5188	56.895	1.88757	36.5874	50.7905	13.8779	43.132	50.0996	9.17452	65.0268	53.9019
	-75.7411	9.16634	24.5222	-77.3222	-2.41748	15.7578	-70.1934	6.6948	6.34881	-59.6208	-7.2706	-26.6009	-57.4088	-19.9878	-33.4576	-51.6689	-11.9379	-43.2515	15.6377	-29.3654	-90.1327	25.6448	-18.3327	-89.5572	34.0465	-28.7747	-83.8959	62.3985	-9.13174	-22.9283	63.9873	-17.7605	-11.3124	59.9466	-5.18443	-4.49488	53.3958	9.16634	24.5222	56.8955	1.87349	36.5904	50.7891	13.8651	43.1376	50.0963	9.16634	65.035	53.9029
	-75.7407	9.15681	24.5233	-77.3157	-2.42324	15.7629	-70.1951	6.68909	6.35312	-59.624	-7.26667	-26.6041	-57.4048	-19.991	-33.4599	-51.6669	-11.9352	-43.255	15.6407	-29.3607	-90.1397	25.6498	-18.3136	-89.566	34.0513	-28.7667	-83.9008	62.3961	-9.13459	-22.9246	63.9892	-17.767	-11.3139	59.9458	-5.1929	-4.49609	53.398	9.15681	24.5233	56.8973	1.85853	36.5908	50.7893	13.8503	43.1418	50.0909	9.15681	65.0428	53.9024
	-75.7393	9.14608	24.5221	-77.3084	-2.42666	15.7657	-70.192	6.68603	6.34961	-59.6209	-7.2622	-26.6097	-57.3986	-19.9903	-33.4643	-51.6639	-11.9265	-43.2621	15.6445	-29.3468	-90.1532	25.6547	-18.2922	-89.5716	34.0566	-28.7488	-83.9117	62.3966	-9.13608	-22.9281	63.9939	-17.7693	-11.3214	59.9441	-5.20108	-4.50497	53.4017	9.14608	24.5221	56.8999	1.84379	36.5886	50.7911	13.8344	43.144	50.0846	9.14608	65.0495	53.8997
	-75.7374	9.13479	24.5193	-77.3021	-2.42916	15.7641	-70.1841	6.68703	6.3377	-59.613	-7.25817	-26.6167	-57.3917	-19.986	-33.4704	-51.661	-11.913	-43.2716	15.6479	-29.3246	-90.1714	25.6588	-18.2696	-89.5735	34.0608	-28.7232	-83.927	62.3993	-9.1368	-22.9382	64.0004	-17.768	-11.3345	59.9415	-5.20824	-4.51965	53.4057	9.13479	24.5193	56.9028	1.83025	36.5839	50.7939	13.8185	43.144	50.0787	9.13479	65.0542	53.8951
	-75.7358	9.12395	24.5156	-77.2988	-2.43266	15.7568	-70.1723	6.69307	6.31855	-59.603	-7.25524	-26.6237	-57.3859	-19.9792	-33.4776	-51.6592	-11.8974	-43.2818	15.6496	-29.2978	-90.1909	25.6613	-18.2479	-89.572	34.0625	-28.6947	-83.9444	62.4031	-9.13699	-22.9528	64.0064	-17.7644	-11.3509	59.9382	-5.21462	-4.53742	53.409	9.12395	24.5156	56.9051	1.81864	36.5775	50.7971	13.8043	43.142	50.0744	9.12395	65.0564	53.8902
	-75.7348	9.11473	24.5119	-77.2991	-2.43853	15.7439	-70.1579	6.70435	6.29495	-59.5942	-7.25329	-26.6293	-57.3829	-19.971	-33.4851	-51.6589	-11.883	-43.2905	15.6491	-29.2711	-90.2084	25.662	-18.2295	-89.5677	34.0611	-28.6682	-83.9608	62.4067	-9.13655	-22.9688	64.0102	-17.7604	-11.3675	59.9344	-5.22109	-4.55554	53.4107	9.11473	24.5119	56.9063	1.80947	36.5705	50.8	13.7934	43.1386	50.0728	9.11473	65.0558	53.8873
	-75.7348	9.10822	24.5089	-77.3026	-2.44672	15.7277	-70.1431	6.72006	6.27074	-59.5895	-7.25142	-26.6327	-57.3835	-19.9619	-33.4922	-51.6595	-11.8721	-43.2962	15.6465	-29.2487	-90.2211	25.6608	-18.2164	-89.5621	34.0573	-28.6475	-83.9737	62.4093	-9.13516	-22.9832	64.011	-17.7575	-11.3811	59.9303	-5.22835	-4.572	53.4107	9.10822	24.5089	56.9062	1.80314	36.5646	50.8022	13.7866	43.1347	50.0739	9.10822	65.0532	53.8882
	-75.7353	9.10519	24.5069	-77.3079	-2.45573	15.7114	-70.1297	6.73855	6.24982	-59.5899	-7.24822	-26.6338	-57.387	-19.9525	-33.4986	-51.6601	-11.8656	-43.2981	15.6429	-29.2329	-90.2278	25.6581	-18.2104	-89.5569	34.0524	-28.6344	-83.9814	62.4111	-9.1327	-22.9934	64.0096	-17.7565	-11.3895	59.9261	-5.2363	-4.58595	53.4096	9.10519	24.5069	56.9054	1.80006	36.561	50.804	13.7843	43.1315	50.0772	9.10519	65.05	53.894
	-75.7356	9.10593	24.5062	-77.3134	-2.46319	15.6983	-70.1193	6.75767	6.23505	-59.5953	-7.24252	-26.6329	-57.3921	-19.9428	-33.5039	-51.6598	-11.8627	-43.2963	15.6398	-29.2242	-90.2286	25.6542	-18.2119	-89.5538	34.0483	-28.6284	-83.9837	62.4126	-9.12953	-22.9988	64.0083	-17.7572	-11.3921	59.9221	-5.24396	-4.59753	53.4086	9.10593	24.5062	56.9047	1.80055	36.5608	50.8054	13.7861	43.1298	50.0814	9.10593	65.0475	53.9036
	-75.7352	9.11001	24.5065	-77.3178	-2.46699	15.6902	-70.1125	6.7752	6.22751	-59.6037	-7.23403	-26.6313	-57.3966	-19.9332	-33.5078	-51.6576	-11.8618	-43.2922	15.6382	-29.2212	-90.2251	25.65	-18.22	-89.5533	34.0462	-28.6277	-83.9814	62.4147	-9.12632	-22.9999	64.0093	-17.7585	-11.39	59.9185	-5.24988	-4.60731	53.4083	9.11001	24.5065	56.9046	1.80441	36.5636	50.8068	13.791	43.1299	50.0852	9.11001	65.0468	53.9149
	-75.7337	9.11618	24.5072	-77.3208	-2.46628	15.687	-70.109	6.7892	6.22626	-59.6125	-7.22377	-26.6304	-57.3991	-19.9246	-33.5102	-51.6536	-11.8608	-43.2875	15.6385	-29.2217	-90.2196	25.6462	-18.2324	-89.555	34.0466	-28.6297	-83.9764	62.4176	-9.12371	-22.9983	64.0137	-17.7594	-11.3852	59.9158	-5.25271	-4.61558	53.4092	9.11618	24.5072	56.9054	1.81059	36.5681	50.8082	13.7973	43.1313	50.0875	9.11618	65.0478	53.925
	-75.7314	9.12264	24.5076	-77.3228	-2.46187	15.6869	-70.1082	6.79841	6.22888	-59.6194	-7.21383	-26.6311	-57.3991	-19.9179	-33.5113	-51.6484	-11.8587	-43.2841	15.6401	-29.2235	-90.2144	25.6436	-18.2453	-89.5574	34.049	-28.6326	-83.971	62.4213	-9.12172	-22.9959	64.0208	-17.7594	-11.3802	59.9142	-5.25168	-4.62189	53.411	9.12264	24.5076	56.9067	1.81726	36.5722	50.8092	13.8035	43.1332	50.0878	9.12264	65.0498	53.9315
	-75.7289	9.1276	24.5072	-77.3243	-2.45577	15.6878	-70.1091	6.80249	6.23256	-59.623	-7.20657	-26.6339	-57.3972	-19.914	-33.5115	-51.6433	-11.8551	-43.2831	15.6421	-29.2251	-90.211	25.6428	-18.2552	-89.5587	34.0524	-28.6352	-83.9672	62.425	-9.1198	-22.994	64.0281	-17.7581	-11.3764	59.9143	-5.24655	-4.62509	53.4129	9.1276	24.5072	56.908	1.82242	36.5739	50.8094	13.8081	43.1344	50.0862	9.1276	65.0515	53.9333
	-75.727	9.12996	24.5057	-77.3261	-2.45014	15.6879	-70.1112	6.80211	6.23519	-59.623	-7.20363	-26.638	-57.3945	-19.9136	-33.5107	-51.6395	-11.8511	-43.2849	15.6432	-29.226	-90.21	25.6438	-18.2599	-89.5575	34.0554	-28.6373	-83.9659	62.4277	-9.11735	-22.9933	64.0327	-17.756	-11.3744	59.9167	-5.23738	-4.62383	53.4138	9.12996	24.5057	56.9088	1.82484	36.5719	50.8085	13.8104	43.1342	50.0832	9.12996	65.0517	53.9307
	-75.7262	9.12976	24.5035	-77.3282	-2.44629	15.6867	-70.1141	6.79866	6.23604	-59.6199	-7.20526	-26.6421	-57.3922	-19.9165	-33.5091	-51.6383	-11.8479	-43.2884	15.6427	-29.2266	-90.2109	25.6462	-18.2595	-89.5532	34.0569	-28.6395	-83.9671	62.4289	-9.1145	-22.9934	64.0324	-17.7536	-11.3736	59.9213	-5.22445	-4.61734	53.4132	9.12976	24.5035	56.909	1.82459	36.5665	50.8063	13.811	43.1323	50.08	9.12976	65.0497	53.9251
	-75.7268	9.12803	24.5011	-77.3304	-2.44421	15.6852	-70.1177	6.79385	6.23573	-59.6149	-7.21034	-26.6446	-57.391	-19.922	-33.5064	-51.64	-11.8469	-43.2921	15.6407	-29.2276	-90.2125	25.6492	-18.2561	-89.5467	34.0564	-28.6423	-83.9699	62.4284	-9.11242	-22.994	64.0271	-17.7512	-11.3728	59.9279	-5.20839	-4.60605	53.4109	9.12803	24.5011	56.9085	1.82301	36.5592	50.8033	13.811	43.1289	50.0776	9.12803	65.0456	53.9182
	-75.7288	9.12638	24.4991	-77.3317	-2.44275	15.685	-70.1221	6.78919	6.23562	-59.6098	-7.21681	-26.6446	-57.391	-19.9291	-33.5028	-51.6443	-11.8491	-43.2942	15.6379	-29.2297	-90.2136	25.6519	-18.2528	-89.5393	34.0539	-28.6462	-83.9726	62.4267	-9.1128	-22.9946	64.0181	-17.749	-11.3711	59.9352	-5.1905	-4.59177	53.4073	9.12638	24.4991	56.9076	1.82213	36.5523	50.8	13.812	43.1248	50.0769	9.12638	65.0402	53.9114
	-75.7316	9.12634	24.4978	-77.3311	-2.44026	15.6878	-70.1272	6.78569	6.23697	-59.6069	-7.2225	-26.6422	-57.3921	-19.9365	-33.4993	-51.6506	-11.855	-43.2937	15.6356	-29.2338	-90.2133	25.6534	-18.2527	-89.5322	34.0503	-28.6516	-83.9738	62.4247	-9.11682	-22.9948	64.008	-17.7471	-11.3682	59.9419	-5.17279	-4.57715	53.4035	9.12634	24.4978	56.9064	1.82387	36.5476	50.7968	13.8152	43.1209	50.0782	9.12634	65.0343	53.9055
	-75.7347	9.12907	24.4973	-77.3281	-2.43523	15.6945	-70.1326	6.78385	6.24029	-59.6079	-7.22582	-26.6385	-57.3941	-19.9431	-33.4975	-51.6581	-11.8646	-43.29	15.6345	-29.2404	-90.2108	25.6536	-18.2581	-89.5263	34.0465	-28.6585	-83.9724	62.4229	-9.12409	-22.9942	63.9992	-17.7452	-11.3642	59.9466	-5.15757	-4.56471	53.4001	9.12907	24.4973	56.9049	1.82943	36.5464	50.7943	13.8213	43.1177	50.0811	9.12907	65.029	53.9007
	-75.7375	9.13515	24.4973	-77.3229	-2.42682	15.7047	-70.1377	6.78397	6.24511	-59.6135	-7.22623	-26.6347	-57.3969	-19.9479	-33.4991	-51.6657	-11.8771	-43.2835	15.6352	-29.2502	-90.206	25.6525	-18.2703	-89.522	34.0437	-28.6673	-83.9682	62.4214	-9.13233	-22.9922	63.9933	-17.743	-11.3596	59.9488	-5.14674	-4.55584	53.3978	9.13515	24.4973	56.9033	1.83914	36.5487	50.7926	13.8304	43.1156	50.0849	9.13515	65.0247	53.897
	-75.7393	9.14459	24.4976	-77.3163	-2.4152	15.7169	-70.1411	6.78632	6.25015	-59.623	-7.22419	-26.6319	-57.4001	-19.9505	-33.5047	-51.6727	-11.8909	-43.2754	15.6373	-29.2637	-90.1988	25.6504	-18.2892	-89.519	34.0424	-28.6782	-83.9614	62.42	-9.13807	-22.9881	63.9907	-17.7402	-11.3546	59.9488	-5.14116	-4.55044	53.3969	9.14459	24.4976	56.9018	1.85247	36.5539	50.7919	13.8423	43.1145	50.0889	9.14459	65.0215	53.8943
	-75.7397	9.15678	24.498	-77.3101	-2.40148	15.7289	-70.1417	6.7912	6.25378	-59.6341	-7.22082	-26.6304	-57.4035	-19.9505	-33.513	-51.6786	-11.9041	-43.2668	15.6401	-29.2807	-90.1897	25.6476	-18.3136	-89.5172	34.043	-28.6908	-83.9526	62.4185	-9.13808	-22.9815	63.9908	-17.7364	-11.349	59.9475	-5.14047	-4.54733	53.3971	9.15678	24.498	56.9007	1.86822	36.5606	50.7923	13.8565	43.1143	50.0921	9.15678	65.0192	53.893
	-75.7386	9.17051	24.4987	-77.3059	-2.38749	15.7382	-70.1389	6.7987	6.25447	-59.6439	-7.2174	-26.6294	-57.4065	-19.9483	-33.5213	-51.6829	-11.9146	-43.2592	15.643	-29.2998	-90.1792	25.6443	-18.341	-89.5164	34.0452	-28.704	-83.9431	62.4169	-9.13084	-22.9728	63.9922	-17.7311	-11.3426	59.9457	-5.14336	-4.54514	53.3985	9.17051	24.4987	56.9004	1.8847	36.5675	50.7936	13.8721	43.1148	50.0943	9.17051	65.0176	53.8933
	-75.7364	9.184	24.4999	-77.3045	-2.37525	15.7435	-70.1328	6.8083	6.25118	-59.6497	-7.2151	-26.6282	-57.4085	-19.9443	-33.5267	-51.6857	-11.9207	-43.2538	15.6451	-29.3185	-90.1686	25.6409	-18.368	-89.5164	34.0487	-28.7158	-83.9345	62.4155	-9.11731	-22.9631	63.9937	-17.7243	-11.3352	59.9443	-5.14815	-4.54308	53.4006	9.184	24.4999	56.9007	1.89984	36.5734	50.7955	13.8875	43.1157	50.0955	9.184	65.0165	53.8953
	-75.7336	9.19513	24.5015	-77.3058	-2.36641	15.7446	-70.1249	6.81871	6.24369	-59.6498	-7.21483	-26.6261	-57.4096	-19.9389	-33.5273	-51.6875	-11.9222	-43.2514	15.6462	-29.3337	-90.1597	25.6379	-18.3903	-89.5169	34.0526	-28.724	-83.9282	62.415	-9.10067	-22.9543	63.9945	-17.7167	-11.3275	59.9434	-5.15347	-4.5414	53.4031	9.19513	24.5015	56.9016	1.91153	36.5774	50.7976	13.9007	43.1167	50.0957	9.19513	65.0154	53.8988
	-75.7312	9.20188	24.5031	-77.309	-2.36186	15.7426	-70.1178	6.82801	6.23272	-59.6442	-7.21711	-26.6233	-57.41	-19.9328	-33.5232	-51.6891	-11.9196	-43.2524	15.6459	-29.3422	-90.1542	25.6357	-18.4038	-89.5176	34.056	-28.7269	-83.9257	62.4153	-9.08508	-22.9485	63.9941	-17.7096	-11.3208	59.9425	-5.15883	-4.54115	53.4054	9.20188	24.5031	56.9025	1.9179	36.579	50.7991	13.9094	43.1174	50.0955	9.20188	65.0145	53.903
	-75.7299	9.20279	24.5041	-77.3126	-2.36174	15.7389	-70.1137	6.83422	6.21987	-59.6345	-7.22176	-26.6207	-57.4101	-19.9266	-33.5165	-51.6914	-11.9146	-43.2568	15.6444	-29.3422	-90.1537	25.6349	-18.4056	-89.5178	34.0582	-28.7236	-83.9277	62.4162	-9.07413	-22.9471	63.9927	-17.7047	-11.3168	59.9411	-5.16469	-4.54368	53.407	9.20279	24.5041	56.903	1.91771	36.5781	50.7995	13.9115	43.1175	50.095	9.20279	65.0137	53.9064
	-75.7298	9.19736	24.5038	-77.3158	-2.36578	15.7346	-70.1139	6.83594	6.20718	-59.6233	-7.22771	-26.6198	-57.4101	-19.9208	-33.5099	-51.6948	-11.9088	-43.2641	15.642	-29.3329	-90.1588	25.6356	-18.3947	-89.5173	34.0585	-28.7144	-83.9344	62.4171	-9.06955	-22.9506	63.9908	-17.7032	-11.3172	59.9384	-5.17207	-4.5501	53.4075	9.19736	24.5038	56.9026	1.91059	36.5752	50.7988	13.9056	43.1167	50.0942	9.19736	65.0136	53.9079
	-75.7306	9.18624	24.5018	-77.3181	-2.3735	15.7296	-70.1181	6.83281	6.19666	-59.6133	-7.23304	-26.6221	-57.4095	-19.9163	-33.5058	-51.699	-11.9035	-43.2738	15.6394	-29.3159	-90.1692	25.638	-18.3725	-89.5163	34.057	-28.7005	-83.9449	62.4175	-9.07081	-22.9585	63.9896	-17.7061	-11.3233	59.9342	-5.18193	-4.5608	53.407	9.18624	24.5018	56.9015	1.8972	36.5706	50.7971	13.8917	43.1151	50.0926	9.18624	65.0145	53.9069
	-75.7317	9.17117	24.4982	-77.3197	-2.38426	15.7233	-70.1246	6.82555	6.18984	-59.6065	-7.23553	-26.6283	-57.4076	-19.9138	-33.5052	-51.7032	-11.8998	-43.2849	15.6373	-29.2938	-90.1831	25.6417	-18.3423	-89.5151	34.0545	-28.6839	-83.9579	62.4169	-9.07553	-22.9691	63.99	-17.7128	-11.3347	59.929	-5.19458	-4.57514	53.4059	9.17117	24.4982	56.9002	1.87926	36.565	50.7953	13.8714	43.1131	50.09	9.17117	65.0168	53.9039
	-75.7324	9.15475	24.4936	-77.321	-2.39697	15.7152	-70.1309	6.81573	6.18737	-59.6039	-7.23337	-26.638	-57.4033	-19.9138	-33.5078	-51.7064	-11.898	-43.2964	15.6366	-29.2707	-90.1985	25.6461	-18.3095	-89.5142	34.0522	-28.6668	-83.9715	62.4155	-9.08074	-22.9802	63.9925	-17.7219	-11.3496	59.9233	-5.20939	-4.59146	53.4047	9.15475	24.4936	56.8991	1.85941	36.5591	50.7941	13.8479	43.1111	50.0863	9.15475	65.0206	53.9003
	-75.7322	9.13977	24.4888	-77.3225	-2.40999	15.7057	-70.1349	6.80533	6.18892	-59.6053	-7.22604	-26.6499	-57.3964	-19.9166	-33.5122	-51.7079	-11.8981	-43.3069	15.6375	-29.2504	-90.2128	25.6503	-18.2795	-89.5142	34.051	-28.6519	-83.9836	62.4137	-9.08419	-22.9896	63.9969	-17.7317	-11.3651	59.918	-5.22491	-4.6075	53.404	9.13977	24.4888	56.8988	1.84068	36.5537	50.7942	13.8248	43.1097	50.0819	9.13977	65.0254	53.8975
	-75.7312	9.12841	24.485	-77.3247	-2.42146	15.6962	-70.1356	6.79628	6.19319	-59.6101	-7.21466	-26.6618	-57.3878	-19.9216	-33.5175	-51.7078	-11.8997	-43.3154	15.6399	-29.2361	-90.2241	25.6535	-18.2568	-89.5153	34.0515	-28.6413	-83.9925	62.412	-9.08519	-22.9956	64.0018	-17.7404	-11.3778	59.9138	-5.23921	-4.62096	53.404	9.12841	24.485	56.8996	1.82576	36.5495	50.7955	13.8056	43.1092	50.0776	9.12841	65.0302	53.8966
	-75.7297	9.12153	24.483	-77.3277	-2.42997	15.6886	-70.1336	6.78995	6.19836	-59.6169	-7.20201	-26.6718	-57.3792	-19.9278	-33.5231	-51.7071	-11.9021	-43.3213	15.6429	-29.2288	-90.2315	25.6554	-18.2431	-89.5173	34.0533	-28.6357	-83.9973	62.411	-9.08446	-22.9978	64.0058	-17.7471	-11.3855	59.9111	-5.25042	-4.63019	53.4045	9.12153	24.483	56.9013	1.81619	36.5472	50.7975	13.7926	43.1096	50.0742	9.12153	65.0343	53.8978
	-75.7284	9.1185	24.4831	-77.3316	-2.43517	15.6844	-70.1303	6.7868	6.20274	-59.624	-7.1917	-26.6786	-57.3731	-19.9335	-33.5294	-51.7069	-11.9047	-43.3245	15.6455	-29.2273	-90.2353	25.656	-18.237	-89.5201	34.0552	-28.6346	-83.9985	62.4108	-9.08331	-22.9973	64.0079	-17.7516	-11.3878	59.9098	-5.257	-4.63456	53.4054	9.1185	24.4831	56.9035	1.81195	36.5468	50.7993	13.7857	43.1106	50.0724	9.1185	65.037	53.9002
	-75.728	9.11761	24.4851	-77.3359	-2.43788	15.6841	-70.1276	6.78639	6.20524	-59.6298	-7.18707	-26.6816	-57.3712	-19.9373	-33.5367	-51.708	-11.9066	-43.3253	15.6466	-29.2287	-90.2366	25.6556	-18.2352	-89.5232	34.0562	-28.6361	-83.9973	62.4112	-9.08271	-22.9961	64.0079	-17.7544	-11.3863	59.91	-5.25796	-4.63435	53.406	9.11761	24.4851	56.9056	1.81174	36.5481	50.8004	13.7835	43.112	50.0724	9.11761	65.0381	53.9026
	-75.7288	9.11705	24.4883	-77.3397	-2.43959	15.687	-70.1267	6.78789	6.20566	-59.6329	-7.18984	-26.681	-57.3742	-19.9383	-33.5441	-51.7108	-11.9075	-43.3245	15.6458	-29.2299	-90.2366	25.655	-18.2341	-89.5261	34.0553	-28.6381	-83.9951	62.4119	-9.08253	-22.9965	64.0062	-17.7564	-11.3833	59.9117	-5.25286	-4.63025	53.4058	9.11705	24.4883	56.907	1.81361	36.5505	50.8005	13.784	43.1132	50.0738	9.11705	65.0378	53.9035
	-75.731	9.11584	24.4916	-77.3418	-2.44155	15.6915	-70.1279	6.79073	6.20443	-59.6328	-7.19931	-26.6775	-57.3809	-19.9367	-33.5497	-51.7148	-11.9074	-43.3227	15.6431	-29.2292	-90.2361	25.6547	-18.2317	-89.5283	34.0524	-28.6392	-83.9932	62.4125	-9.08164	-22.9999	64.0037	-17.758	-11.3812	59.9149	-5.24178	-4.62291	53.4045	9.11584	24.4916	56.9072	1.81591	36.5531	50.7997	13.7855	43.1143	50.0763	9.11584	65.0367	53.9024
	-75.7339	9.1143	24.4944	-77.341	-2.44405	15.6959	-70.1307	6.79499	6.20231	-59.6297	-7.21245	-26.6719	-57.3887	-19.9336	-33.5507	-51.7191	-11.9066	-43.3203	15.6395	-29.2266	-90.2353	25.6548	-18.2286	-89.5296	34.0482	-28.6392	-83.9915	62.4133	-9.07836	-23.0069	64.0013	-17.7592	-11.3808	59.92	-5.22532	-4.61265	53.4019	9.1143	24.4944	56.9062	1.81782	36.5551	50.7985	13.7875	43.1151	50.079	9.1143	65.0352	53.8998
	-75.7367	9.11389	24.496	-77.3365	-2.44621	15.6989	-70.1338	6.80118	6.19987	-59.6247	-7.22489	-26.6649	-57.3947	-19.9304	-33.5454	-51.7224	-11.9053	-43.3174	15.6364	-29.2237	-90.2337	25.6553	-18.2278	-89.5299	34.044	-28.6389	-83.9895	62.4145	-9.07149	-23.0162	63.9994	-17.7597	-11.3813	59.9269	-5.20483	-4.59962	53.3984	9.11389	24.496	56.9041	1.81957	36.556	50.7974	13.7907	43.116	50.0814	9.11389	65.0338	53.8971
	-75.7387	9.11639	24.4965	-77.3286	-2.44634	15.7003	-70.1359	6.80961	6.19748	-59.6189	-7.23242	-26.6572	-57.3966	-19.9282	-33.5335	-51.7236	-11.904	-43.3138	15.6351	-29.2229	-90.2305	25.6557	-18.2328	-89.5295	34.0414	-28.6394	-83.9861	62.4169	-9.06115	-23.0259	63.998	-17.7588	-11.3806	59.9355	-5.18253	-4.58423	53.3949	9.11639	24.4965	56.9015	1.82218	36.556	50.7966	13.7962	43.117	50.083	9.11639	65.033	53.8958
	-75.7392	9.12301	24.4962	-77.3182	-2.44282	15.7006	-70.1364	6.81965	6.1955	-59.6134	-7.23242	-26.6493	-57.394	-19.9273	-33.5174	-51.7225	-11.9033	-43.3096	15.6365	-29.2262	-90.225	25.6556	-18.246	-89.5288	34.0418	-28.6419	-83.9806	62.421	-9.04899	-23.0339	63.9968	-17.7561	-11.3769	59.9452	-5.1613	-4.56741	53.3924	9.12301	24.4962	56.8992	1.82686	36.5552	50.7963	13.805	43.118	50.0836	9.12301	65.0326	53.8969
	-75.7384	9.13366	24.4955	-77.3076	-2.43506	15.7004	-70.1351	6.82967	6.19452	-59.6089	-7.22464	-26.6421	-57.3883	-19.9275	-33.5009	-51.7192	-11.904	-43.3048	15.6405	-29.2345	-90.2172	25.6549	-18.2673	-89.528	34.0452	-28.6469	-83.973	62.4267	-9.03764	-23.0385	63.9957	-17.7513	-11.3694	59.9549	-5.14404	-4.55081	53.3918	9.13366	24.4955	56.8976	1.83434	36.5546	50.7963	13.817	43.1189	50.0835	9.13366	65.0325	53.9002
	-75.7367	9.14678	24.4949	-77.2997	-2.42409	15.7	-70.1328	6.83759	6.19545	-59.606	-7.21122	-26.6362	-57.3818	-19.9283	-33.4878	-51.7149	-11.9067	-43.2998	15.6456	-29.247	-90.2076	25.6536	-18.2936	-89.5271	34.0508	-28.6544	-83.964	62.4333	-9.02947	-23.0393	63.9944	-17.745	-11.3592	59.9632	-5.13273	-4.53649	53.3933	9.14678	24.4949	56.8971	1.84451	36.555	50.7963	13.8312	43.1193	50.0831	9.14678	65.0322	53.9047
	-75.7352	9.1598	24.4945	-77.297	-2.41252	15.6992	-70.1303	6.84166	6.19909	-59.6056	-7.19617	-26.6326	-57.3767	-19.9298	-33.4802	-51.7113	-11.9121	-43.2951	15.65	-29.262	-90.1973	25.6518	-18.3196	-89.5256	34.0566	-28.6636	-83.9549	62.4389	-9.02549	-23.0371	63.9933	-17.7373	-11.3487	59.9689	-5.12761	-4.52644	53.3963	9.1598	24.4945	56.8972	1.85645	36.5572	50.7962	13.8464	43.1188	50.0834	9.1598	65.0311	53.9089
	-75.7348	9.16996	24.4946	-77.3009	-2.40362	15.6976	-70.1287	6.8411	6.20563	-59.6086	-7.18433	-26.6315	-57.3746	-19.9329	-33.4778	-51.7101	-11.9207	-43.2911	15.6515	-29.2773	-90.1878	25.65	-18.3399	-89.5233	34.0603	-28.6738	-83.9473	62.442	-9.02491	-23.0336	63.9926	-17.7283	-11.3409	59.9709	-5.12697	-4.522	53.3996	9.16996	24.4946	56.8979	1.86894	36.562	50.796	13.8614	43.1172	50.0849	9.16996	65.0287	53.9119
	-75.7363	9.17532	24.495	-77.3105	-2.40006	15.6956	-70.1283	6.83621	6.21445	-59.6163	-7.18031	-26.6326	-57.3754	-19.9388	-33.478	-51.7125	-11.933	-43.2879	15.649	-29.2917	-90.1801	25.6484	-18.3506	-89.52	34.0601	-28.6842	-83.942	62.4413	-9.02553	-23.0306	63.9926	-17.7174	-11.3379	59.9688	-5.12749	-4.52347	53.4018	9.17532	24.495	56.8988	1.88109	36.5699	50.7958	13.8755	43.1145	50.0879	9.17532	65.025	53.9133
	-75.7396	9.17556	24.4958	-77.3223	-2.40275	15.6948	-70.1295	6.82809	6.22418	-59.6293	-7.18735	-26.6349	-57.3789	-19.9485	-33.4776	-51.7192	-11.949	-43.285	15.6426	-29.3055	-90.1745	25.6472	-18.3511	-89.5161	34.0553	-28.6948	-83.9391	62.4365	-9.02482	-23.0293	63.9932	-17.7038	-11.3402	59.963	-5.12529	-4.53017	53.4016	9.17556	24.4958	56.9001	1.89281	36.5807	50.7959	13.8894	43.111	50.0925	9.17556	65.0203	53.9137
	-75.7443	9.17229	24.497	-77.3308	-2.41029	15.6976	-70.1321	6.81824	6.23324	-59.6472	-7.20659	-26.6365	-57.3843	-19.9625	-33.4736	-51.7299	-11.9686	-43.2815	15.6337	-29.3206	-90.1704	25.646	-18.3446	-89.5124	34.0469	-28.7062	-83.9374	62.4285	-9.02096	-23.0301	63.9947	-17.687	-11.3467	59.9543	-5.11723	-4.54071	53.3987	9.17229	24.497	56.9023	1.905	36.5936	50.7967	13.9043	43.1071	50.0983	9.17229	65.0154	53.9144
	-75.7492	9.16891	24.4986	-77.3303	-2.41931	15.7066	-70.1358	6.80835	6.24033	-59.6673	-7.23686	-26.635	-57.3912	-19.9806	-33.4645	-51.7435	-11.9914	-43.2759	15.6244	-29.3406	-90.166	25.6443	-18.3378	-89.5097	34.0364	-28.7203	-83.9349	62.4187	-9.01353	-23.0323	63.997	-17.6672	-11.3548	59.9437	-5.10193	-4.55342	53.3937	9.16891	24.4986	56.906	1.91927	36.6067	50.7988	13.9218	43.1034	50.1049	9.16891	65.0111	53.9167
	-75.7534	9.16994	24.5005	-77.3161	-2.42535	15.7232	-70.1401	6.80024	6.24479	-59.6854	-7.27483	-26.6285	-57.3995	-20.0017	-33.4504	-51.7587	-12.0168	-43.2668	15.6163	-29.3699	-90.1587	25.6412	-18.3399	-89.5084	34.0258	-28.7398	-83.9292	62.409	-9.00359	-23.0345	63.9998	-17.6454	-11.3612	59.9326	-5.0802	-4.56654	53.388	9.16994	24.5005	56.9117	1.93743	36.6181	50.8028	13.9432	43.0998	50.1122	9.16994	65.0079	53.9219
	-75.7561	9.17994	24.5024	-77.2865	-2.42422	15.7468	-70.1444	6.79576	6.24664	-59.6971	-7.31571	-26.616	-57.4091	-20.0251	-33.4319	-51.7738	-12.0445	-43.2531	15.6102	-29.4129	-90.1459	25.6359	-18.3599	-89.508	34.0167	-28.7687	-83.918	62.4006	-8.99328	-23.0348	64.0025	-17.6235	-11.3628	59.9223	-5.05466	-4.57847	53.3827	9.17994	24.5024	56.9192	1.96077	36.6255	50.8093	13.9699	43.0962	50.1203	9.17994	65.0056	53.9306
	-75.757	9.20217	24.5038	-77.2438	-2.41333	15.7743	-70.1482	6.79655	6.24649	-59.6993	-7.35418	-26.5979	-57.4199	-20.0496	-33.4104	-51.7877	-12.0745	-43.2348	15.6054	-29.4727	-90.1259	25.6275	-18.4043	-89.507	34.0092	-28.8107	-83.9002	62.3937	-8.98529	-23.0321	64.0038	-17.6038	-11.3576	59.9139	-5.0289	-4.58776	53.3791	9.20217	24.5038	56.9281	1.98947	36.6274	50.8184	14.0019	43.0918	50.1295	9.20217	65.0031	53.9422
	-75.756	9.2374	24.5042	-77.1931	-2.39257	15.801	-70.151	6.80351	6.24525	-59.6921	-7.38566	-26.5761	-57.4318	-20.0743	-33.3873	-51.7996	-12.1067	-43.213	15.6001	-29.5497	-90.0984	25.616	-18.4748	-89.5034	34.0026	-28.868	-83.8758	62.3882	-8.98241	-23.0263	64.0025	-17.5886	-11.3458	59.9081	-5.00639	-4.59329	53.3778	9.2374	24.5042	56.937	2.0223	36.6235	50.8296	14.0386	43.0856	50.14	9.2374	64.9992	53.9552
	-75.7537	9.28325	24.503	-77.1416	-2.36446	15.8223	-70.1526	6.81619	6.2439	-59.6788	-7.4074	-26.5534	-57.4444	-20.0983	-33.364	-51.8093	-12.1409	-43.1897	15.5924	-29.6406	-90.0651	25.6022	-18.5665	-89.4955	33.9954	-28.9399	-83.8466	62.3831	-8.98683	-23.0184	63.9979	-17.5795	-11.3296	59.9053	-4.98953	-4.59436	53.3788	9.28325	24.503	56.9448	2.05663	36.6143	50.8416	14.0778	43.0766	50.1515	9.28325	64.9925	53.9675
	-75.7509	9.33441	24.5002	-77.096	-2.33356	15.8351	-70.1532	6.83261	6.24322	-59.6646	-7.41908	-26.5328	-57.4571	-20.1205	-33.3424	-51.8168	-12.1761	-43.1673	15.5814	-29.7379	-90.0295	25.5876	-18.6688	-89.4829	33.9868	-29.0215	-83.8159	62.3777	-8.99939	-23.0103	63.9903	-17.5774	-11.3125	59.9054	-4.97918	-4.59091	53.3816	9.33441	24.5002	56.9503	2.08895	36.6016	50.8525	14.1161	43.0648	50.1633	9.33441	64.9827	53.977
	-75.7482	9.38396	24.496	-77.061	-2.30521	15.8384	-70.1532	6.84965	6.24371	-59.6545	-7.42251	-26.5168	-57.469	-20.14	-33.3243	-51.8223	-12.2102	-43.1485	15.5675	-29.8317	-89.9959	25.5742	-18.7679	-89.4667	33.9767	-29.1044	-83.7874	62.3718	-9.01896	-23.0041	63.9809	-17.5819	-11.2982	59.9079	-4.97464	-4.58375	53.3854	9.38396	24.496	56.953	2.11561	36.5872	50.8607	14.15	43.0509	50.174	9.38396	64.9707	53.9824
	-75.7463	9.42543	24.4912	-77.0376	-2.28391	15.8338	-70.1528	6.86411	6.24557	-59.6513	-7.42078	-26.5068	-57.4791	-20.1559	-33.311	-51.8261	-12.2406	-43.1348	15.5527	-29.9119	-89.9684	25.5638	-18.8509	-89.4492	33.9657	-29.1789	-83.7643	62.3655	-9.04238	-23.0009	63.9713	-17.5912	-11.2888	59.9115	-4.97422	-4.57467	53.389	9.42543	24.4912	56.9528	2.13392	36.5729	50.8654	14.1764	43.0367	50.1825	9.42543	64.958	53.9836
	-75.7453	9.45491	24.4867	-77.0234	-2.27199	15.8242	-70.152	6.87398	6.24871	-59.6551	-7.41703	-26.5026	-57.4864	-20.1674	-33.3032	-51.8288	-12.2651	-43.1266	15.5392	-29.9715	-89.9496	25.557	-18.9098	-89.4328	33.9551	-29.2376	-83.7488	62.3594	-9.06538	-23.001	63.9632	-17.6032	-11.2848	59.9151	-4.97603	-4.56601	53.3917	9.45491	24.4867	56.9507	2.1431	36.5597	50.8678	14.1943	43.0243	50.1883	9.45491	64.9461	53.9818
	-75.7448	9.47205	24.4835	-77.0141	-2.26893	15.8133	-70.1505	6.87905	6.2528	-59.6635	-7.41359	-26.5024	-57.4905	-20.1743	-33.3006	-51.8309	-12.282	-43.1232	15.5285	-30.0091	-89.9397	25.5535	-18.9441	-89.4194	33.9458	-29.2772	-83.7411	62.3541	-9.08404	-23.0036	63.9573	-17.6163	-11.2849	59.9179	-4.97865	-4.56001	53.3932	9.47205	24.4835	56.9481	2.14466	36.5484	50.8701	14.2043	43.015	50.1913	9.47205	64.936	53.9792
	-75.7443	9.47952	24.4819	-77.0057	-2.2719	15.8045	-70.1481	6.88064	6.25715	-59.6731	-7.41137	-26.504	-57.4919	-20.1772	-33.3022	-51.8333	-12.2914	-43.1228	15.5212	-30.028	-89.9371	25.5519	-18.959	-89.4098	33.938	-29.2996	-83.7397	62.3498	-9.09606	-23.0073	63.9535	-17.6293	-11.2871	59.9196	-4.98144	-4.558	53.3938	9.47952	24.4819	56.9464	2.14179	36.5395	50.8744	14.2086	43.0093	50.1924	9.47952	64.9279	53.978
	-75.7431	9.48113	24.482	-76.9955	-2.27721	15.8003	-70.1453	6.88045	6.2608	-59.681	-7.40993	-26.5052	-57.4915	-20.1767	-33.3067	-51.8363	-12.2941	-43.1242	15.5166	-30.0336	-89.9392	25.5505	-18.9623	-89.4038	33.9317	-29.3092	-83.7424	62.3467	-9.10121	-23.0108	63.9514	-17.6418	-11.2899	59.9203	-4.98443	-4.56005	53.3942	9.48113	24.482	56.9465	2.13787	36.5337	50.8815	14.2094	43.0063	50.1926	9.48113	64.9218	53.9796
	-75.7411	9.47983	24.4831	-76.9834	-2.28184	15.8012	-70.1428	6.87945	6.26263	-59.6857	-7.40795	-26.5053	-57.4899	-20.1738	-33.313	-51.84	-12.2915	-43.1268	15.5142	-30.0308	-89.9438	25.5488	-18.9597	-89.4007	33.9271	-29.3101	-83.747	62.3446	-9.10088	-23.0133	63.9503	-17.6532	-11.2926	59.9205	-4.98784	-4.56504	53.3948	9.47983	24.4831	56.9486	2.13507	36.5315	50.8899	14.2082	43.0051	50.1923	9.47983	64.9176	53.9844
	-75.7387	9.47686	24.4846	-76.9712	-2.2842	15.8063	-70.142	6.87745	6.26181	-59.6871	-7.40423	-26.5048	-57.4878	-20.1693	-33.3196	-51.8438	-12.2847	-43.1307	15.5138	-30.0219	-89.9495	25.5472	-18.9537	-89.3998	33.9245	-29.3045	-83.7519	62.3438	-9.09719	-23.0144	63.95	-17.6627	-11.2951	59.9205	-4.9917	-4.57109	53.3959	9.47686	24.4846	56.9519	2.13367	36.533	50.8969	14.2055	43.0046	50.1915	9.47686	64.9152	53.9914
	-75.7366	9.47231	24.4855	-76.9616	-2.28394	15.8137	-70.1437	6.8735	6.25812	-59.6858	-7.39863	-26.5052	-57.4851	-20.1638	-33.3252	-51.8466	-12.2751	-43.1362	15.5156	-30.0078	-89.9557	25.5467	-18.9446	-89.4005	33.9247	-29.2935	-83.756	62.3445	-9.09227	-23.0139	63.9504	-17.669	-11.2976	59.9208	-4.99555	-4.57611	53.3973	9.47231	24.4855	56.9552	2.13273	36.5373	50.8995	14.2016	43.0043	50.1899	9.47231	64.9149	53.9989
	-75.7355	9.46631	24.4853	-76.957	-2.28106	15.8212	-70.148	6.86693	6.25217	-59.6827	-7.39246	-26.5077	-57.4818	-20.1582	-33.3277	-51.8475	-12.2645	-43.1428	15.5196	-29.9902	-89.9617	25.5482	-18.9326	-89.4018	33.9278	-29.2784	-83.7586	62.3469	-9.08785	-23.012	63.9512	-17.6716	-11.2998	59.9216	-4.99853	-4.57825	53.3985	9.46631	24.4853	56.9577	2.13132	36.5429	50.8966	14.1976	43.004	50.1873	9.46631	64.9164	54.0054
	-75.7359	9.46007	24.484	-76.9582	-2.2754	15.8273	-70.1538	6.85825	6.24526	-59.6783	-7.388	-26.5122	-57.478	-20.1534	-33.3253	-51.8462	-12.2552	-43.1493	15.5254	-29.9727	-89.9664	25.5519	-18.9201	-89.4028	33.9334	-29.2627	-83.7588	62.3506	-9.08496	-23.0089	63.9523	-17.6703	-11.3011	59.9234	-4.99967	-4.5764	53.3993	9.46007	24.484	56.9588	2.1296	36.548	50.8889	14.1951	43.0038	50.1841	9.46007	64.9188	54.0096
	-75.7376	9.45582	24.4818	-76.9638	-2.26669	15.8313	-70.1596	6.84965	6.23899	-59.6733	-7.3874	-26.5176	-57.4741	-20.1507	-33.3172	-51.8431	-12.2495	-43.1537	15.5313	-29.9607	-89.9687	25.5566	-18.9116	-89.4025	33.9399	-29.2513	-83.7564	62.3547	-9.08381	-23.0051	63.953	-17.6657	-11.3009	59.9262	-4.99841	-4.5706	53.3996	9.45582	24.4818	56.959	2.1289	36.5511	50.8795	14.196	43.0036	50.181	9.45582	64.9207	54.0109
	-75.7399	9.45596	24.4794	-76.9702	-2.25501	15.8335	-70.1636	6.84457	6.2348	-59.6685	-7.39174	-26.5216	-57.4711	-20.151	-33.3041	-51.8393	-12.2496	-43.1545	15.5353	-29.959	-89.9672	25.5607	-18.9119	-89.4004	33.9451	-29.2488	-83.7518	62.3579	-9.08375	-23.0013	63.9532	-17.6588	-11.2992	59.93	-4.99486	-4.56229	53.3999	9.45596	24.4794	56.9595	2.13084	36.5516	50.8724	14.2008	43.0033	50.1792	9.45596	64.921	54.0092
	-75.7418	9.46213	24.4774	-76.9732	-2.24083	15.834	-70.1645	6.8469	6.23366	-59.6651	-7.40074	-26.5221	-57.4698	-20.1548	-33.2877	-51.8362	-12.2564	-43.1507	15.5353	-29.9706	-89.9617	25.5619	-18.9243	-89.3967	33.9467	-29.2585	-83.7463	62.3584	-9.08362	-22.9989	63.9532	-17.6502	-11.2972	59.9339	-4.98972	-4.55429	53.4008	9.46213	24.4774	56.961	2.13615	36.5496	50.8708	14.2085	43.0025	50.1799	9.46213	64.9193	54.0043
	-75.7425	9.47491	24.476	-76.9695	-2.22452	15.8334	-70.1616	6.85982	6.23578	-59.6637	-7.41319	-26.5176	-57.4712	-20.1623	-33.2704	-51.8352	-12.2701	-43.1425	15.5302	-29.9961	-89.9524	25.5585	-18.9498	-89.3922	33.9431	-29.2813	-83.7414	62.3549	-9.08231	-22.9991	63.9537	-17.6405	-11.2967	59.9368	-4.98379	-4.55015	53.4034	9.47491	24.476	56.9642	2.14422	36.5456	50.8761	14.2162	43.0005	50.184	9.47491	64.9162	53.9965
	-75.7415	9.49419	24.4752	-76.959	-2.20539	15.8327	-70.1548	6.88495	6.24049	-59.6643	-7.42802	-26.5081	-57.4759	-20.1736	-33.2543	-51.8373	-12.2905	-43.1308	15.5201	-30.0351	-89.9402	25.5498	-18.9884	-89.3877	33.9331	-29.3166	-83.738	62.347	-9.07935	-23.003	63.9558	-17.6296	-11.2993	59.9374	-4.97713	-4.55305	53.4082	9.49419	24.4752	56.9684	2.15377	36.5401	50.8872	14.2212	42.9966	50.1917	9.49419	64.9125	53.9861
	-75.7391	9.52012	24.4739	-76.9447	-2.18131	15.833	-70.1449	6.92195	6.24625	-59.6659	-7.44535	-26.4949	-57.484	-20.1902	-33.2402	-51.8429	-12.3182	-43.1169	15.5066	-30.0887	-89.9249	25.5362	-19.0402	-89.3832	33.9174	-29.365	-83.7349	62.3354	-9.07505	-23.0108	63.9601	-17.6166	-11.3046	59.9347	-4.96845	-4.56442	53.4154	9.52012	24.4739	56.9718	2.16435	36.5338	50.9015	14.2231	42.9898	50.2029	9.52012	64.9093	53.9737
	-75.7363	9.55389	24.4705	-76.9321	-2.14898	15.8356	-70.1331	6.96868	6.25086	-59.6672	-7.46702	-26.4799	-57.4947	-20.2147	-33.2272	-51.8521	-12.3555	-43.1014	15.4921	-30.1612	-89.905	25.5196	-19.1078	-89.377	33.8976	-29.4288	-83.7288	62.3214	-9.07029	-23.0212	63.9663	-17.6002	-11.3098	59.9286	-4.95513	-4.58299	53.4242	9.55389	24.4705	56.9722	2.17768	36.5268	50.9154	14.2247	42.979	50.2167	9.55389	64.9065	53.9601
	-75.7346	9.59758	24.4632	-76.9272	-2.10515	15.8412	-70.121	7.02164	6.25194	-59.6664	-7.49612	-26.4656	-57.5068	-20.2513	-33.2131	-51.8642	-12.4055	-43.0845	15.4789	-30.2592	-89.8777	25.5027	-19.1952	-89.3665	33.8766	-29.5121	-83.7145	62.3073	-9.06599	-23.0319	63.9732	-17.5782	-11.3099	59.9198	-4.93389	-4.60476	53.4326	9.59758	24.4632	56.9674	2.19773	36.5198	50.9258	14.2328	42.9642	50.2319	9.59758	64.9033	53.9468
	-75.7354	9.65296	24.4503	-76.9349	-2.04821	15.8498	-70.1103	7.0764	6.24745	-59.6626	-7.53568	-26.4537	-57.5185	-20.3039	-33.1958	-51.8784	-12.4711	-43.0656	15.4693	-30.388	-89.8399	25.4884	-19.3059	-89.3487	33.8581	-29.6183	-83.6872	62.295	-9.06246	-23.0397	63.9788	-17.549	-11.2994	59.91	-4.90202	-4.62398	53.4384	9.65296	24.4503	56.9574	2.22911	36.5133	50.9312	14.2553	42.9456	50.247	9.65296	64.8983	53.9347
	-75.7396	9.71972	24.4315	-76.9576	-1.97948	15.8607	-70.1028	7.12798	6.23627	-59.656	-7.58693	-26.4449	-57.5279	-20.3742	-33.1734	-51.8934	-12.5525	-43.0443	15.4647	-30.5473	-89.7905	25.4789	-19.4394	-89.3221	33.8451	-29.746	-83.6447	62.2857	-9.05897	-23.0422	63.9817	-17.5115	-11.2756	59.9009	-4.85844	-4.63501	53.4392	9.71972	24.4315	56.944	2.27449	36.5076	50.9317	14.2977	42.9252	50.2607	9.71972	64.8906	53.9248
	-75.7469	9.79419	24.4078	-76.9949	-1.90347	15.8726	-70.0995	7.17148	6.21857	-59.6481	-7.64807	-26.4391	-57.5337	-20.46	-33.1456	-51.9079	-12.646	-43.0207	15.4652	-30.7279	-89.7314	25.475	-19.5884	-89.2879	33.84	-29.8875	-83.5888	62.2798	-9.05388	-23.0384	63.9811	-17.4664	-11.2399	59.8945	-4.80434	-4.63422	53.4333	9.79419	24.4078	56.931	2.33264	36.5029	50.9293	14.3604	42.9056	50.2719	9.79419	64.8801	53.9168
	-75.7566	9.86971	24.3816	-77.0446	-1.82688	15.8846	-70.1007	7.20311	6.19598	-59.6409	-7.71422	-26.4349	-57.5354	-20.5545	-33.1132	-51.9204	-12.7444	-42.9958	15.4703	-30.9133	-89.6678	25.4763	-19.7394	-89.2497	33.8431	-30.029	-83.5253	62.2764	-9.04538	-23.0292	63.9779	-17.4161	-11.1986	59.8915	-4.74316	-4.62127	53.4202	9.86971	24.3816	56.9225	2.39819	36.4986	50.9267	14.4378	42.89	50.2803	9.86971	64.8682	53.91
	-75.7668	9.93844	24.3561	-77.1026	-1.75659	15.8963	-70.1055	7.22139	6.17138	-59.6364	-7.77866	-26.4305	-57.5334	-20.6483	-33.078	-51.9299	-12.8386	-42.9717	15.4789	-31.0842	-89.6068	25.4808	-19.8769	-89.2126	33.8531	-30.1551	-83.4621	62.2742	-9.03264	-23.0173	63.9739	-17.3643	-11.16	59.8919	-4.67978	-4.59933	53.4011	9.93844	24.3561	56.9214	2.46344	36.4941	50.9271	14.5195	42.8809	50.2861	9.93844	64.8565	53.9034
	-75.7759	9.99409	24.3343	-77.1648	-1.69775	15.9076	-70.1125	7.22762	6.14827	-59.6352	-7.83494	-26.4246	-57.5286	-20.7323	-33.0417	-51.9361	-12.9207	-42.9504	15.4892	-31.2251	-89.5552	25.4863	-19.9882	-89.1811	33.8673	-30.2543	-83.4065	62.272	-9.0165	-23.006	63.9714	-17.3148	-11.1321	59.8945	-4.61925	-4.57413	53.3783	9.99409	24.3343	56.9283	2.52117	36.4886	50.9327	14.5947	42.8794	50.2897	9.99409	64.8468	53.8964
	-75.7827	10.0339	24.3184	-77.2264	-1.65265	15.9187	-70.1195	7.22553	6.12979	-59.6356	-7.87916	-26.4168	-57.5225	-20.8001	-33.0062	-51.9387	-12.9863	-42.9335	15.5002	-31.3289	-89.5166	25.4909	-20.0678	-89.1579	33.8824	-30.3223	-83.3631	62.2695	-8.99917	-22.9983	63.9721	-17.2703	-11.1187	59.8977	-4.56535	-4.55224	53.3553	10.0339	24.3184	56.941	2.56717	36.4819	50.9442	14.6555	42.8849	50.2918	10.0339	64.8395	53.8894
	-75.7865	10.0593	24.3088	-77.2829	-1.62082	15.9295	-70.125	7.22001	6.11779	-59.6346	-7.91121	-26.4081	-57.5162	-20.8502	-32.9728	-51.9384	-13.0358	-42.9214	15.5108	-31.3988	-89.4909	25.4936	-20.1187	-89.143	33.8955	-30.3632	-83.3323	62.2676	-8.98287	-22.9958	63.9766	-17.2313	-11.1184	59.9	-4.51957	-4.539	53.3357	10.0593	24.3088	56.9557	2.60148	36.4737	50.9606	14.6994	42.8947	50.293	10.0593	64.8342	53.8837
	-75.788	10.0751	24.3044	-77.3301	-1.59971	15.9392	-70.128	7.21554	6.11226	-59.6284	-7.93444	-26.4001	-57.5108	-20.8852	-32.9427	-51.9359	-13.0735	-42.9133	15.5208	-31.4457	-89.4741	25.4946	-20.1502	-89.134	33.9052	-30.3872	-83.311	62.2672	-8.96846	-22.998	63.9841	-17.1964	-11.1255	59.9004	-4.48087	-4.53683	53.3223	10.0751	24.3044	56.9675	2.628	36.4647	50.979	14.73	42.905	50.2934	10.0751	64.8296	53.8804
	-75.7883	10.0876	24.3029	-77.3652	-1.58536	15.9471	-70.1286	7.21505	6.11139	-59.6142	-7.95392	-26.3943	-57.5066	-20.9104	-32.9169	-51.932	-13.1055	-42.9076	15.5303	-31.4836	-89.4603	25.4952	-20.1752	-89.1272	33.9114	-30.4069	-83.2941	62.2692	-8.95489	-23.0025	63.9925	-17.1634	-11.1319	59.8994	-4.44649	-4.54428	53.3163	10.0876	24.3029	56.9727	2.65267	36.4558	50.9949	14.7545	42.912	50.2931	10.0876	64.8243	53.8796
	-75.7887	10.1027	24.3015	-77.3881	-1.57316	15.9527	-70.1279	7.21942	6.11206	-59.5913	-7.97412	-26.391	-57.5038	-20.9316	-32.8961	-51.9278	-13.1378	-42.902	15.5395	-31.5255	-89.4433	25.4973	-20.2055	-89.1186	33.916	-30.4332	-83.2761	62.2736	-8.93992	-23.0057	63.9998	-17.1307	-11.1303	59.8982	-4.41322	-4.55654	53.317	10.1027	24.3015	56.9694	2.6811	36.4487	51.004	14.781	42.9124	50.2913	10.1027	64.8171	53.88
	-75.7903	10.1244	24.2976	-77.401	-1.55874	15.9565	-70.1271	7.22768	6.11075	-59.5617	-7.99727	-26.3891	-57.5019	-20.9535	-32.8802	-51.9244	-13.1738	-42.8946	15.549	-31.5792	-89.419	25.5026	-20.2488	-89.1054	33.921	-30.4727	-83.2533	62.279	-8.92167	-23.0043	64.004	-17.0985	-11.1167	59.8984	-4.37881	-4.56715	53.3224	10.1244	24.2976	56.958	2.71658	36.445	51.0028	14.8153	42.9052	50.2877	10.1244	64.8078	53.8788
	-75.7935	10.1535	24.2898	-77.4073	-1.53902	15.9592	-70.1275	7.23765	6.10451	-59.5294	-8.02297	-26.3872	-57.5001	-20.9788	-32.8684	-51.923	-13.2141	-42.8843	15.5588	-31.6461	-89.3866	25.5117	-20.3071	-89.0869	33.9283	-30.526	-83.2247	62.2838	-8.89994	-22.9959	64.0046	-17.0687	-11.0914	59.9014	-4.34271	-4.57039	53.329	10.1535	24.2898	56.9412	2.75915	36.4456	50.9902	14.8589	42.8912	50.2818	10.1535	64.7971	53.873
	-75.7981	10.1881	24.2778	-77.4107	-1.51318	15.9618	-70.1301	7.24669	6.09182	-59.4992	-8.04918	-26.3841	-57.497	-21.0085	-32.8597	-51.9241	-13.2563	-42.8714	15.5691	-31.7215	-89.3483	25.5244	-20.3763	-89.0644	33.9387	-30.5886	-83.192	62.2867	-8.87647	-22.9807	64.0025	-17.0434	-11.0588	59.9075	-4.3061	-4.56329	53.3339	10.1881	24.2778	56.9222	2.80607	36.4504	50.9675	14.909	42.8733	50.2737	10.1881	64.7866	53.8603
	-75.8032	10.224	24.2628	-77.4132	-1.48303	15.9648	-70.1348	7.25242	6.07308	-59.4747	-8.07364	-26.3798	-57.4916	-21.042	-32.8532	-51.9278	-13.2964	-42.8572	15.5796	-31.7972	-89.3086	25.5396	-20.4481	-89.0406	33.9519	-30.6528	-83.1587	62.2869	-8.85394	-22.9612	63.9998	-17.024	-11.0251	59.9159	-4.2712	-4.54651	53.3348	10.224	24.2628	56.9045	2.85331	36.4577	50.9383	14.9601	42.8552	50.2636	10.224	64.7778	53.8405
	-75.8079	10.2567	24.2467	-77.415	-1.45255	15.9676	-70.1414	7.25337	6.05049	-59.4575	-8.09511	-26.3753	-57.4833	-21.0781	-32.8483	-51.9332	-13.3308	-42.8438	15.5903	-31.8648	-89.2724	25.5555	-20.5134	-89.0188	33.9668	-30.7105	-83.1288	62.2851	-8.83457	-22.9411	63.9988	-17.0101	-10.997	59.9254	-4.24029	-4.52376	53.3313	10.2567	24.2467	56.8908	2.89721	36.4652	50.9071	15.0065	42.8403	50.2523	10.2567	64.772	53.8155
	-75.8115	10.2827	24.2318	-77.4147	-1.42667	15.9682	-70.1487	7.24951	6.02739	-59.4469	-8.11385	-26.3715	-57.4726	-21.1152	-32.8447	-51.9388	-13.3578	-42.8327	15.6009	-31.9189	-89.2437	25.5704	-20.5653	-89.0016	33.982	-30.7558	-83.105	62.2827	-8.81906	-22.925	64.0014	-16.9994	-10.9785	59.9342	-4.21494	-4.50029	53.3246	10.2827	24.2318	56.8828	2.93569	36.4706	50.8784	15.0446	42.8306	50.2411	10.2827	64.7698	53.7886
	-75.8137	10.3009	24.2198	-77.4107	-1.40964	15.9641	-70.1555	7.24247	6.00734	-59.4408	-8.13128	-26.3691	-57.4607	-21.1521	-32.8413	-51.9429	-13.3783	-42.8244	15.6109	-31.9589	-89.2234	25.5828	-20.6018	-88.9903	33.996	-30.7876	-83.0878	62.2811	-8.80649	-22.9161	64.0083	-16.9888	-10.9706	59.9411	-4.19557	-4.48119	53.3171	10.3009	24.2198	56.8809	2.9684	36.472	50.8553	15.0738	42.8265	50.2309	10.3009	64.7705	53.7642
	-75.8148	10.3129	24.2115	-77.4022	-1.40362	15.9522	-70.1607	7.23512	5.99316	-59.4365	-8.14913	-26.368	-57.4491	-21.1879	-32.8363	-51.9446	-13.3953	-42.818	15.6199	-31.9892	-89.21	25.5917	-20.6259	-88.9842	34.0074	-30.8092	-83.0755	62.2814	-8.79494	-22.9162	64.0185	-16.9757	-10.9711	59.9451	-4.18132	-4.47016	53.3111	10.3129	24.2115	56.885	2.99628	36.4689	50.8398	15.0968	42.8267	50.2232	10.3129	64.7728	53.746
	-75.8154	10.3225	24.2066	-77.3892	-1.40802	15.9309	-70.1638	7.2308	5.98617	-59.4316	-8.16858	-26.3674	-57.4393	-21.2224	-32.8263	-51.9441	-13.4128	-42.8114	15.6272	-32.0174	-89.2002	25.5963	-20.645	-88.9814	34.015	-30.8274	-83.0649	62.2837	-8.78255	-22.9246	64.0299	-16.9591	-10.9757	59.9452	-4.17019	-4.469	53.3083	10.3225	24.2066	56.8937	3.02077	36.4613	50.8322	15.1177	42.8292	50.2191	10.3225	64.7748	53.7366
	-75.8159	10.3341	24.2041	-77.3727	-1.41989	15.9005	-70.1647	7.23231	5.98588	-59.4254	-8.18956	-26.3663	-57.432	-21.2555	-32.8081	-51.9425	-13.4344	-42.803	15.6321	-32.0518	-89.1897	25.5964	-20.6681	-88.9789	34.0181	-30.8501	-83.0523	62.2869	-8.76835	-22.9385	64.0401	-16.9398	-10.9799	59.9404	-4.15934	-4.47785	53.3094	10.3341	24.2041	56.905	3.04318	36.45	50.8322	15.1411	42.8321	50.2196	10.3341	64.7749	53.7368
	-75.817	10.3517	24.2026	-77.3526	-1.43512	15.864	-70.1642	7.24114	5.99013	-59.4182	-8.21079	-26.3634	-57.4274	-21.2869	-32.7791	-51.9415	-13.4618	-42.7917	15.6341	-32.0982	-89.1752	25.5921	-20.7034	-88.9742	34.0163	-30.8838	-83.0353	62.2894	-8.75262	-22.9545	64.0471	-16.9194	-10.9809	59.9297	-4.14551	-4.49559	53.3141	10.3517	24.2026	56.9167	3.06458	36.436	50.8397	15.1702	42.8346	50.2249	10.3517	64.7717	53.7458
	-75.8185	10.3777	24.2007	-77.3281	-1.44978	15.8259	-70.1632	7.25696	5.99574	-59.4119	-8.23043	-26.3577	-57.4254	-21.316	-32.7393	-51.9427	-13.4947	-42.7779	15.6324	-32.1584	-89.1548	25.584	-20.7555	-88.9654	34.0095	-30.9319	-83.0131	62.2894	-8.73667	-22.9691	64.0501	-16.8996	-10.9776	59.9125	-4.12589	-4.52032	53.3212	10.3777	24.2007	56.9269	3.08597	36.4204	50.8547	15.2062	42.8365	50.2345	10.3777	64.7647	53.7612
	-75.82	10.4122	24.1975	-77.2979	-1.46096	15.7913	-70.1624	7.27788	5.99937	-59.4085	-8.24726	-26.3486	-57.4256	-21.3424	-32.6918	-51.9469	-13.5309	-42.763	15.6271	-32.2302	-89.1286	25.5731	-20.8245	-88.9516	33.9986	-30.9938	-82.987	62.2861	-8.72223	-22.9802	64.0493	-16.8812	-10.9712	59.8894	-4.09903	-4.54961	53.3297	10.4122	24.1975	56.9345	3.10859	36.4044	50.8772	15.2485	42.8381	50.2469	10.4122	64.7541	53.7802
	-75.8208	10.4532	24.1927	-77.2629	-1.46685	15.7646	-70.1624	7.30101	5.99843	-59.4095	-8.26156	-26.3366	-57.4274	-21.3663	-32.6416	-51.9537	-13.5679	-42.7492	15.6186	-32.3085	-89.0983	25.5607	-20.9064	-88.9335	33.9851	-31.0658	-82.9594	62.2799	-8.7107	-22.987	64.0459	-16.8641	-10.9637	59.8624	-4.06549	-4.58052	53.3383	10.4532	24.1927	56.9392	3.13387	36.3894	50.9059	15.2954	42.8388	50.2601	10.4532	64.7408	53.7996
	-75.8204	10.4971	24.1865	-77.227	-1.46643	15.7482	-70.1632	7.32326	5.99171	-59.4149	-8.27522	-26.3232	-57.4301	-21.3886	-32.5939	-51.9618	-13.6033	-42.7379	15.6079	-32.3872	-89.0661	25.5486	-20.9941	-88.9128	33.9709	-31.142	-82.9327	62.2723	-8.70253	-22.9901	64.041	-16.8476	-10.9571	59.8348	-4.02781	-4.60977	53.346	10.4971	24.1865	56.9414	3.16302	36.3765	50.9381	15.3446	42.8378	50.2718	10.4971	64.7263	53.8167
	-75.8188	10.5398	24.1794	-77.197	-1.45922	15.7423	-70.1644	7.34196	5.9798	-59.4234	-8.29091	-26.3103	-57.4325	-21.4113	-32.5524	-51.9694	-13.636	-42.7294	15.5969	-32.4614	-89.0345	25.5383	-21.0796	-88.8916	33.9583	-31.2161	-82.9091	62.2648	-8.69704	-22.9906	64.036	-16.8309	-10.9529	59.8102	-3.98972	-4.63428	53.3526	10.5398	24.1794	56.9421	3.19627	36.3668	50.9693	15.393	42.8342	50.2806	10.5398	64.7123	53.8297
	-75.8164	10.5777	24.1725	-77.1812	-1.44505	15.7461	-70.1655	7.35522	5.96491	-59.4326	-8.31078	-26.2997	-57.4343	-21.4357	-32.5192	-51.9752	-13.6659	-42.7227	15.5869	-32.5284	-89.005	25.5302	-21.1555	-88.8729	33.9491	-31.283	-82.8892	62.2589	-8.69298	-22.9898	64.0315	-16.8138	-10.9514	59.7915	-3.95503	-4.65202	53.3585	10.5777	24.1725	56.9421	3.23244	36.3608	50.9946	15.4376	42.8274	50.2861	10.5777	64.7004	53.8383
	-75.8137	10.6086	24.1673	-77.1864	-1.42384	15.758	-70.166	7.36197	5.95027	-59.4405	-8.33553	-26.2917	-57.4358	-21.4622	-32.4942	-51.9782	-13.6944	-42.7151	15.5788	-32.5878	-88.9785	25.5241	-21.2172	-88.8589	33.9439	-31.3398	-82.8727	62.255	-8.68933	-22.9884	64.0279	-16.7959	-10.9523	59.7798	-3.92661	-4.66282	53.3646	10.6086	24.1673	56.9425	3.26932	36.3581	51.0104	15.4755	42.8177	50.2896	10.6086	64.6916	53.8437
	-75.8114	10.6318	24.1648	-77.2162	-1.39576	15.7761	-70.1657	7.36188	5.93911	-59.4454	-8.3642	-26.2855	-57.4384	-21.4897	-32.4759	-51.9787	-13.723	-42.7039	15.5727	-32.6415	-88.9548	25.5185	-21.2637	-88.8511	33.9421	-31.3865	-82.8579	62.2527	-8.68615	-22.9868	64.0257	-16.7774	-10.9546	59.7742	-3.9057	-4.66829	53.3721	10.6318	24.1648	56.944	3.30449	36.3578	51.0148	15.5052	42.8059	50.2929	10.6318	64.6864	53.8481
	-75.8101	10.6489	24.1657	-77.269	-1.36168	15.799	-70.1646	7.35529	5.93366	-59.4465	-8.39472	-26.2793	-57.4431	-21.5171	-32.4619	-51.9775	-13.7531	-42.6871	15.568	-32.6922	-88.9326	25.512	-21.2977	-88.8496	33.9424	-31.4256	-82.8429	62.2514	-8.6845	-22.9849	64.025	-16.7584	-10.9569	59.7723	-3.89165	-4.67094	53.3818	10.6489	24.1657	56.9469	3.33638	36.3589	51.0087	15.5264	42.7929	50.2981	10.6489	64.6838	53.8536
	-75.81	10.6625	24.1701	-77.3375	-1.32378	15.8245	-70.1628	7.34316	5.93444	-59.4432	-8.42486	-26.2714	-57.45	-21.5438	-32.4486	-51.9757	-13.7855	-42.6642	15.564	-32.7432	-88.9103	25.5033	-21.325	-88.8527	33.943	-31.4617	-82.8259	62.2502	-8.68567	-22.9822	64.0257	-16.7394	-10.9575	59.7716	-3.88207	-4.67284	53.3939	10.6625	24.1701	56.9515	3.36481	36.3603	50.9953	15.541	42.7797	50.3068	10.6625	64.6826	53.8612
	-75.8112	10.6761	24.1767	-77.4101	-1.28569	15.85	-70.1604	7.32725	5.9402	-59.436	-8.4529	-26.2611	-57.4579	-21.5703	-32.4325	-51.9743	-13.8203	-42.6363	15.5599	-32.7968	-88.8862	25.4922	-21.3521	-88.8578	33.9423	-31.4995	-82.8054	62.2485	-8.69005	-22.9779	64.027	-16.7208	-10.9549	59.7702	-3.87351	-4.67472	53.4075	10.6761	24.1767	56.9579	3.39083	36.3612	50.979	15.5521	42.7671	50.3191	10.6761	64.6811	53.8708
	-75.8133	10.6925	24.1841	-77.4735	-1.25175	15.8728	-70.1578	7.31008	5.94846	-59.4257	-8.47801	-26.2484	-57.4648	-21.5975	-32.4112	-51.974	-13.8569	-42.606	15.5554	-32.8542	-88.8595	25.4793	-21.3849	-88.8618	33.9395	-31.5429	-82.7811	62.2461	-8.69656	-22.9713	64.028	-16.7029	-10.9481	59.7677	-3.86256	-4.67607	53.4213	10.6925	24.1841	56.9661	3.41614	36.3612	50.9641	15.5634	42.7556	50.334	10.6925	64.6777	53.8812
	-75.8157	10.7135	24.1905	-77.5175	-1.22557	15.891	-70.155	7.29486	5.9564	-59.4139	-8.50021	-26.2343	-57.4695	-21.6261	-32.3847	-51.9751	-13.8948	-42.5764	15.5502	-32.9153	-88.8302	25.4656	-21.427	-88.862	33.9342	-31.5938	-82.7535	62.2424	-8.70294	-22.9623	64.0275	-16.6864	-10.9372	59.7643	-3.84697	-4.67593	53.4337	10.7135	24.1905	56.9756	3.44231	36.3599	50.9535	15.5783	42.7455	50.35	10.7135	64.6715	53.8905
	-75.8176	10.7395	24.1949	-77.5373	-1.20855	15.9036	-70.1525	7.28493	5.96179	-59.4026	-8.5202	-26.2202	-57.4718	-21.6557	-32.3549	-51.9773	-13.933	-42.55	15.5441	-32.9791	-88.7995	25.4523	-21.479	-88.8571	33.927	-31.6516	-82.7238	62.2373	-8.70696	-22.9512	64.025	-16.6719	-10.9235	59.7609	-3.82629	-4.67382	53.4436	10.7395	24.1949	56.986	3.47022	36.3566	50.9483	15.599	42.7367	50.3653	10.7395	64.6622	53.8974
	-75.8183	10.7696	24.1969	-77.5347	-1.19925	15.9111	-70.1505	7.28311	5.96346	-59.3936	-8.53907	-26.2075	-57.4722	-21.6854	-32.3246	-51.9805	-13.9707	-42.528	15.5371	-33.0444	-88.7687	25.4398	-21.5393	-88.8469	33.9184	-31.7142	-82.6935	62.2308	-8.70755	-22.9392	64.0205	-16.6601	-10.9096	59.7581	-3.80183	-4.67011	53.4505	10.7696	24.1969	56.9965	3.4998	36.3511	50.9474	15.6259	42.7286	50.3785	10.7696	64.65	53.9015
	-75.8174	10.8024	24.1967	-77.5168	-1.19382	15.9152	-70.149	7.29092	5.96147	-59.3879	-8.55786	-26.1972	-57.4713	-21.7146	-32.2954	-51.9848	-14.0075	-42.5106	15.5293	-33.1103	-88.7393	25.4282	-21.6047	-88.8324	33.9092	-31.7783	-82.6638	62.2229	-8.70546	-22.9274	64.0148	-16.6518	-10.898	59.7561	-3.77611	-4.66585	53.4546	10.8024	24.1967	57.0059	3.53027	36.343	50.9482	15.6583	42.7207	50.3892	10.8024	64.6357	53.9033
	-75.8149	10.836	24.195	-77.4928	-1.18734	15.9181	-70.1482	7.308	5.95688	-59.385	-8.57698	-26.1897	-57.469	-21.7434	-32.2673	-51.9902	-14.0428	-42.4964	15.521	-33.1764	-88.7121	25.4173	-21.672	-88.8154	33.9001	-31.8408	-82.6354	62.2141	-8.70282	-22.917	64.0092	-16.6471	-10.8907	59.7547	-3.75189	-4.66212	53.4567	10.836	24.195	57.0136	3.56057	36.3322	50.9474	15.6941	42.712	50.3976	10.836	64.6204	53.904
	-75.8114	10.8691	24.1926	-77.4713	-1.17551	15.9215	-70.1477	7.33178	5.95144	-59.3835	-8.59576	-26.185	-57.465	-21.7726	-32.2388	-51.9967	-14.0763	-42.4836	15.5126	-33.2422	-88.6874	25.4067	-21.7382	-88.7977	33.8916	-31.8995	-82.6086	62.2048	-8.702	-22.9088	64.0051	-16.6453	-10.8882	59.7536	-3.73132	-4.65957	53.4576	10.8691	24.1926	57.0191	3.58983	36.3192	50.9419	15.731	42.7018	50.4046	10.8691	64.6051	53.9052
	-75.8076	10.9004	24.19	-77.4579	-1.15621	15.9263	-70.1474	7.35785	5.94712	-59.381	-8.61246	-26.1822	-57.4587	-21.8032	-32.2091	-52.0041	-14.1078	-42.4705	15.5046	-33.3065	-88.6648	25.3966	-21.8008	-88.781	33.8844	-31.9526	-82.5835	62.1956	-8.70441	-22.903	64.0033	-16.6442	-10.8898	59.7523	-3.71541	-4.65824	53.4581	10.9004	24.19	57.0227	3.61753	36.3047	50.9302	15.7665	42.6899	50.411	10.9004	64.591	53.9076
	-75.8043	10.9287	24.1875	-77.4544	-1.13023	15.9325	-70.1473	7.38106	5.94553	-59.3752	-8.62485	-26.18	-57.4508	-21.8349	-32.1786	-52.0119	-14.137	-42.4558	15.4971	-33.367	-88.6444	25.3869	-21.8574	-88.7663	33.8784	-31.9988	-82.5605	62.1868	-8.70974	-22.8995	64.0036	-16.6414	-10.8939	59.7507	-3.704	-4.65774	53.4587	10.9287	24.1875	57.0248	3.64344	36.2898	50.912	15.7986	42.6766	50.4174	10.9287	64.5788	53.9113
	-75.8021	10.953	24.1853	-77.4591	-1.10102	15.9393	-70.1475	7.39688	5.94748	-59.3644	-8.63128	-26.1767	-57.4434	-21.8664	-32.1502	-52.0193	-14.1633	-42.4398	15.4903	-33.42	-88.6263	25.3778	-21.906	-88.7547	33.8735	-32.0372	-82.5405	62.1788	-8.7161	-22.8984	64.0049	-16.6341	-10.8984	59.7487	-3.69609	-4.65772	53.4593	10.953	24.1853	57.026	3.66752	36.2757	50.8889	15.8257	42.6625	50.4243	10.953	64.5695	53.9156
	-75.8014	10.9724	24.1834	-77.468	-1.07357	15.9458	-70.148	7.40261	5.9526	-59.3489	-8.63164	-26.1708	-57.4388	-21.8955	-32.1277	-52.0254	-14.1859	-42.4237	15.4837	-33.4619	-88.611	25.3694	-21.9449	-88.7467	33.8694	-32.0672	-82.5246	62.172	-8.72077	-22.8996	64.0053	-16.6211	-10.9016	59.7463	-3.69031	-4.65816	53.46	10.9724	24.1834	57.0269	3.68963	36.2637	50.8632	15.8467	42.6483	50.432	10.9724	64.5633	53.9194
	-75.8018	10.9866	24.1819	-77.4762	-1.05297	15.9508	-70.1493	7.39783	5.95945	-59.3305	-8.62785	-26.1616	-57.4391	-21.9199	-32.1146	-52.0294	-14.2035	-42.4102	15.4766	-33.49	-88.5993	25.3614	-21.9731	-88.7425	33.8657	-32.0883	-82.5141	62.1668	-8.72131	-22.9031	64.003	-16.6028	-10.9026	59.7435	-3.68529	-4.65948	53.4603	10.9866	24.1819	57.0274	3.70938	36.2548	50.8372	15.8615	42.6343	50.4404	10.9866	64.5605	53.9214
	-75.8029	10.9952	24.1807	-77.4794	-1.04299	15.9538	-70.1515	7.38413	5.96592	-59.3127	-8.6233	-26.1503	-57.4446	-21.938	-32.1119	-52.0304	-14.2145	-42.4023	15.4682	-33.5027	-88.592	25.3537	-21.9905	-88.7421	33.8622	-32.1004	-82.5096	62.1636	-8.71659	-22.909	63.9971	-16.5812	-10.9017	59.7402	-3.67996	-4.66235	53.4602	10.9952	24.1807	57.0272	3.72589	36.2492	50.8121	15.8697	42.6202	50.4491	10.9952	64.5615	53.9209
	-75.8039	10.9984	24.1796	-77.4753	-1.04493	15.9546	-70.1546	7.36426	5.96995	-59.2989	-8.62159	-26.139	-57.4538	-21.95	-32.1182	-52.0281	-14.2177	-42.403	15.4583	-33.4999	-88.5903	25.3463	-21.9967	-88.7457	33.8588	-32.1031	-82.5117	62.1624	-8.7071	-22.9176	63.9878	-16.5591	-10.9004	59.7363	-3.67354	-4.66747	53.4593	10.9984	24.1796	57.0261	3.73782	36.2469	50.7883	15.8713	42.6056	50.4577	10.9984	64.5661	53.9178
	-75.8042	10.996	24.1788	-77.4635	-1.05706	15.9535	-70.1585	7.34116	5.97016	-59.2913	-8.62513	-26.1299	-57.4637	-21.9574	-32.1296	-52.0226	-14.2129	-42.4139	15.4467	-33.4829	-88.5948	25.339	-21.992	-88.7532	33.8555	-32.0962	-82.5203	62.1624	-8.69444	-22.9288	63.9768	-16.5385	-10.9011	59.7318	-3.6653	-4.67552	53.4576	10.996	24.1788	57.0239	3.74368	36.2469	50.766	15.8658	42.5901	50.4652	10.996	64.5744	53.9126
	-75.8031	10.9885	24.1785	-77.4469	-1.0746	15.9512	-70.163	7.31726	5.96625	-59.2901	-8.63446	-26.1242	-57.4715	-21.9627	-32.1418	-52.0147	-14.202	-42.4346	15.434	-33.4544	-88.6056	25.3322	-21.9769	-88.7643	33.8525	-32.08	-82.5344	62.1629	-8.68011	-22.9422	63.9668	-16.52	-10.9058	59.7265	-3.65432	-4.68692	53.4553	10.9885	24.1785	57.0208	3.74248	36.2474	50.7457	15.8533	42.5746	50.4709	10.9885	64.5858	53.9063
	-75.8002	10.9767	24.1788	-77.4303	-1.09051	15.9485	-70.1677	7.29425	5.95895	-59.2938	-8.64869	-26.1219	-57.4758	-21.9692	-32.1513	-52.0062	-14.1889	-42.4615	15.421	-33.4185	-88.6216	25.3259	-21.9534	-88.7781	33.8499	-32.0561	-82.5524	62.1625	-8.66429	-22.9567	63.9602	-16.5022	-10.9155	59.7202	-3.63945	-4.70168	53.4528	10.9767	24.1788	57.0174	3.73446	36.2467	50.7298	15.8352	42.5608	50.4743	10.9767	64.5993	53.9003
	-75.7955	10.9627	24.1799	-77.4193	-1.09713	15.946	-70.172	7.2733	5.9496	-59.2999	-8.66661	-26.1219	-57.477	-21.9794	-32.1566	-51.9991	-14.1795	-42.4888	15.4087	-33.381	-88.6404	25.3202	-21.9253	-88.793	33.8483	-32.0279	-82.5717	62.1602	-8.64537	-22.9712	63.9586	-16.4822	-10.9294	59.7131	-3.61953	-4.71914	53.4504	10.9627	24.1799	57.0144	3.72158	36.2429	50.7217	15.8146	42.5513	50.4753	10.9627	64.6131	53.8955
	-75.7894	10.9492	24.1815	-77.4185	-1.08842	15.9441	-70.1753	7.25538	5.93959	-59.3062	-8.68786	-26.123	-57.4771	-21.995	-32.1578	-51.9955	-14.1801	-42.51	15.3981	-33.3484	-88.6583	25.3154	-21.8984	-88.8066	33.8479	-32.0001	-82.5889	62.1558	-8.62069	-22.9841	63.9622	-16.4573	-10.9454	59.7059	-3.59375	-4.73789	53.4488	10.9492	24.1815	57.0127	3.70726	36.2346	50.7253	15.7961	42.5485	50.4741	10.9492	64.6251	53.8926
	-75.7829	10.9398	24.1829	-77.4294	-1.06208	15.9431	-70.177	7.24161	5.92993	-59.3112	-8.71327	-26.1242	-57.4783	-22.0167	-32.1561	-51.9967	-14.1956	-42.5191	15.3903	-33.3272	-88.6709	25.3116	-21.8796	-88.8163	33.8493	-31.9788	-82.6004	62.1496	-8.58825	-22.9946	63.9699	-16.4258	-10.9609	59.6995	-3.56196	-4.75607	53.4488	10.9398	24.1829	57.0131	3.6958	36.221	50.743	15.7856	42.5539	50.4713	10.9398	64.6334	53.8914
	-75.777	10.9382	24.1829	-77.4492	-1.02028	15.9435	-70.1765	7.2334	5.9209	-59.3137	-8.7444	-26.1249	-57.4824	-22.0446	-32.1526	-52.0026	-14.2284	-42.5132	15.3856	-33.3237	-88.674	25.309	-21.8765	-88.8197	33.8527	-31.9708	-82.6029	62.143	-8.54828	-23.0022	63.9802	-16.3883	-10.9738	59.6949	-3.52475	-4.77183	53.451	10.9382	24.1829	57.0161	3.69131	36.2025	50.7745	15.7879	42.5672	50.4679	10.9382	64.6368	53.8915
	-75.7732	10.9479	24.18	-77.4719	-0.968476	15.9464	-70.1739	7.23252	5.912	-59.3125	-8.78233	-26.124	-57.4905	-22.0781	-32.1475	-52.012	-14.2778	-42.4923	15.3842	-33.3434	-88.664	25.308	-21.8958	-88.8147	33.8581	-31.9826	-82.5935	62.1373	-8.50392	-23.0074	63.9914	-16.3478	-10.9821	59.6925	-3.48353	-4.7837	53.4556	10.9479	24.18	57.0214	3.69688	36.1802	50.8162	15.8063	42.5861	50.4652	10.9479	64.6347	53.892
	-75.7729	10.9714	24.1726	-77.4905	-0.912785	15.9535	-70.1699	7.24087	5.90213	-59.3063	-8.82644	-26.1194	-57.5033	-22.1162	-32.1402	-52.023	-14.3403	-42.4597	15.3853	-33.3903	-88.6389	25.3084	-21.9427	-88.8002	33.8645	-32.0196	-82.5705	62.1335	-8.46058	-23.0105	64.0021	-16.3085	-10.9846	59.6916	-3.44044	-4.79094	53.4625	10.9714	24.1726	57.0276	3.71409	36.1562	50.8613	15.842	42.6074	50.4646	10.9714	64.6276	53.8918
	-75.777	11.0099	24.1597	-77.4993	-0.857499	15.9668	-70.166	7.25994	5.89	-59.2938	-8.87393	-26.1084	-57.5209	-22.1577	-32.1301	-52.0339	-14.411	-42.4202	15.3879	-33.4663	-88.5983	25.3097	-22.0198	-88.7759	33.8708	-32.0848	-82.5335	62.1318	-8.42421	-23.0118	64.011	-16.275	-10.9797	59.6906	-3.39821	-4.7936	53.4707	11.0099	24.1597	57.0321	3.74285	36.1335	50.902	15.8935	42.6271	50.4673	11.0099	64.6162	53.8901
	-75.7854	11.0626	24.1411	-77.4967	-0.804043	15.9876	-70.1638	7.29	5.87467	-59.2742	-8.92022	-26.0884	-57.5436	-22.2008	-32.1166	-52.0435	-14.4847	-42.3788	15.3905	-33.5693	-88.5442	25.3111	-22.1252	-88.7428	33.8754	-32.1773	-82.484	62.1316	-8.39943	-23.0112	64.0168	-16.2503	-10.9665	59.6873	-3.35993	-4.79239	53.479	11.0626	24.1411	57.0322	3.78163	36.1156	50.9311	15.9572	42.6417	50.4743	11.0626	64.6017	53.8866
	-75.7975	11.1261	24.1179	-77.485	-0.751679	16.0152	-70.1647	7.32939	5.85616	-59.2482	-8.96045	-26.0588	-57.5699	-22.2435	-32.0993	-52.0518	-14.5565	-42.3399	15.3918	-33.693	-88.4807	25.3116	-22.2522	-88.7035	33.8773	-32.291	-82.4257	62.1316	-8.38793	-23.0086	64.0182	-16.2351	-10.9452	59.6798	-3.32846	-4.78841	53.4858	11.1261	24.1179	57.0252	3.82782	36.106	50.9449	16.0283	42.6491	50.4859	11.1261	64.5856	53.8815
	-75.8121	11.1946	24.0926	-77.4696	-0.699168	16.0471	-70.1693	7.37453	5.83549	-59.2179	-8.99131	-26.0217	-57.5968	-22.2834	-32.0775	-52.059	-14.6228	-42.3061	15.3906	-33.8264	-88.4141	25.3103	-22.3893	-88.6618	33.876	-32.4152	-82.3642	62.1304	-8.38788	-23.0038	64.0149	-16.2271	-10.9178	59.6675	-3.30567	-4.78296	53.4898	11.1946	24.0926	57.0101	3.87825	36.1069	50.9434	16.1007	42.649	50.5018	11.1946	64.5692	53.8756
	-75.8276	11.2613	24.0679	-77.4563	-0.646204	16.0789	-70.1776	7.42071	5.81445	-59.1871	-9.01247	-25.9819	-57.6194	-22.3186	-32.0503	-52.0661	-14.6807	-42.2788	15.3868	-33.9565	-88.351	25.3066	-22.5225	-88.622	33.872	-32.5363	-82.3057	62.1267	-8.39456	-22.9973	64.0075	-16.2223	-10.8884	59.6511	-3.29159	-4.77724	53.4903	11.2613	24.0679	56.9878	3.92987	36.1184	50.9299	16.1687	42.6431	50.521	11.2613	64.5541	53.8697
	-75.8426	11.3195	24.0465	-77.4492	-0.593847	16.1058	-70.1883	7.46354	5.79493	-59.1602	-9.0269	-25.9457	-57.6329	-22.348	-32.0166	-52.0735	-14.7291	-42.2577	15.3808	-34.0715	-88.2972	25.3004	-22.639	-88.5879	33.8662	-32.6419	-82.2558	62.1198	-8.40194	-22.9897	63.9976	-16.216	-10.862	59.6323	-3.28405	-4.77226	53.4871	11.3195	24.0465	56.9609	3.98044	36.1383	50.9095	16.2276	42.6336	50.5422	11.3195	64.5414	53.8649
	-75.8557	11.3658	24.0297	-77.4494	-0.543896	16.1241	-70.1998	7.50022	5.77835	-59.1411	-9.03993	-25.9187	-57.6344	-22.3719	-31.9768	-52.0815	-14.7687	-42.2414	15.3736	-34.1651	-88.2554	25.2923	-22.7316	-88.5616	33.8599	-32.7249	-82.2173	62.1096	-8.40493	-22.9821	63.9877	-16.2045	-10.8429	59.6137	-3.2789	-4.76871	53.4813	11.3658	24.0297	56.9337	4.02906	36.1624	50.8874	16.2751	42.6229	50.5633	11.3658	64.5319	53.8614
	-75.8656	11.4006	24.0176	-77.4543	-0.497801	16.1332	-70.2102	7.5302	5.76531	-59.1321	-9.05744	-25.9033	-57.6243	-22.3927	-31.9319	-52.0897	-14.8028	-42.2273	15.3665	-34.2387	-88.224	25.2832	-22.8011	-88.5426	33.8541	-32.7858	-82.1896	62.0969	-8.40107	-22.975	63.9797	-16.1863	-10.8326	59.5976	-3.27095	-4.76679	53.4745	11.4006	24.0176	56.9106	4.07648	36.1852	50.8682	16.312	42.6123	50.5825	11.4006	64.525	53.8589
	-75.8715	11.4284	24.0085	-77.459	-0.455835	16.1356	-70.2176	7.55501	5.75564	-59.134	-9.0839	-25.8977	-57.6057	-22.4143	-31.883	-52.0978	-14.8366	-42.2118	15.3605	-34.3013	-88.198	25.2735	-22.8569	-88.5278	33.8493	-32.8333	-82.1683	62.0834	-8.39095	-22.9687	63.975	-16.1619	-10.8297	59.5859	-3.25545	-4.76633	53.4685	11.4284	24.0085	56.8955	4.12482	36.2012	50.8562	16.3427	42.6019	50.598	11.4284	64.5193	53.8566
	-75.8728	11.4568	24.0008	-77.4581	-0.416937	16.1363	-70.2209	7.57751	5.7487	-59.146	-9.12108	-25.896	-57.5833	-22.4419	-31.8308	-52.1053	-14.8765	-42.1914	15.3561	-34.3668	-88.1699	25.2635	-22.9135	-88.5129	33.8453	-32.8811	-82.1466	62.0706	-8.37728	-22.963	63.9731	-16.1334	-10.8302	59.5794	-3.22939	-4.76694	53.4655	11.4568	24.0008	56.8905	4.17706	36.206	50.8551	16.3739	42.5906	50.6093	11.4568	64.5121	53.8538
	-75.8702	11.493	23.9925	-77.4478	-0.379134	16.1411	-70.2196	7.60094	5.74367	-59.1672	-9.16808	-25.8897	-57.5621	-22.4812	-31.775	-52.1122	-14.9285	-42.1631	15.3525	-34.4493	-88.1325	25.2526	-22.9861	-88.4932	33.8412	-32.9435	-82.1177	62.0597	-8.36311	-22.9574	63.9724	-16.1026	-10.8294	59.5781	-3.19217	-4.76833	53.4669	11.493	23.9925	56.8957	4.23625	36.1969	50.8679	16.4133	42.5771	50.6176	11.493	64.5006	53.85
	-75.8648	11.5427	23.9827	-77.4269	-0.340148	16.1547	-70.2142	7.62809	5.73973	-59.1969	-9.22231	-25.8708	-57.5469	-22.5364	-31.7156	-52.1192	-14.9964	-42.1254	15.3488	-34.5587	-88.0813	25.2397	-23.0853	-88.4654	33.8358	-33.0305	-82.0767	62.051	-8.3502	-22.9516	63.9709	-16.0707	-10.8232	59.5808	-3.14535	-4.77064	53.4731	11.5427	23.9827	56.9092	4.30459	36.174	50.8956	16.4674	42.5602	50.6252	11.5427	64.4827	53.8445
	-75.8588	11.6073	23.971	-77.3979	-0.297931	16.1783	-70.2061	7.66086	5.73599	-59.2346	-9.28085	-25.8346	-57.5417	-22.609	-31.6541	-52.1269	-15.0808	-42.079	15.3435	-34.6974	-88.0153	25.2239	-23.2146	-88.4284	33.8281	-33.1452	-82.0216	62.0438	-8.33843	-22.9456	63.9668	-16.0367	-10.8092	59.5854	-3.09156	-4.77429	53.4833	11.6073	23.971	56.9279	4.38258	36.1398	50.9362	16.5396	42.5397	50.6349	11.6073	64.4574	53.837
	-75.8539	11.6844	23.9575	-77.3664	-0.25103	16.2097	-70.1969	7.69997	5.73161	-59.2788	-9.34125	-25.7818	-57.5494	-22.6967	-31.5936	-52.1362	-15.1785	-42.0263	15.3362	-34.86	-87.9374	25.2052	-23.3688	-88.3833	33.818	-33.2825	-81.9542	62.0371	-8.32612	-22.9395	63.9596	-15.9984	-10.7869	59.5894	-3.0332	-4.77963	53.4959	11.6844	23.9575	56.948	4.46834	36.0996	50.9839	16.6292	42.5168	50.6487	11.6844	64.4259	53.8273
	-75.8515	11.7681	23.9423	-77.3393	-0.198854	16.2439	-70.1884	7.7452	5.72603	-59.3265	-9.40158	-25.7178	-57.5702	-22.7933	-31.5379	-52.1475	-15.2835	-41.9714	15.327	-35.0344	-87.8533	25.1845	-23.5362	-88.3331	33.8066	-33.4313	-81.8792	62.03	-8.31117	-22.9337	63.9499	-15.9529	-10.7574	59.5907	-2.97179	-4.78643	53.5089	11.7681	23.9423	56.9659	4.55742	36.0598	51.0312	16.7313	42.4936	50.667	11.7681	64.3908	53.8158
	-75.852	11.851	23.9256	-77.3232	-0.141824	16.2752	-70.1821	7.79597	5.71943	-59.3726	-9.45994	-25.6511	-57.6012	-22.8896	-31.4893	-52.1605	-15.3878	-41.9188	15.3169	-35.2058	-87.7697	25.1635	-23.702	-88.2815	33.7953	-33.5777	-81.8029	62.0221	-8.29229	-22.9282	63.9392	-15.8983	-10.7231	59.5883	-2.90817	-4.79378	53.5204	11.851	23.9256	56.9791	4.64351	36.0266	51.0703	16.8383	42.4726	50.6885	11.851	64.3559	53.8034
	-75.8548	11.9262	23.9077	-77.3222	-0.0813492	16.2993	-70.1788	7.85205	5.71302	-59.4118	-9.51413	-25.5901	-57.6364	-22.9759	-31.447	-52.175	-15.4833	-41.8717	15.3067	-35.3604	-87.6928	25.1435	-23.8524	-88.2324	33.7855	-33.7091	-81.7314	62.0132	-8.2697	-22.9233	63.9285	-15.8349	-10.6869	59.5823	-2.84344	-4.80052	53.5295	11.9262	23.9077	56.9866	4.72	36.0044	51.0967	16.9414	42.4559	50.7113	11.9262	64.3247	53.7923
	-75.8586	11.989	23.8889	-77.3361	-0.0196161	16.3155	-70.1784	7.91379	5.70896	-59.4415	-9.5617	-25.5392	-57.6671	-23.0449	-31.4062	-52.1909	-15.5635	-41.8314	15.296	-35.4894	-87.6263	25.1245	-23.9781	-88.1886	33.7772	-33.8175	-81.6695	62.0034	-8.24496	-22.9193	63.9186	-15.7661	-10.6526	59.5738	-2.77969	-4.80597	53.5365	11.989	23.8889	56.989	4.78201	35.9941	51.1106	17.033	42.4443	50.7341	11.989	64.2997	53.785
	-75.8618	12.0379	23.8702	-77.3613	0.0407038	16.3259	-70.1801	7.98153	5.70962	-59.4638	-9.60098	-25.498	-57.6844	-23.0929	-31.3595	-52.2086	-15.6247	-41.7967	15.2831	-35.59	-87.5716	25.1046	-24.0758	-88.1518	33.7687	-33.9003	-81.6195	61.9926	-8.22001	-22.9169	63.9092	-15.6968	-10.6233	59.5641	-2.71979	-4.8105	53.5423	12.0379	23.8702	56.9887	4.82793	35.993	51.1163	17.108	42.4365	50.7572	12.0379	64.2816	53.7839
	-75.8628	12.074	23.8527	-77.3922	0.0967296	16.3346	-70.1831	8.05448	5.71646	-59.4848	-9.63249	-25.4618	-57.6817	-23.1215	-31.2994	-52.2286	-15.6673	-41.7643	15.2652	-35.6649	-87.5277	25.0813	-24.148	-88.1224	33.757	-33.9597	-81.5816	61.9802	-8.19602	-22.9172	63.8998	-15.6313	-10.6017	59.5542	-2.66626	-4.81562	53.5486	12.074	23.8527	56.9891	4.85996	35.9955	51.1198	17.1646	42.4296	50.7815	12.074	64.2697	53.7904
	-75.8604	12.1007	23.8376	-77.4231	0.145673	16.3447	-70.1862	8.12991	5.72889	-59.513	-9.66007	-25.4246	-57.6572	-23.1361	-31.2222	-52.251	-15.6955	-41.7304	15.2401	-35.7217	-87.4918	25.0519	-24.2013	-88.0999	33.7393	-34.0009	-81.5542	61.9658	-8.17282	-22.9218	63.8902	-15.5719	-10.5894	59.5448	-2.62003	-4.82345	53.5566	12.1007	23.8376	56.9943	4.88344	35.9944	51.1262	17.204	42.4195	50.8085	12.1007	64.2623	53.8037
	-75.8538	12.1228	23.8252	-77.4499	0.18526	16.3571	-70.1886	8.20329	5.74372	-59.5544	-9.69042	-25.3823	-57.6157	-23.1443	-31.1303	-52.275	-15.7177	-41.6921	15.2079	-35.7702	-87.4603	25.0159	-24.2457	-88.0827	33.7146	-34.0312	-81.5346	61.9495	-8.14914	-22.9314	63.8805	-15.5179	-10.5861	59.5358	-2.57984	-4.83593	53.5666	12.1228	23.8252	57.0083	4.90527	35.9832	51.1373	17.2307	42.4024	50.8379	12.1228	64.2575	53.8214
	-75.8429	12.146	23.8146	-77.4712	0.214338	16.3699	-70.1899	8.26942	5.7559	-59.6105	-9.731	-25.3345	-57.5665	-23.1542	-31.032	-52.2987	-15.7443	-41.6483	15.1712	-35.8216	-87.4291	24.9753	-24.2921	-88.0682	33.6851	-34.0585	-81.5189	61.932	-8.12358	-22.946	63.8717	-15.4674	-10.5903	59.5273	-2.5428	-4.85389	53.5782	12.146	23.8146	57.0337	4.93189	35.9577	51.1515	17.2512	42.3765	50.8677	12.146	64.2536	53.8395
	-75.8285	12.1754	23.8036	-77.4875	0.233583	16.3808	-70.1897	8.32397	5.7603	-59.677	-9.78706	-25.2838	-57.5204	-23.1725	-30.9378	-52.3192	-15.7846	-41.5999	15.1354	-35.8852	-87.3946	24.9346	-24.3507	-88.0535	33.6553	-34.0904	-81.5032	61.9153	-8.09536	-22.9636	63.865	-15.4185	-10.5993	59.5193	-2.50564	-4.87652	53.59	12.1754	23.8036	57.0701	4.9675	35.9174	51.1651	17.2729	42.3425	50.8939	12.1754	64.2498	53.8545
	-75.8117	12.2141	23.7897	-77.5004	0.24596	16.3888	-70.188	8.3648	5.75382	-59.7453	-9.85935	-25.2345	-57.485	-23.2036	-30.8557	-52.3339	-15.8447	-41.5497	15.1065	-35.967	-87.3542	24.8993	-24.4281	-88.0356	33.6308	-34.1325	-81.4837	61.901	-8.06475	-22.9813	63.8613	-15.3708	-10.61	59.5124	-2.46615	-4.9014	53.6006	12.2141	23.7897	57.1145	5.01299	35.8657	51.1741	17.302	42.3036	50.9124	12.2141	64.2459	53.8638
	-75.7944	12.2625	23.7708	-77.5112	0.256452	16.3956	-70.1848	8.39249	5.73668	-59.8057	-9.94365	-25.1899	-57.4621	-23.2485	-30.788	-52.3416	-15.9243	-41.501	15.089	-36.067	-87.3074	24.8737	-24.525	-88.0128	33.6165	-34.1871	-81.4582	61.8909	-8.03291	-22.9961	63.8608	-15.3249	-10.6193	59.5074	-2.42401	-4.92515	53.6085	12.2625	23.7708	57.1609	5.0662	35.809	51.1766	17.3414	42.265	50.9207	12.2625	64.2419	53.8672
	-75.7784	12.3181	23.7467	-77.5214	0.270882	16.4048	-70.1801	8.40987	5.71214	-59.8509	-10.0322	-25.1515	-57.4483	-23.3055	-30.73	-52.3424	-16.0178	-41.4568	15.0848	-36.18	-87.2558	24.8597	-24.6361	-87.9848	33.6142	-34.2525	-81.426	61.8852	-8.00142	-23.0057	63.8629	-15.2812	-10.6245	59.5049	-2.38061	-4.94455	53.6126	12.3181	23.7467	57.2025	5.12305	35.7549	51.173	17.3903	42.2321	50.9187	12.3181	64.2381	53.8659
	-75.7654	12.3759	23.7187	-77.5313	0.294178	16.4195	-70.1746	8.42073	5.68489	-59.8778	-10.1159	-25.1188	-57.4379	-23.3706	-30.6736	-52.3384	-16.1161	-41.4191	15.0921	-36.2975	-87.2026	24.8562	-24.7519	-87.9531	33.6226	-34.3243	-81.3883	61.8833	-7.97176	-23.0093	63.8661	-15.239	-10.6233	59.505	-2.33809	-4.95757	53.6123	12.3759	23.7187	57.234	5.17921	35.7089	51.1658	17.4447	42.2089	50.9092	12.3759	64.2344	53.8619
	-75.7565	12.4309	23.6897	-77.541	0.328741	16.4413	-70.1693	8.42825	5.659	-59.8885	-10.187	-25.0899	-57.4266	-23.4386	-30.6103	-52.3327	-16.2105	-41.3883	15.1068	-36.4106	-87.1515	24.8592	-24.8618	-87.9201	33.6375	-34.3967	-81.3474	61.8834	-7.94486	-23.0079	63.869	-15.1967	-10.6147	59.5065	-2.29812	-4.96409	53.6074	12.4309	23.6897	57.2528	5.23138	35.6727	51.1581	17.499	42.1974	50.8972	12.4309	64.2304	53.8572
	-75.7522	12.4789	23.6628	-77.5493	0.373505	16.4691	-70.1654	8.43374	5.63644	-59.8889	-10.2403	-25.0631	-57.4137	-23.5049	-30.5356	-52.3284	-16.2948	-41.3632	15.1235	-36.5133	-87.105	24.8639	-24.9577	-87.8885	33.6536	-34.4656	-81.3057	61.8833	-7.92106	-23.0035	63.8704	-15.1525	-10.599	59.5078	-2.26112	-4.96592	53.5982	12.4789	23.6628	57.2595	5.27772	35.6447	51.1523	17.548	42.1964	50.8883	12.4789	64.2258	53.8532
	-75.7522	12.5178	23.6405	-77.5537	0.423955	16.5002	-70.1641	8.43641	5.61677	-59.8859	-10.274	-25.0378	-57.4017	-23.566	-30.4501	-52.3276	-16.3669	-41.3418	15.1375	-36.6031	-87.0644	24.8657	-25.0355	-87.8605	33.6661	-34.5287	-81.2654	61.8812	-7.90029	-22.9988	63.8703	-15.1064	-10.5783	59.5068	-2.22637	-4.96626	53.5853	12.5178	23.6405	57.2568	5.31748	35.6206	51.149	17.5882	42.2028	50.8864	12.5178	64.2199	53.8506
	-75.7555	12.5476	23.6242	-77.5512	0.473143	16.5311	-70.1659	8.43412	5.59809	-59.885	-10.29	-25.0147	-57.3937	-23.62	-30.3592	-52.3308	-16.4278	-41.3222	15.146	-36.6807	-87.0295	24.8622	-25.0951	-87.8372	33.6725	-34.5857	-81.2281	61.8762	-7.88236	-22.9956	63.8697	-15.0602	-10.5555	59.5018	-2.19278	-4.96852	53.5702	12.5476	23.6242	57.2479	5.35045	35.5966	51.1476	17.6186	42.2123	50.8933	12.5476	64.2131	53.8494
	-75.7608	12.5695	23.6135	-77.5385	0.513581	16.5587	-70.1704	8.42494	5.57849	-59.8884	-10.2934	-24.9955	-57.3916	-23.6665	-30.2712	-52.3372	-16.4798	-41.3037	15.1489	-36.7476	-86.9997	24.8535	-25.139	-87.8193	33.673	-34.6371	-81.1953	61.8688	-7.86718	-22.995	63.87	-15.0173	-10.5335	59.4925	-2.15992	-4.97517	53.5551	12.5695	23.6135	57.2362	5.37676	35.5712	51.1462	17.6397	42.2209	50.9072	12.5695	64.2058	53.8491
	-75.7663	12.5856	23.6071	-77.5149	0.539648	16.5812	-70.1763	8.40865	5.55725	-59.8946	-10.2919	-24.982	-57.3947	-23.7063	-30.1946	-52.3445	-16.525	-41.2865	15.1482	-36.8052	-86.974	24.842	-25.1712	-87.8064	33.6702	-34.6831	-81.1679	61.8603	-7.85476	-22.9966	63.8727	-14.9815	-10.5146	59.4796	-2.12849	-4.98686	53.5417	12.5856	23.6071	57.2241	5.39713	35.545	51.1426	17.6535	42.2259	50.9243	12.5856	64.1992	53.8482
	-75.7707	12.5981	23.6033	-77.4824	0.549716	16.5981	-70.1822	8.3875	5.53513	-59.9	-10.2943	-24.975	-57.4001	-23.7405	-30.1351	-52.3505	-16.5645	-41.2717	15.1465	-36.8547	-86.9518	24.831	-25.1962	-87.7974	33.6676	-34.7235	-81.1463	61.8524	-7.84501	-22.9995	63.8783	-14.9549	-10.4997	59.4649	-2.10019	-5.00223	53.5317	12.5981	23.6033	57.2131	5.4132	35.5207	51.1347	17.6626	42.2257	50.9397	12.5981	64.1941	53.8452
	-75.773	12.6092	23.6001	-77.4461	0.547032	16.6109	-70.1867	8.36582	5.51394	-59.9009	-10.3078	-24.9734	-57.4044	-23.7709	-30.0942	-52.3535	-16.5991	-41.26	15.1466	-36.8972	-86.9323	24.8235	-25.2183	-87.7908	33.6682	-34.7582	-81.1302	61.8468	-7.83742	-23.002	63.8858	-14.9371	-10.4887	59.4508	-2.07682	-5.01856	53.5252	12.6092	23.6001	57.2046	5.42754	35.5013	51.1218	17.6701	42.2202	50.9495	12.6092	64.1907	53.8382
	-75.7729	12.6209	23.5961	-77.4123	0.538742	16.6219	-70.1888	8.34868	5.4956	-59.8959	-10.3361	-24.9745	-57.4051	-23.7998	-30.0686	-52.3532	-16.6305	-41.2508	15.1499	-36.9347	-86.9146	24.8208	-25.2418	-87.7849	33.6735	-34.7882	-81.1179	61.844	-7.83082	-23.0034	63.8934	-14.9252	-10.4809	59.4393	-2.0592	-5.03298	53.5216	12.6209	23.5961	57.199	5.44307	35.4884	51.1044	17.6793	42.2102	50.9521	12.6209	64.1888	53.8259
	-75.7709	12.6348	23.5902	-77.386	0.533289	16.6339	-70.1883	8.34032	5.48131	-59.8867	-10.3776	-24.9748	-57.4009	-23.8297	-30.0515	-52.3504	-16.6615	-41.2424	15.1563	-36.9703	-86.8973	24.8222	-25.2697	-87.778	33.6828	-34.8151	-81.1072	61.8437	-7.82338	-23.0035	63.899	-14.9143	-10.4757	59.4317	-2.04622	-5.04365	53.5197	12.6348	23.5902	57.1969	5.4621	35.4822	51.0854	17.693	42.1971	50.9488	12.6348	64.1878	53.8077
	-75.7679	12.6517	23.5821	-77.3696	0.537186	16.6479	-70.1855	8.34274	5.47131	-59.8774	-10.4273	-24.971	-57.3929	-23.8632	-30.0343	-52.3469	-16.6959	-41.232	15.1642	-37.0069	-86.8788	24.8248	-25.3033	-87.7689	33.6936	-34.8409	-81.096	61.8449	-7.81301	-23.0033	63.9012	-14.8995	-10.4728	59.4279	-2.03475	-5.05055	53.5187	12.6517	23.5821	57.1983	5.48535	35.4804	51.0689	17.7133	42.1826	50.9431	12.6517	64.1869	53.7845
	-75.7651	12.6711	23.5721	-77.3623	0.552437	16.6626	-70.1813	8.35492	5.46498	-59.8734	-10.4788	-24.9607	-57.3831	-23.9023	-30.0098	-52.3452	-16.7373	-41.2168	15.1712	-37.0463	-86.8583	24.8249	-25.3422	-87.7576	33.7028	-34.8673	-81.0831	61.8459	-7.79786	-23.0046	63.8997	-14.8772	-10.4727	59.4272	-2.02029	-5.05534	53.5186	12.6711	23.5721	57.2028	5.51144	35.4794	51.0594	17.7405	42.1686	50.9402	12.6711	64.1854	53.7588
	-75.7634	12.6919	23.5615	-77.3623	0.57562	16.6741	-70.1768	8.37284	5.46141	-59.879	-10.5279	-24.9437	-57.3743	-23.9476	-29.974	-52.3477	-16.7883	-41.1954	15.1746	-37.0886	-86.8356	24.8188	-25.3838	-87.7449	33.7074	-34.8947	-81.0684	61.8452	-7.77685	-23.0095	63.8953	-14.846	-10.4761	59.4279	-1.99832	-5.06058	53.5199	12.6919	23.5615	57.2093	5.53713	35.4753	51.0603	17.7727	42.1574	50.9446	12.6919	64.1834	53.7342
	-75.7634	12.7118	23.5517	-77.3677	0.599071	16.6768	-70.1732	8.39049	5.45984	-59.896	-10.5743	-24.9216	-57.3689	-23.9983	-29.9274	-52.3559	-16.8489	-41.1679	15.1726	-37.1315	-86.812	24.8044	-25.4236	-87.7327	33.7058	-34.9217	-81.0537	61.8418	-7.74995	-23.0197	63.8892	-14.8073	-10.4838	59.4281	-1.96602	-5.06864	53.5234	12.7118	23.5517	57.2164	5.55836	35.465	51.0729	17.8063	42.1506	50.959	12.7118	64.181	53.7149
	-75.7648	12.7283	23.5442	-77.378	0.613763	16.6651	-70.1713	8.40175	5.46007	-59.9232	-10.6215	-24.8969	-57.3687	-24.052	-29.8749	-52.3698	-16.9164	-41.1363	15.1647	-37.1712	-86.7897	24.782	-25.4567	-87.7231	33.698	-34.9454	-81.0413	61.8352	-7.71809	-23.0358	63.8828	-14.7649	-10.496	59.4266	-1.92343	-5.08085	53.53	12.7283	23.5442	57.2227	5.57166	35.4478	51.0953	17.8364	42.1496	50.9828	12.7283	64.179	53.7044
	-75.7671	12.7393	23.5399	-77.3941	0.612758	16.6362	-70.1714	8.40247	5.46237	-59.9569	-10.6746	-24.8727	-57.3741	-24.1048	-29.8234	-52.3878	-16.9855	-41.1039	15.1521	-37.2035	-86.7718	24.754	-25.4787	-87.7181	33.6859	-34.9622	-81.0339	61.8259	-7.68288	-23.0569	63.8767	-14.7229	-10.5123	59.4225	-1.87368	-5.09707	53.5401	12.7393	23.5399	57.2272	5.5755	35.4254	51.1238	17.8584	42.1546	51.0131	12.7393	64.1782	53.7049
	-75.7692	12.7438	23.539	-77.4169	0.593928	16.5906	-70.1733	8.39198	5.46712	-59.9922	-10.7363	-24.8517	-57.3844	-24.1526	-29.7799	-52.4075	-17.0498	-41.0744	15.1373	-37.2254	-86.7604	24.7246	-25.4876	-87.7182	33.6721	-34.9695	-81.0326	61.8148	-7.64601	-23.0809	63.8712	-14.6849	-10.5313	59.4157	-1.82197	-5.11595	53.5531	12.7438	23.539	57.2294	5.57108	35.4011	51.1533	17.8699	42.1646	51.0446	12.7438	64.1792	53.7162
	-75.7705	12.7428	23.5405	-77.4458	0.561017	16.5331	-70.1762	8.37348	5.47436	-60.0247	-10.8056	-24.8353	-57.398	-24.1918	-29.7487	-52.4263	-17.1037	-41.0502	15.1227	-37.2363	-86.7563	24.6985	-25.4857	-87.7224	33.6585	-34.9671	-81.0366	61.8028	-7.60893	-23.1049	63.8661	-14.6528	-10.551	59.4065	-1.77387	-5.13565	53.5675	12.7428	23.5405	57.2296	5.56241	35.3787	51.1797	17.8718	42.1772	51.0721	12.7428	64.1819	53.7353
	-75.7708	12.74	23.5429	-77.4782	0.522845	16.4716	-70.1798	8.35316	5.48349	-60.0516	-10.877	-24.8235	-57.413	-24.2207	-29.7297	-52.4425	-17.1443	-41.032	15.11	-37.2395	-86.757	24.6789	-25.48	-87.728	33.6463	-34.959	-81.042	61.7908	-7.57281	-23.1259	63.8611	-14.6258	-10.569	59.3946	-1.73372	-5.15472	53.5814	12.74	23.5429	57.2283	5.5557	35.3608	51.2004	17.8694	42.1895	51.0919	12.74	64.1851	53.7575
	-75.7702	12.7411	23.5442	-77.5098	0.491068	16.4151	-70.1837	8.33842	5.49336	-60.0726	-10.9421	-24.8146	-57.4271	-24.2408	-29.7181	-52.4553	-17.173	-41.0176	15.0995	-37.2435	-86.7574	24.6672	-25.4822	-87.7304	33.6347	-34.9541	-81.0426	61.7791	-7.53908	-23.1417	63.8561	-14.6022	-10.5829	59.3792	-1.7038	-5.17276	53.5927	12.7411	23.5442	57.2264	5.5581	35.3477	51.2153	17.8712	42.1979	51.103	12.7411	64.1863	53.7773
	-75.7689	12.7533	23.5423	-77.5359	0.47721	16.3721	-70.1878	8.33562	5.50271	-60.0901	-10.9931	-24.8059	-57.4387	-24.2569	-29.7054	-52.4658	-17.1957	-41.0027	15.0899	-37.2609	-86.7504	24.6618	-25.5066	-87.7249	33.6219	-34.9652	-81.0306	61.7674	-7.50986	-23.1517	63.8511	-14.5796	-10.5911	59.3597	-1.68453	-5.19054	53.6006	12.7533	23.5423	57.225	5.57614	35.3379	51.2268	17.8866	42.1992	51.1071	12.7533	64.1826	53.7906
	-75.7669	12.783	23.5361	-77.553	0.489684	16.3484	-70.1918	8.34805	5.51053	-60.107	-11.0247	-24.7943	-57.4464	-24.2759	-29.6821	-52.4751	-17.2211	-40.9821	15.0792	-37.3058	-86.7287	24.6588	-25.566	-87.7075	33.6059	-35.0057	-81	61.7557	-7.48814	-23.1565	63.8461	-14.5569	-10.5928	59.3361	-1.67508	-5.20952	53.6053	12.783	23.5361	57.2252	5.614	35.3286	51.2378	17.9229	42.1904	51.1081	12.783	64.1714	53.7957
	-75.7637	12.8335	23.5251	-77.5594	0.531466	16.347	-70.1954	8.37487	5.5162	-60.1253	-11.0368	-24.7771	-57.4497	-24.3041	-29.6409	-52.4846	-17.2579	-40.9517	15.0654	-37.3888	-86.6878	24.6534	-25.667	-87.6765	33.5855	-35.0852	-80.9479	61.7437	-7.4772	-23.1582	63.8412	-14.5343	-10.5886	59.3099	-1.67397	-5.23103	53.6086	12.8335	23.5251	57.2287	5.67211	35.3176	51.2512	17.9823	42.17	51.1102	12.8335	64.1515	53.7937
	-75.7584	12.9035	23.51	-77.5561	0.59897	16.3666	-70.1979	8.41124	5.51936	-60.1444	-11.0338	-24.7534	-57.4495	-24.3452	-29.5803	-52.4952	-17.3114	-40.9101	15.0478	-37.5125	-86.6276	24.6415	-25.8069	-87.6337	33.561	-35.2042	-80.8773	61.732	-7.4793	-23.159	63.8365	-14.5135	-10.58	59.2838	-1.67938	-5.25547	53.6125	12.9035	23.51	57.2365	5.74626	35.304	51.2677	18.0609	42.1382	51.1168	12.9035	64.1237	53.7879
	-75.7503	12.9864	23.4923	-77.5459	0.682623	16.4027	-70.1986	8.44987	5.51975	-60.1609	-11.023	-24.7237	-57.4479	-24.3981	-29.5058	-52.5066	-17.3807	-40.8595	15.027	-37.6683	-86.5537	24.6213	-25.9728	-87.5837	33.5343	-35.3529	-80.7962	61.721	-7.49448	-23.1607	63.8321	-14.4973	-10.5696	59.2612	-1.68912	-5.28193	53.6185	12.9864	23.4923	57.2489	5.82783	35.2891	51.2858	18.1485	42.0979	51.129	12.9864	64.0914	53.7824
	-75.7396	13.0722	23.4743	-77.5328	0.769236	16.4479	-70.1973	8.4832	5.51735	-60.1704	-11.0115	-24.6902	-57.4478	-24.457	-29.4283	-52.5182	-17.459	-40.8053	15.005	-37.838	-86.4758	24.5942	-26.1445	-87.5336	33.5082	-35.5124	-80.7162	61.7114	-7.51988	-23.1644	63.8281	-14.4877	-10.5602	59.245	-1.70072	-5.30827	53.6269	13.0722	23.4743	57.2647	5.90576	35.2755	51.3025	18.2326	42.0536	51.1453	13.0722	64.0593	53.7799
	-75.7273	13.1501	23.458	-77.5212	0.845621	16.4934	-70.1939	8.50553	5.51257	-60.169	-11.0036	-24.6563	-57.4513	-24.5138	-29.3604	-52.5287	-17.5361	-40.7543	14.9844	-37.9992	-86.4049	24.5644	-26.3002	-87.4903	33.486	-35.6603	-80.6485	61.7039	-7.55039	-23.17	63.8247	-14.4857	-10.5539	59.2368	-1.71174	-5.33159	53.6366	13.1501	23.458	57.2819	5.96956	35.2661	51.315	18.3016	42.0112	51.1629	13.1501	64.0323	53.7815
	-75.7151	13.2115	23.4448	-77.5142	0.902288	16.5316	-70.189	8.51434	5.50635	-60.1555	-11.0001	-24.6255	-57.4589	-24.5606	-29.3118	-52.5366	-17.6017	-40.7127	14.9683	-38.1321	-86.3497	24.5371	-26.423	-87.4586	33.4703	-35.778	-80.6011	61.6989	-7.58012	-23.1763	63.8223	-14.4909	-10.5515	59.2365	-1.72029	-5.34904	53.6459	13.2115	23.4448	57.2977	6.01243	35.2628	51.3215	18.3485	41.9759	51.178	13.2115	64.0138	53.7859
	-75.705	13.2526	23.4352	-77.5131	0.935824	16.5574	-70.1835	8.5105	5.49992	-60.132	-10.9995	-24.6004	-57.4691	-24.5925	-29.2862	-52.5412	-17.6491	-40.6843	14.9583	-38.2253	-86.3143	24.5169	-26.5052	-87.4399	33.4622	-35.8557	-80.5764	61.6963	-7.6042	-23.1817	63.8207	-14.5014	-10.5522	59.2422	-1.72551	-5.35873	53.6531	13.2526	23.4352	57.3099	6.03305	35.2656	51.3223	18.3725	41.9513	51.1881	13.2526	64.0048	53.7909
	-75.6982	13.2745	23.4285	-77.5172	0.949086	16.5696	-70.1784	8.49745	5.49448	-60.1036	-10.9994	-24.5828	-57.4786	-24.6088	-29.2803	-52.5423	-17.6772	-40.6695	14.9549	-38.2784	-86.2971	24.5061	-26.549	-87.4322	33.4612	-35.8945	-80.571	61.6957	-7.61997	-23.1845	63.8197	-14.5144	-10.5543	59.2514	-1.72754	-5.3602	53.657	13.2745	23.4285	57.3172	6.03551	35.2729	51.3189	18.3778	41.9382	51.1921	13.2745	64.0038	53.794
	-75.695	13.2825	23.4235	-77.5247	0.949343	16.5707	-70.1745	8.48001	5.49079	-60.076	-10.9982	-24.5725	-57.4844	-24.6129	-29.2859	-52.5403	-17.6894	-40.6656	14.957	-38.3006	-86.2921	24.504	-26.5651	-87.431	33.4654	-35.9048	-80.5772	61.6965	-7.62709	-23.1837	63.8191	-14.5271	-10.5555	59.261	-1.72706	-5.35465	53.6576	13.2825	23.4235	57.3197	6.02769	35.2818	51.3133	18.3718	41.9353	51.191	13.2825	64.0075	53.793
	-75.6949	13.284	23.419	-77.5334	0.945369	16.5655	-70.1723	8.46337	5.48901	-60.0546	-10.9955	-24.568	-57.4847	-24.6109	-29.293	-52.5368	-17.6932	-40.6677	14.9626	-38.3064	-86.2912	24.5077	-26.5679	-87.4307	33.4718	-35.9016	-80.5853	61.6978	-7.62669	-23.179	63.8183	-14.5362	-10.5537	59.2686	-1.7244	-5.3446	53.6555	13.284	23.419	57.3184	6.01908	35.289	51.3065	18.3624	41.9396	51.1872	13.284	64.0117	53.7872
	-75.6965	13.2859	23.4138	-77.5416	0.944745	16.5594	-70.1719	8.45242	5.48868	-60.0423	-10.9919	-24.5665	-57.4795	-24.6104	-29.2932	-52.5333	-17.6969	-40.67	14.9693	-38.3107	-86.2867	24.5132	-26.5718	-87.4265	33.4772	-35.9002	-80.5865	61.6985	-7.62024	-23.1714	63.8167	-14.5387	-10.5482	59.2724	-1.71879	-5.33332	53.652	13.2859	23.4138	57.3152	6.01864	35.2917	51.2989	18.3568	41.9475	51.1833	13.2859	64.0127	53.7766
	-75.6983	13.2936	23.4072	-77.5485	0.952195	16.5571	-70.1725	8.45117	5.4891	-60.0396	-10.9886	-24.5644	-57.4706	-24.6181	-29.2813	-52.5314	-17.7083	-40.6671	14.9747	-38.3256	-86.2733	24.5165	-26.5872	-87.4152	33.479	-35.9115	-80.5754	61.6979	-7.60857	-23.1629	63.814	-14.5317	-10.5392	59.2714	-1.70802	-5.32407	53.6481	13.2936	23.4072	57.3116	6.03313	35.2883	51.2901	18.3606	41.9556	51.1817	13.2936	64.008	53.7626
	-75.6987	13.3094	23.3993	-77.554	0.969199	16.5603	-70.173	8.46217	5.48978	-60.0448	-10.987	-24.5582	-57.461	-24.6388	-29.2564	-52.5326	-17.7328	-40.6555	14.9775	-38.3569	-86.2488	24.5151	-26.6187	-87.3964	33.476	-35.9398	-80.5507	61.6952	-7.59164	-23.156	63.81	-14.5131	-10.5288	59.2659	-1.68903	-5.31942	53.6446	13.3094	23.3993	57.3089	6.06591	35.2788	51.2805	18.377	41.9614	51.1837	13.3094	63.9971	53.7476
	-75.6967	13.3326	23.3908	-77.5579	0.994655	16.5686	-70.1721	8.48576	5.49091	-60.0553	-10.9891	-24.5456	-57.4533	-24.6741	-29.2211	-52.5375	-17.7721	-40.6337	14.9769	-38.4046	-86.215	24.5077	-26.6651	-87.3718	33.4687	-35.9828	-80.5158	61.6903	-7.56897	-23.1534	63.8049	-14.4824	-10.5199	59.257	-1.65928	-5.32083	53.642	13.3326	23.3908	57.3073	6.11623	35.2653	51.2706	18.4065	41.9635	51.1891	13.3326	63.981	53.7343
	-75.6918	13.3603	23.3829	-77.5605	1.02612	16.579	-70.1684	8.51958	5.49345	-60.0683	-10.9971	-24.5256	-57.4496	-24.7224	-29.1805	-52.546	-17.8247	-40.6029	14.9731	-38.4631	-86.1759	24.4948	-26.7206	-87.3453	33.4584	-36.0335	-80.4766	61.6829	-7.54065	-23.157	63.7993	-14.4408	-10.5153	59.2465	-1.61846	-5.32849	53.6405	13.3603	23.3829	57.3066	6.17933	35.2523	51.262	18.4463	41.9611	51.197	13.3603	63.9624	53.7256
	-75.6842	13.3887	23.3766	-77.5615	1.06104	16.5878	-70.1613	8.55868	5.49874	-60.082	-11.0137	-24.4996	-57.4503	-24.7791	-29.1401	-52.5573	-17.8858	-40.5665	14.9666	-38.5246	-86.1369	24.4783	-26.7773	-87.3208	33.4473	-36.0835	-80.4397	61.6734	-7.50808	-23.1672	63.7939	-14.3917	-10.5173	59.2362	-1.56947	-5.34146	53.6404	13.3887	23.3766	57.3058	6.24735	35.2453	51.256	18.4911	41.9542	51.2059	13.3887	63.9442	53.7232
	-75.6749	13.4142	23.3727	-77.5606	1.09748	16.5917	-70.1514	8.59667	5.50783	-60.0958	-11.0415	-24.4704	-57.455	-24.8382	-29.1047	-52.5698	-17.9491	-40.5285	14.9586	-38.5815	-86.1026	24.4605	-26.8284	-87.3014	33.437	-36.1262	-80.4101	61.6624	-7.47409	-23.1828	63.7895	-14.3399	-10.5263	59.2273	-1.51794	-5.35778	53.6413	13.4142	23.3727	57.3041	6.31131	35.2496	51.2533	18.5344	41.9433	51.2143	13.4142	63.9287	53.7274
	-75.6651	13.4348	23.3712	-77.5572	1.13379	16.589	-70.1399	8.62754	5.52074	-60.1098	-11.0813	-24.4415	-57.4622	-24.8933	-29.0768	-52.5819	-18.0086	-40.4934	14.9505	-38.6289	-86.0758	24.4441	-26.8695	-87.2884	33.429	-36.1588	-80.3897	61.6506	-7.44224	-23.2008	63.7869	-14.2907	-10.5409	59.22	-1.47057	-5.37499	53.643	13.4348	23.3712	57.3007	6.36327	35.2682	51.2543	18.5707	41.9296	51.221	13.4348	63.9172	53.7363
	-75.6564	13.4499	23.3716	-77.5507	1.1677	16.5805	-70.1288	8.64762	5.53617	-60.1243	-11.1321	-24.4162	-57.4704	-24.9401	-29.0574	-52.5924	-18.0595	-40.4642	14.9436	-38.6649	-86.0566	24.4311	-26.8998	-87.281	33.424	-36.1814	-80.3775	61.6388	-7.41551	-23.2178	63.7866	-14.2481	-10.5584	59.2139	-1.43308	-5.39074	53.6449	13.4499	23.3716	57.2957	6.39815	35.2994	51.2581	18.5968	41.9148	51.2253	13.4499	63.9095	53.7472
	-75.6498	13.4604	23.3727	-77.5403	1.19564	16.5693	-70.1197	8.6566	5.55176	-60.1395	-11.1896	-24.3969	-57.4782	-24.9761	-29.0456	-52.6004	-18.0996	-40.4428	14.939	-38.6904	-86.0436	24.4227	-26.9207	-87.2775	33.422	-36.1966	-80.371	61.6276	-7.39525	-23.2304	63.7884	-14.2142	-10.5753	59.2077	-1.40876	-5.40352	53.6462	13.4604	23.3727	57.2896	6.41467	35.3362	51.2635	18.6126	41.9008	51.2271	13.4604	63.9048	53.7567
	-75.6458	13.4675	23.3735	-77.525	1.21326	16.5597	-70.1137	8.65735	5.56469	-60.1552	-11.2474	-24.3841	-57.4846	-25.0021	-29.0395	-52.6058	-18.1291	-40.4294	14.9374	-38.708	-86.0346	24.419	-26.9349	-87.2755	33.4225	-36.2073	-80.3669	61.6178	-7.38095	-23.237	63.7913	-14.1888	-10.5888	59.2004	-1.39799	-5.41298	53.6466	13.4675	23.3735	57.2839	6.41519	35.3682	51.2689	18.6208	41.8891	51.2268	13.4675	63.902	53.7626
	-75.6444	13.4727	23.3732	-77.5044	1.21713	16.5558	-70.1111	8.65448	5.57243	-60.1705	-11.2979	-24.3773	-57.4886	-25.0205	-29.0365	-52.6087	-18.1502	-40.4229	14.9391	-38.7213	-86.0274	24.4194	-26.9454	-87.2732	33.4248	-36.2162	-80.3628	61.6098	-7.37079	-23.2374	63.7941	-14.1703	-10.5966	59.1914	-1.39869	-5.41972	53.6458	13.4727	23.3732	57.2799	6.40468	35.3846	51.2728	18.6248	41.8809	51.225	13.4727	63.9	53.764
	-75.6452	13.4773	23.3712	-77.4791	1.20656	16.5593	-70.1111	8.6524	5.5733	-60.1849	-11.3341	-24.3749	-57.4887	-25.035	-29.034	-52.6098	-18.1661	-40.4214	14.944	-38.7334	-86.0204	24.4226	-26.9547	-87.2697	33.428	-36.2253	-80.3567	61.6044	-7.36273	-23.2329	63.7955	-14.1566	-10.5975	59.1811	-1.40727	-5.42472	53.6441	13.4773	23.3712	57.2791	6.38918	35.3786	51.2736	18.6281	41.8761	51.2226	13.4773	63.8984	53.7613
	-75.6478	13.4824	23.3676	-77.4508	1.18446	16.5689	-70.1126	8.65386	5.56696	-60.1983	-11.3516	-24.3751	-57.4838	-25.0491	-29.0297	-52.6095	-18.1802	-40.4227	14.9518	-38.7471	-86.0128	24.4276	-26.9647	-87.2648	33.4316	-36.2358	-80.3479	61.6021	-7.35535	-23.2257	63.7946	-14.1458	-10.5918	59.1706	-1.41964	-5.4289	53.6418	13.4824	23.3676	57.2818	6.37412	35.3508	51.2705	18.6329	41.8737	51.2203	13.4824	63.8971	53.7563
	-75.6518	13.4883	23.3629	-77.423	1.15655	16.5811	-70.1145	8.65936	5.55463	-60.2113	-11.3497	-24.376	-57.4738	-25.065	-29.0223	-52.6084	-18.1952	-40.4245	14.9615	-38.7633	-86.0044	24.4331	-26.9767	-87.2591	33.435	-36.2484	-80.3365	61.6029	-7.34815	-23.2183	63.7917	-14.1366	-10.581	59.1615	-1.43189	-5.43291	53.6396	13.4883	23.3629	57.2878	6.3629	35.3092	51.2637	18.6397	41.8721	51.2187	13.4883	63.8962	53.7508
	-75.6565	13.4956	23.3578	-77.4	1.12949	16.5917	-70.1157	8.6676	5.5388	-60.2245	-11.3324	-24.3763	-57.4596	-25.0835	-29.0117	-52.6068	-18.2132	-40.4248	14.9717	-38.7827	-85.9954	24.4382	-26.9912	-87.2535	33.4378	-36.2636	-80.3231	61.6062	-7.34124	-23.213	63.788	-14.1283	-10.5678	59.1549	-1.44062	-5.43722	53.6376	13.4956	23.3578	57.2959	6.35661	35.266	51.2544	18.6481	41.8693	51.2183	13.4956	63.8956	53.7465
	-75.6612	13.5048	23.3533	-77.3853	1.10873	16.5972	-70.1157	8.67644	5.52238	-60.2383	-11.3076	-24.3747	-57.4439	-25.1045	-28.9989	-52.605	-18.2358	-40.4224	14.9811	-38.8056	-85.9855	24.4422	-27.0095	-87.2481	33.4399	-36.282	-80.3082	61.6108	-7.33475	-23.2113	63.7851	-14.1201	-10.556	59.1513	-1.44308	-5.44215	53.6356	13.5048	23.3533	57.3046	6.35481	35.2328	51.2444	18.6579	41.8638	51.219	13.5048	63.8949	53.7437
	-75.6654	13.5167	23.3496	-77.3802	1.09704	16.5956	-70.1144	8.68405	5.50764	-60.252	-11.2856	-24.3706	-57.4298	-25.1278	-28.9851	-52.6035	-18.2644	-40.4161	14.9888	-38.8335	-85.974	24.4449	-27.0334	-87.2426	33.4414	-36.3048	-80.2919	61.615	-7.32842	-23.2138	63.7847	-14.1111	-10.5485	59.1501	-1.4373	-5.44798	53.6328	13.5167	23.3496	57.3125	6.35707	35.2157	51.2358	18.6702	41.8551	51.2205	13.5167	63.8931	53.742
	-75.6687	13.5326	23.3464	-77.3835	1.09403	16.5864	-70.1123	8.68952	5.49552	-60.2644	-11.2754	-24.3638	-57.42	-25.1539	-28.9713	-52.6026	-18.3006	-40.4059	14.9946	-38.8685	-85.9596	24.4465	-27.0652	-87.2357	33.443	-36.333	-80.2742	61.6172	-7.32124	-23.2199	63.7876	-14.0997	-10.5474	59.15	-1.4223	-5.4549	53.6282	13.5326	23.3464	57.3187	6.36402	35.2132	51.231	18.6873	41.8444	51.2222	13.5326	63.8893	53.7397
	-75.6709	13.5527	23.3432	-77.392	1.0968	16.5706	-70.1098	8.69293	5.48571	-60.2745	-11.282	-24.3541	-57.4155	-25.1841	-28.9579	-52.6028	-18.345	-40.392	14.9992	-38.9115	-85.9416	24.4476	-27.1054	-87.2263	33.4458	-36.3664	-80.2549	61.616	-7.31138	-23.2287	63.7942	-14.0837	-10.5532	59.1493	-1.39815	-5.46308	53.6211	13.5527	23.3432	57.3227	6.37739	35.2175	51.2317	18.7113	41.8342	51.2233	13.5527	63.8831	53.7354
	-75.6722	13.5759	23.3397	-77.402	1.10116	16.5502	-70.1072	8.69479	5.47738	-60.2824	-11.3051	-24.3416	-57.4155	-25.2193	-28.9447	-52.6043	-18.3968	-40.3755	15.004	-38.9605	-85.9203	24.4488	-27.1519	-87.2143	33.4504	-36.4017	-80.235	61.611	-7.29635	-23.2391	63.804	-14.0607	-10.565	59.1469	-1.36595	-5.47273	53.612	13.5759	23.3397	57.3247	6.39886	35.2193	51.2387	18.743	41.8279	51.2234	13.5759	63.8746	53.7287
	-75.6727	13.5994	23.3362	-77.411	1.10302	16.5273	-70.1044	8.6954	5.46995	-60.2891	-11.3398	-24.3269	-57.4175	-25.2601	-28.9312	-52.6071	-18.4536	-40.3574	15.0099	-39.0099	-85.8977	24.4506	-27.1989	-87.2008	33.4574	-36.4337	-80.2164	61.6027	-7.27371	-23.2506	63.8161	-14.029	-10.5813	59.1418	-1.32751	-5.48398	53.6022	13.5994	23.3362	57.3249	6.42898	35.212	51.2515	18.7809	41.8279	51.2221	13.5994	63.8646	53.7206
	-75.6727	13.6198	23.3337	-77.4184	1.09959	16.5038	-70.1006	8.69473	5.46345	-60.2961	-11.3789	-24.3105	-57.4182	-25.3056	-28.9163	-52.6111	-18.5114	-40.3391	15.0176	-39.0533	-85.876	24.4528	-27.2396	-87.1878	33.4665	-36.4565	-80.201	61.5925	-7.24201	-23.2629	63.8291	-13.9879	-10.6001	59.1344	-1.28502	-5.49667	53.594	13.6198	23.3337	57.3241	6.46687	35.195	51.2679	18.8218	41.835	51.2199	13.6198	63.8541	53.7135
	-75.6721	13.6346	23.3331	-77.4253	1.09007	16.4804	-70.0949	8.69267	5.45833	-60.3048	-11.4158	-24.2929	-57.4148	-25.3542	-28.8989	-52.6157	-18.5665	-40.321	15.0269	-39.0857	-85.8573	24.4549	-27.2693	-87.1771	33.4769	-36.4673	-80.1899	61.582	-7.20173	-23.2756	63.842	-13.9386	-10.6192	59.1253	-1.24064	-5.51026	53.5891	13.6346	23.3331	57.3224	6.51083	35.1725	51.2841	18.8622	41.8474	51.2172	13.6346	63.844	53.71
	-75.6711	13.6439	23.3348	-77.4333	1.07579	16.4574	-70.0868	8.68962	5.45482	-60.3152	-11.4471	-24.275	-57.4063	-25.4036	-28.8776	-52.6203	-18.6164	-40.3032	15.0371	-39.1073	-85.8414	24.4566	-27.2878	-87.1689	33.4876	-36.4677	-80.1823	61.5729	-7.15561	-23.2879	63.8536	-13.8843	-10.6363	59.1156	-1.19628	-5.52382	53.5883	13.6439	23.3348	57.3199	6.5592	35.1511	51.2959	18.8997	41.8615	51.2145	13.6439	63.8342	53.712
	-75.6694	13.6501	23.338	-77.4442	1.05984	16.4347	-70.0771	8.68667	5.45257	-60.3268	-11.4726	-24.2571	-57.3931	-25.4516	-28.8513	-52.6244	-18.6608	-40.2849	15.0472	-39.123	-85.8265	24.4573	-27.3003	-87.1621	33.4976	-36.4641	-80.1753	61.566	-7.10802	-23.2987	63.8636	-13.8293	-10.6499	59.1062	-1.1532	-5.5363	53.5912	13.6501	23.338	57.3162	6.61059	35.1359	51.3004	18.9342	41.8733	51.2121	13.6501	63.8241	53.7195
	-75.6671	13.6573	23.341	-77.4585	1.04619	16.4128	-70.0671	8.68545	5.45053	-60.3381	-11.4945	-24.2394	-57.3773	-25.4963	-28.8197	-52.628	-18.7013	-40.2656	15.0562	-39.1405	-85.8094	24.4568	-27.3146	-87.1539	33.5064	-36.4646	-80.1654	61.5613	-7.06359	-23.3067	63.8717	-13.7779	-10.6588	59.0982	-1.11171	-5.54684	53.5962	13.6573	23.341	57.3108	6.66336	35.1292	51.297	18.9671	41.8794	51.2103	13.6573	63.8128	53.7307
	-75.6645	13.6693	23.3418	-77.476	1.03864	16.3928	-70.0589	8.68749	5.44738	-60.3478	-11.5152	-24.2216	-57.3613	-25.5361	-28.7837	-52.631	-18.7403	-40.2448	15.0633	-39.167	-85.7874	24.4551	-27.3385	-87.1417	33.5134	-36.4765	-80.1497	61.5582	-7.02587	-23.3109	63.878	-13.7329	-10.6626	59.0927	-1.07098	-5.55513	53.6017	13.6693	23.3418	57.3037	6.71485	35.1294	51.2873	19.0001	41.8784	51.2094	13.6693	63.7999	53.7427
	-75.662	13.688	23.3385	-77.4953	1.0398	16.3764	-70.0544	8.69365	5.44211	-60.3551	-11.5363	-24.2036	-57.3469	-25.5696	-28.746	-52.6338	-18.7802	-40.2227	15.0681	-39.2065	-85.7593	24.4521	-27.376	-87.1241	33.5186	-36.5028	-80.1272	61.5556	-6.99631	-23.3113	63.8826	-13.6956	-10.6621	59.0907	-1.02931	-5.56153	53.6062	13.688	23.3385	57.2952	6.76119	35.1333	51.2746	19.0338	41.8706	51.2099	13.688	63.7856	53.7524
	-75.6603	13.7133	23.3304	-77.5146	1.05048	16.3646	-70.0547	8.7037	5.43446	-60.3593	-11.5581	-24.1854	-57.3344	-25.596	-28.7102	-52.6369	-18.8224	-40.1996	15.0702	-39.2582	-85.7259	24.4479	-27.4265	-87.1014	33.5215	-36.5422	-80.0988	61.5526	-6.97422	-23.3091	63.8857	-13.6646	-10.6584	59.0932	-0.984728	-5.567	53.6091	13.7133	23.3304	57.2863	6.79814	35.1367	51.2625	19.0674	41.8578	51.2124	13.7133	63.771	53.7579
	-75.6597	13.7427	23.3182	-77.5324	1.06955	16.3577	-70.0598	8.71633	5.42509	-60.3598	-11.58	-24.1677	-57.3227	-25.6156	-28.6798	-52.6408	-18.867	-40.1762	15.0696	-39.3176	-85.6896	24.4424	-27.4854	-87.0756	33.5221	-36.5898	-80.0673	61.5485	-6.95725	-23.3063	63.8873	-13.6378	-10.6536	59.1002	-0.935971	-5.57278	53.6102	13.7427	23.3182	57.2784	6.82248	35.1369	51.2535	19.0987	41.8424	51.2174	13.7427	63.7574	53.7589
	-75.6607	13.773	23.3037	-77.5477	1.09453	16.355	-70.0686	8.72957	5.41533	-60.3561	-11.6014	-24.1517	-57.3096	-25.6299	-28.6573	-52.6461	-18.9133	-40.1529	15.0662	-39.3783	-85.6538	24.4354	-27.5459	-87.0498	33.5198	-36.6391	-80.0363	61.543	-6.94245	-23.3051	63.8876	-13.6124	-10.65	59.111	-0.883317	-5.57991	53.6101	13.773	23.3037	57.2724	6.83333	35.1328	51.2485	19.1253	41.8268	51.2253	13.773	63.7461	53.7568
	-75.663	13.8011	23.2895	-77.5602	1.12254	16.3555	-70.0793	8.74155	5.40665	-60.3472	-11.6214	-24.1388	-57.2931	-25.641	-28.6431	-52.6532	-18.9595	-40.1302	15.0602	-39.4349	-85.6218	24.427	-27.6021	-87.0269	33.5147	-36.6844	-80.0089	61.536	-6.92732	-23.3073	63.8867	-13.5865	-10.6493	59.1238	-0.828884	-5.58881	53.6093	13.8011	23.2895	57.2688	6.83233	35.1252	51.2467	19.1454	41.8129	51.236	13.8011	63.7374	53.7541
	-75.6665	13.8252	23.2779	-77.5702	1.15107	16.358	-70.09	8.75119	5.40003	-60.3327	-11.6394	-24.1303	-57.2728	-25.6518	-28.6353	-52.6619	-19.0034	-40.1085	15.0525	-39.4843	-85.5953	24.4174	-27.6504	-87.0088	33.507	-36.7224	-79.9866	61.5277	-6.9107	-23.3138	63.8846	-13.56	-10.6526	59.1365	-0.776192	-5.59903	53.6084	13.8252	23.2779	57.2672	6.82301	35.1155	51.246	19.158	41.8016	51.2491	13.8252	63.7309	53.7537
	-75.6703	13.845	23.2701	-77.5787	1.17842	16.3616	-70.0991	8.75859	5.39544	-60.3124	-11.6544	-24.1268	-57.2499	-25.6642	-28.6307	-52.6718	-19.0429	-40.0882	15.0444	-39.5263	-85.5746	24.4072	-27.6901	-86.9958	33.4977	-36.7529	-79.9695	61.5187	-6.89305	-23.3239	63.8815	-13.534	-10.6591	59.1471	-0.729064	-5.60937	53.6078	13.845	23.2701	57.2667	6.80938	35.1055	51.2441	19.1634	41.7935	51.2631	13.845	63.7257	53.7573
	-75.674	13.8616	23.2659	-77.5867	1.20358	16.3648	-70.1057	8.76491	5.39187	-60.2867	-11.6653	-24.128	-57.2273	-25.6789	-28.6259	-52.6814	-19.0762	-40.07	15.0375	-39.5629	-85.5583	24.3977	-27.7231	-86.9867	33.4883	-36.7782	-79.956	61.5096	-6.87607	-23.3358	63.8777	-13.5107	-10.667	59.1547	-0.690364	-5.61828	53.6076	13.8616	23.2659	57.2665	6.79498	35.0961	51.2388	19.1628	41.7886	51.2763	13.8616	63.7208	53.7649
	-75.677	13.8765	23.2635	-77.5955	1.22593	16.3662	-70.1097	8.77186	5.38769	-60.2569	-11.671	-24.1326	-57.2084	-25.6955	-28.6189	-52.6891	-19.1023	-40.054	15.0333	-39.5969	-85.5439	24.3903	-27.753	-86.9794	33.4805	-36.8017	-79.9439	61.5009	-6.86194	-23.3469	63.8737	-13.4922	-10.6735	59.1595	-0.661035	-5.62449	53.6075	13.8765	23.2635	57.2661	6.78256	35.0873	51.2295	19.1588	41.7867	51.2867	13.8765	63.7159	53.7749
	-75.6791	13.8919	23.2608	-77.606	1.24511	16.3639	-70.1115	8.781	5.38137	-60.2246	-11.6712	-24.1387	-57.1959	-25.7126	-28.6086	-52.6935	-19.1219	-40.0399	15.0321	-39.6311	-85.5286	24.3859	-27.7838	-86.9716	33.476	-36.8271	-79.9308	61.4934	-6.85237	-23.3552	63.8703	-13.4793	-10.6761	59.1626	-0.639758	-5.62748	53.6073	13.8919	23.2608	57.2654	6.7747	35.0786	51.2179	19.1556	41.7877	51.2932	13.8919	63.7108	53.7842
	-75.6805	13.9095	23.2556	-77.6192	1.26129	16.3564	-70.112	8.79324	5.37202	-60.1919	-11.6666	-24.1438	-57.1908	-25.7295	-28.5951	-52.6937	-19.1369	-40.0263	15.0335	-39.6684	-85.5096	24.3849	-27.8191	-86.961	33.4753	-36.8575	-79.9146	61.4872	-6.84806	-23.3591	63.8682	-13.4713	-10.6734	59.1653	-0.623308	-5.6277	53.6063	13.9095	23.2556	57.2653	6.7748	35.0691	51.2076	19.1588	41.7909	51.2956	13.9095	63.7054	53.7898
	-75.6816	13.9312	23.2463	-77.6354	1.27555	16.3436	-70.112	8.80852	5.35971	-60.161	-11.6593	-24.1459	-57.1927	-25.7463	-28.5782	-52.6898	-19.1511	-40.0114	15.0364	-39.7117	-85.4848	24.3866	-27.8624	-86.946	33.4781	-36.8955	-79.8934	61.4824	-6.84844	-23.3583	63.8679	-13.4659	-10.6654	59.1689	-0.60749	-5.62647	53.6043	13.9312	23.2463	57.2664	6.78784	35.0585	51.2033	19.1752	41.7958	51.295	13.9312	63.6997	53.7895
	-75.6827	13.9582	23.2322	-77.6537	1.29012	16.3274	-70.1121	8.826	5.34537	-60.1343	-11.6527	-24.1435	-57.1998	-25.7647	-28.5572	-52.6828	-19.1688	-39.9931	15.0392	-39.7642	-85.4529	24.3896	-27.9165	-86.9257	33.4832	-36.9428	-79.8661	61.4786	-6.85196	-23.3538	63.8694	-13.4606	-10.6537	59.1743	-0.588387	-5.62553	53.6015	13.9582	23.2322	57.269	6.82012	35.047	51.2095	19.2104	41.8011	51.2931	13.9582	63.6934	53.7826
	-75.6841	13.9915	23.2141	-77.6717	1.30822	16.3122	-70.1121	8.84435	5.33057	-60.114	-11.6506	-24.1354	-57.21	-25.7867	-28.5313	-52.6747	-19.1939	-39.9696	15.0407	-39.8291	-85.4136	24.3921	-27.9831	-86.9	33.4885	-37.0004	-79.8322	61.4751	-6.85662	-23.347	63.8721	-13.4531	-10.6405	59.1817	-0.563525	-5.62656	53.5986	13.9915	23.2141	57.2727	6.87754	35.0365	51.2283	19.2666	41.8055	51.292	13.9915	63.6858	53.7707
	-75.6858	14.0309	23.1937	-77.6856	1.33313	16.304	-70.1117	8.86225	5.31718	-60.1013	-11.6562	-24.121	-57.2214	-25.814	-28.5004	-52.6679	-19.2288	-39.9402	15.0401	-39.9073	-85.3679	24.3922	-28.0618	-86.8701	33.4922	-37.0676	-79.7928	61.4714	-6.86051	-23.34	63.8751	-13.4425	-10.6286	59.1907	-0.532604	-5.63071	53.5967	14.0309	23.1937	57.2763	6.96286	35.0292	51.2589	19.3416	41.8074	51.2936	14.0309	63.6763	53.7568
	-75.6874	14.0746	23.1735	-77.6913	1.36693	16.3093	-70.1102	8.87874	5.30705	-60.0964	-11.6711	-24.0999	-57.233	-25.8462	-28.4658	-52.6646	-19.2729	-39.9055	15.0367	-39.9968	-85.3182	24.3885	-28.1492	-86.8382	33.4925	-37.1416	-79.75	61.4667	-6.86225	-23.3345	63.8772	-13.429	-10.62	59.2003	-0.497547	-5.63832	53.5967	14.0746	23.1735	57.2783	7.07283	35.0278	51.2979	19.4278	41.8055	51.2988	14.0746	63.6646	53.7447
	-75.6885	14.1194	23.1561	-77.6858	1.40928	16.332	-70.1073	8.89327	5.30169	-60.0985	-11.6944	-24.0727	-57.2444	-25.881	-28.4302	-52.6662	-19.3229	-39.8675	15.0304	-40.0909	-85.2686	24.3804	-28.2388	-86.8073	33.4887	-37.217	-79.7079	61.4608	-6.86115	-23.3321	63.8775	-13.4138	-10.6162	59.2093	-0.461827	-5.64892	53.5991	14.1194	23.1561	57.2773	7.19697	35.0344	51.3398	19.5142	41.7991	51.3081	14.1194	63.6512	53.7381
	-75.6889	14.1607	23.1437	-77.6685	1.45683	16.3723	-70.1029	8.9055	5.30201	-60.1059	-11.7232	-24.0408	-57.2552	-25.9142	-28.3978	-52.6723	-19.373	-39.8293	15.0215	-40.1795	-85.2238	24.3682	-28.3215	-86.7808	33.481	-37.2862	-79.671	61.4537	-6.85705	-23.3335	63.8759	-13.3982	-10.6175	59.2168	-0.429234	-5.66138	53.6035	14.1607	23.1437	57.2729	7.3192	35.049	51.3797	19.5892	41.7883	51.3206	14.1607	63.6371	53.7392
	-75.6884	14.1935	23.1375	-77.642	1.50379	16.425	-70.0976	8.91487	5.30796	-60.1166	-11.7533	-24.0073	-57.2648	-25.9414	-28.3722	-52.6817	-19.4163	-39.795	15.0107	-40.2511	-85.1887	24.3534	-28.3871	-86.7618	33.4709	-37.3405	-79.644	61.4459	-6.85003	-23.339	63.8729	-13.3829	-10.6236	59.222	-0.402548	-5.67421	53.6093	14.1935	23.1375	57.266	7.4218	35.0697	51.4139	19.6435	41.7742	51.335	14.1935	63.6243	53.7486
	-75.6872	14.2135	23.1375	-77.6109	1.5433	16.4808	-70.0919	8.92048	5.31837	-60.1281	-11.7805	-23.9762	-57.2723	-25.959	-28.3562	-52.6921	-19.4473	-39.7686	14.9998	-40.2955	-85.1676	24.3381	-28.4271	-86.7524	33.4608	-37.3726	-79.6299	61.4387	-6.84003	-23.3484	63.8697	-13.3681	-10.6337	59.2248	-0.382666	-5.68591	53.6157	14.2135	23.1375	57.2581	7.49047	35.0928	51.4404	19.6723	41.759	51.3491	14.2135	63.615	53.7645
	-75.6861	14.2184	23.1422	-77.5812	1.56933	16.5284	-70.0864	8.92121	5.33101	-60.138	-11.8018	-23.9518	-57.2766	-25.9656	-28.3504	-52.7014	-19.4626	-39.7531	14.991	-40.3077	-85.1623	24.3254	-28.4367	-86.7534	33.4533	-37.3779	-79.6298	61.4332	-6.82681	-23.3608	63.8677	-13.3531	-10.6465	59.2258	-0.368501	-5.69528	53.6216	14.2184	23.1422	57.2511	7.51793	35.1134	51.4589	19.6754	41.7452	51.3608	14.2184	63.6112	53.7838
	-75.6859	14.2086	23.1493	-77.5585	1.57841	16.5579	-70.0819	8.91633	5.34296	-60.144	-11.8162	-23.9369	-57.2768	-25.9628	-28.3535	-52.708	-19.463	-39.7501	14.9871	-40.2889	-85.1721	24.3177	-28.4172	-86.7634	33.4506	-37.3574	-79.6416	61.4306	-6.81001	-23.3747	63.8678	-13.337	-10.6606	59.2259	-0.357619	-5.70171	53.6263	14.2086	23.1493	57.2468	7.50537	35.1269	51.4701	19.6576	41.735	51.3682	14.2086	63.6141	53.8022
	-75.6872	14.1881	23.156	-77.5461	1.57071	16.5632	-70.0784	8.90618	5.35124	-60.1441	-11.8238	-23.932	-57.2723	-25.9544	-28.3622	-52.7112	-19.453	-39.7582	14.9896	-40.2483	-85.1929	24.3167	-28.3762	-86.7793	33.4538	-37.3178	-79.6604	61.4313	-6.78959	-23.3885	63.8704	-13.3189	-10.6743	59.2262	-0.34722	-5.70538	53.6292	14.1881	23.156	57.2461	7.46166	35.1303	51.4751	19.6263	41.7292	51.3706	14.1881	63.6233	53.8163
	-75.6906	14.1637	23.1598	-77.545	1.55036	16.5444	-70.0763	8.89276	5.3535	-60.1371	-11.8258	-23.9343	-57.264	-25.9463	-28.3719	-52.7114	-19.44	-39.7735	14.9985	-40.2004	-85.2177	24.3222	-28.3275	-86.7965	33.4627	-37.2714	-79.6793	61.4349	-6.76624	-23.4005	63.8749	-13.298	-10.686	59.2274	-0.335044	-5.70721	53.6299	14.1637	23.1598	57.2488	7.40121	35.123	51.4753	19.5905	41.7273	51.3684	14.1637	63.6367	53.8237
	-75.6956	14.1439	23.1587	-77.5535	1.5247	16.5074	-70.0756	8.87958	5.34854	-60.123	-11.8236	-23.9387	-57.2535	-25.9443	-28.3772	-52.7097	-19.4328	-39.7901	15.012	-40.1625	-85.2379	24.3324	-28.2877	-86.8097	33.4751	-37.233	-79.6908	61.4398	-6.7416	-23.4094	63.8801	-13.2741	-10.6942	59.2293	-0.319888	-5.70858	53.6283	14.1439	23.1587	57.2542	7.34082	35.1071	51.4724	19.5578	41.7271	51.3633	14.1439	63.651	53.8237
	-75.7015	14.1361	23.1516	-77.5677	1.5025	16.4626	-70.0765	8.87083	5.3367	-60.1036	-11.8188	-23.9393	-57.2437	-25.9527	-28.3741	-52.7082	-19.4389	-39.8016	15.0261	-40.1495	-85.2457	24.3439	-28.2723	-86.8142	33.4883	-37.2162	-79.6893	61.4437	-6.71803	-23.4148	63.8846	-13.2482	-10.6982	59.2313	-0.301648	-5.71087	53.6244	14.1361	23.1516	57.2608	7.2958	35.0865	51.4676	19.5333	41.7262	51.3576	14.1361	63.6626	53.8175
	-75.7069	14.1449	23.1392	-77.5834	1.49143	16.4213	-70.0792	8.8699	5.31996	-60.0821	-11.8125	-23.9314	-57.2378	-25.9727	-28.3606	-52.7089	-19.4614	-39.8034	15.0367	-40.169	-85.237	24.3531	-28.2897	-86.8078	33.4988	-37.2284	-79.6727	61.4447	-6.69783	-23.4171	63.8868	-13.2215	-10.6983	59.2321	-0.28102	-5.71507	53.6187	14.1449	23.1392	57.267	7.27599	35.0655	51.4622	19.5179	41.7227	51.3538	14.1449	63.6686	53.8072
	-75.7105	14.1693	23.1237	-77.5964	1.49551	16.3929	-70.0835	8.87805	5.30157	-60.0622	-11.8054	-23.914	-57.2385	-26.0014	-28.3383	-52.7136	-19.4982	-39.7939	15.0403	-40.2184	-85.2124	24.3567	-28.3386	-86.7914	33.5041	-37.2678	-79.6441	61.4411	-6.68245	-23.418	63.8857	-13.196	-10.696	59.2309	-0.259089	-5.72145	53.6121	14.1693	23.1237	57.2717	7.28308	35.0478	51.4572	19.5091	41.7166	51.3539	14.1693	63.6677	53.7956
	-75.7115	14.2038	23.1083	-77.6044	1.51381	16.3819	-70.0892	8.89367	5.28529	-60.0474	-11.798	-23.8895	-57.2473	-26.0332	-28.3118	-52.7224	-19.5423	-39.7749	15.0355	-40.2858	-85.1782	24.3531	-28.4076	-86.7692	33.5029	-37.3239	-79.6106	61.4329	-6.67196	-23.4196	63.8814	-13.1733	-10.6937	59.2271	-0.236998	-5.7295	53.6057	14.2038	23.1083	57.2744	7.31044	35.0352	51.4533	19.5024	41.7095	51.3584	14.2038	63.6609	53.7854
	-75.7097	14.2398	23.0961	-77.6067	1.5409	16.3872	-70.0952	8.91276	5.27417	-60.0395	-11.7903	-23.8632	-57.2638	-26.0613	-28.2877	-52.7343	-19.5844	-39.7513	15.0237	-40.354	-85.1433	24.3432	-28.4795	-86.7471	33.496	-37.3812	-79.5806	61.4214	-6.66508	-23.4238	63.8745	-13.1545	-10.6939	59.2212	-0.215805	-5.73815	53.6005	14.2398	23.0961	57.2755	7.34599	35.0277	51.451	19.4936	41.7041	51.3665	14.2398	63.6509	53.7786
	-75.7056	14.2687	23.0893	-77.6042	1.56893	16.4028	-70.1008	8.93053	5.26961	-60.0384	-11.7824	-23.8411	-57.2861	-26.0804	-28.2723	-52.7469	-19.616	-39.7288	15.0084	-40.407	-85.1165	24.3293	-28.5373	-86.7304	33.4857	-37.4251	-79.5614	61.4087	-6.65975	-23.4313	63.8668	-13.1404	-10.698	59.2141	-0.196471	-5.74615	53.5972	14.2687	23.0893	57.2754	7.37674	35.0241	51.4505	19.4804	41.7026	51.3763	14.2687	63.641	53.7756
	-75.7003	14.2851	23.0882	-77.5987	1.59062	16.4205	-70.1052	8.94311	5.27081	-60.0425	-11.7747	-23.8268	-57.311	-26.0882	-28.2691	-52.7578	-19.6326	-39.7126	14.994	-40.435	-85.1031	24.3154	-28.5702	-86.7223	33.4754	-37.4466	-79.5563	61.3972	-6.65382	-23.4414	63.8598	-13.1304	-10.7062	59.2072	-0.179816	-5.75252	53.5956	14.2851	23.0882	57.2751	7.39336	35.0226	51.4518	19.4638	41.7059	51.3849	14.2851	63.634	53.7759
	-75.6948	14.2881	23.0913	-77.5926	1.60167	16.4329	-70.1081	8.94888	5.27525	-60.0494	-11.768	-23.8213	-57.3352	-26.0862	-28.2782	-52.7652	-19.6349	-39.705	14.9841	-40.4373	-85.1034	24.3048	-28.5762	-86.7226	33.4681	-37.4449	-79.564	61.3886	-6.64553	-23.4521	63.8549	-13.1232	-10.7173	59.2017	-0.16628	-5.75687	53.5947	14.2881	23.0913	57.2752	7.39282	35.0215	51.4544	19.447	41.7131	51.39	14.2881	63.6312	53.7775
	-75.6901	14.2808	23.0963	-77.5878	1.60195	16.4362	-70.1101	8.94863	5.27981	-60.0571	-11.764	-23.8223	-57.3558	-26.0786	-28.2963	-52.7684	-19.6281	-39.7052	14.9802	-40.421	-85.1132	24.2997	-28.5616	-86.7285	33.4658	-37.4261	-79.5798	61.3835	-6.6337	-23.4615	63.8525	-13.1165	-10.7288	59.1984	-0.155578	-5.75949	53.5935	14.2808	23.0963	57.2761	7.3784	35.0195	51.4577	19.4349	41.7223	51.3904	14.2808	63.6322	53.7784
	-75.6871	14.2688	23.101	-77.5857	1.59495	16.431	-70.1119	8.94491	5.28194	-60.0645	-11.7643	-23.8265	-57.3712	-26.0713	-28.3183	-52.7683	-19.6198	-39.7101	14.982	-40.3975	-85.1252	24.3004	-28.5377	-86.7359	33.469	-37.3996	-79.5978	61.381	-6.61781	-23.4677	63.8524	-13.1072	-10.7383	59.1974	-0.146568	-5.76122	53.5909	14.2688	23.101	57.278	7.35738	35.0154	51.4608	19.4315	41.731	51.3867	14.2688	63.6349	53.7773
	-75.6861	14.2583	23.1039	-77.5865	1.58608	16.4214	-70.1143	8.94078	5.28048	-60.0711	-11.7701	-23.8304	-57.3813	-26.069	-28.3387	-52.7667	-19.6172	-39.7152	14.9871	-40.3782	-85.1327	24.3053	-28.5166	-86.7408	33.4768	-37.3747	-79.6132	61.38	-6.59819	-23.4702	63.854	-13.0931	-10.7438	59.1981	-0.137566	-5.76311	53.5865	14.2583	23.1039	57.2808	7.33774	35.0085	51.4628	19.4396	41.7369	51.3809	14.2583	63.6368	53.7738
	-75.6873	14.2538	23.1046	-77.5893	1.58067	16.4128	-70.1176	8.93871	5.2757	-60.0768	-11.7815	-23.8323	-57.3874	-26.0744	-28.3535	-52.7654	-19.6249	-39.7166	14.9931	-40.3715	-85.1308	24.3121	-28.5076	-86.7404	33.4875	-37.3581	-79.6238	61.379	-6.57605	-23.4694	63.8567	-13.0732	-10.7441	59.1998	-0.126916	-5.76604	53.5808	14.2538	23.1046	57.284	7.3252	34.9981	51.4628	19.4591	41.7381	51.3752	14.2538	63.6358	53.769
	-75.6902	14.2577	23.103	-77.5927	1.58227	16.4091	-70.1216	8.93981	5.26891	-60.0813	-11.7974	-23.832	-57.3916	-26.0872	-28.3607	-52.7655	-19.6439	-39.7122	14.9981	-40.3815	-85.1181	24.3183	-28.5155	-86.7339	33.4992	-37.3522	-79.6293	61.3769	-6.55338	-23.4665	63.8597	-13.0481	-10.7396	59.2016	-0.113418	-5.77033	53.5748	14.2577	23.103	57.2872	7.32174	34.9844	51.4601	19.4878	41.7339	51.3719	14.2577	63.6309	53.7642
	-75.6942	14.2702	23.0996	-77.5952	1.59189	16.4118	-70.1256	8.94363	5.26192	-60.0845	-11.8158	-23.8305	-57.3958	-26.105	-28.36	-52.7674	-19.6717	-39.7018	15.0014	-40.4076	-85.0963	24.3221	-28.5404	-86.7219	33.5101	-37.3568	-79.6308	61.3733	-6.53235	-23.4628	63.8626	-13.0203	-10.7314	59.2026	-0.0964008	-5.7755	53.5695	14.2702	23.0996	57.2898	7.32577	34.9681	51.4549	19.5221	41.7246	51.3721	14.2702	63.6223	53.7607
	-75.6983	14.2893	23.0948	-77.5958	1.60828	16.4191	-70.1292	8.94841	5.25646	-60.0863	-11.8341	-23.8286	-57.4012	-26.1246	-28.3531	-52.7706	-19.7042	-39.6868	15.0032	-40.4463	-85.0695	24.3224	-28.5786	-86.706	33.5187	-37.3696	-79.6294	61.3685	-6.51476	-23.4595	63.8647	-12.9929	-10.722	59.2022	-0.0756541	-5.78041	53.5658	14.2893	23.0948	57.2914	7.33369	34.9504	51.4478	19.5577	41.7115	51.3758	14.2893	63.6112	53.759
	-75.7015	14.3123	23.089	-77.5952	1.629	16.4276	-70.1319	8.95194	5.25363	-60.0878	-11.8505	-23.8269	-57.4085	-26.1431	-28.342	-52.7744	-19.7366	-39.6693	15.0041	-40.4923	-85.0417	24.3193	-28.6246	-86.6882	33.5238	-37.3883	-79.6256	61.3626	-6.50155	-23.4572	63.8651	-12.9688	-10.7136	59.2	-0.0514809	-5.78365	53.5638	14.3123	23.089	57.2917	7.34191	34.9329	51.4396	19.5912	41.6964	51.3822	14.3123	63.5992	53.7587
	-75.703	14.3363	23.0826	-77.5952	1.65169	16.4331	-70.1341	8.95239	5.25349	-60.0908	-11.864	-23.8249	-57.4184	-26.1592	-28.3294	-52.7784	-19.7655	-39.6513	15.0043	-40.5405	-85.016	24.3134	-28.6727	-86.6702	33.5246	-37.4109	-79.6187	61.356	-6.4928	-23.4561	63.8633	-12.9499	-10.7079	59.1956	-0.0248861	-5.78418	53.5632	14.3363	23.0826	57.2903	7.34842	34.9174	51.4309	19.6205	41.6811	51.3896	14.3363	63.5876	53.7587
	-75.7022	14.3595	23.0759	-77.5981	1.67492	16.4319	-70.1365	8.94907	5.25495	-60.0977	-11.8755	-23.8216	-57.4308	-26.1728	-28.3176	-52.7824	-19.7896	-39.6343	15.0039	-40.5871	-84.9937	24.3059	-28.719	-86.6532	33.5213	-37.437	-79.6077	61.3489	-6.48792	-23.4557	63.859	-12.9367	-10.7051	59.1891	0.00230739	-5.7818	53.563	14.3595	23.0759	57.2873	7.35342	34.9051	51.422	19.6452	41.6668	51.3963	14.3595	63.5772	53.7579
	-75.6989	14.3808	23.0689	-77.6062	1.69836	16.4214	-70.1398	8.9428	5.25622	-60.1102	-11.8874	-23.8159	-57.4461	-26.1854	-28.3084	-52.7865	-19.8096	-39.6189	15.0027	-40.6302	-84.9742	24.2981	-28.7616	-86.6375	33.5145	-37.4668	-79.5911	61.3415	-6.48594	-23.4553	63.8528	-12.9282	-10.7044	59.1808	0.0276526	-5.77749	53.5623	14.3808	23.0689	57.2827	7.35864	34.8966	51.4128	19.6664	41.6537	51.4008	14.3808	63.5686	53.7555
	-75.6932	14.4003	23.0614	-77.6199	1.72224	16.401	-70.1442	8.93574	5.25567	-60.1288	-11.9022	-23.8071	-57.4639	-26.1987	-28.3024	-52.791	-19.8276	-39.6046	15.0005	-40.6699	-84.956	24.2911	-28.8006	-86.6229	33.5056	-37.5008	-79.568	61.3341	-6.48574	-23.4544	63.8458	-12.9224	-10.7045	59.1718	0.048693	-5.77313	53.5607	14.4003	23.0614	57.2772	7.366	34.8918	51.4032	19.6859	41.6414	51.4021	14.4003	63.5615	53.7518
	-75.6859	14.4188	23.0536	-77.6377	1.74639	16.3721	-70.1493	8.93087	5.25253	-60.1522	-11.922	-23.795	-57.4838	-26.214	-28.2993	-52.7963	-19.8461	-39.5907	14.9972	-40.7074	-84.9371	24.285	-28.8375	-86.6089	33.4958	-37.5395	-79.5385	61.3267	-6.48627	-23.453	63.8391	-12.917	-10.704	59.1632	0.0638496	-5.77082	53.5581	14.4188	23.0536	57.2716	7.37633	34.8898	51.3932	19.706	41.6289	51.4008	14.4188	63.5554	53.7476
	-75.6778	14.4368	23.0456	-77.6555	1.76962	16.3388	-70.1541	8.93113	5.24718	-60.1775	-11.9468	-23.7801	-57.5051	-26.2316	-28.2979	-52.8025	-19.8669	-39.5764	14.9927	-40.744	-84.9164	24.2795	-28.8736	-86.5952	33.486	-37.5821	-79.5038	61.3195	-6.48659	-23.4514	63.8339	-12.9103	-10.7023	59.1564	0.0731703	-5.772	53.5551	14.4368	23.0456	57.2671	7.38888	34.8893	51.3831	19.7281	41.6154	51.3982	14.4368	63.5496	53.7439
	-75.6702	14.4547	23.0379	-77.6684	1.78964	16.3069	-70.1572	8.93858	5.24086	-60.2007	-11.9746	-23.7638	-57.5267	-26.2509	-28.2968	-52.8097	-19.8906	-39.5613	14.9871	-40.7802	-84.8939	24.2741	-28.9095	-86.5815	33.477	-37.6264	-79.4671	61.3126	-6.48595	-23.45	63.831	-12.9015	-10.6995	59.1522	0.0784883	-5.77681	53.5523	14.4547	23.0379	57.2648	7.40161	34.8892	51.3731	19.7525	41.6005	51.3962	14.4547	63.5436	53.7417
	-75.6644	14.472	23.0312	-77.6722	1.80377	16.2824	-70.1576	8.95362	5.23508	-60.2178	-12.0015	-23.7474	-57.5471	-26.2705	-28.2949	-52.8174	-19.9162	-39.5456	14.9808	-40.8154	-84.8711	24.2681	-28.944	-86.5684	33.4691	-37.6686	-79.4324	61.3062	-6.48367	-23.4495	63.8301	-12.8905	-10.6966	59.151	0.0828259	-5.78413	53.5501	14.472	23.0312	57.265	7.41219	34.8883	51.3637	19.7782	41.5843	51.3963	14.472	63.5373	53.7411
	-75.6609	14.4873	23.0261	-77.6653	1.81008	16.2696	-70.1548	8.97472	5.23124	-60.2259	-12.0238	-23.7321	-57.5645	-26.2888	-28.2918	-52.8252	-19.9421	-39.5301	14.974	-40.847	-84.8502	24.2613	-28.9746	-86.5572	33.4622	-37.7039	-79.4044	61.3004	-6.47917	-23.4504	63.8309	-12.8777	-10.6948	59.1523	0.0892883	-5.79218	53.5485	14.4873	23.0261	57.2677	7.41881	34.8866	51.3552	19.8029	41.568	51.3996	14.4873	63.5311	53.7421
	-75.6597	14.4989	23.0235	-77.6496	1.80819	16.2695	-70.1491	8.99872	5.23029	-60.2241	-12.0383	-23.7188	-57.5775	-26.3046	-28.2875	-52.8323	-19.9659	-39.5156	14.9673	-40.872	-84.8341	24.2539	-28.9979	-86.5491	33.4561	-37.728	-79.3869	61.2956	-6.47197	-23.4536	63.8326	-12.8638	-10.6957	59.1551	0.0999242	-5.79936	53.5476	14.4989	23.0235	57.272	7.42084	34.8841	51.3478	19.8239	41.5526	51.4058	14.4989	63.5257	53.7445
	-75.6602	14.5053	23.0242	-77.6291	1.79944	16.28	-70.1416	9.02184	5.2326	-60.2135	-12.0442	-23.7075	-57.5849	-26.3171	-28.283	-52.8386	-19.9856	-39.5034	14.9612	-40.8875	-84.8251	24.2461	-29.0105	-86.5457	33.4499	-37.7379	-79.3815	61.2921	-6.4619	-23.4595	63.8344	-12.8497	-10.7003	59.1586	0.115006	-5.80478	53.5476	14.5053	23.0242	57.2766	7.41887	34.8815	51.3421	19.8387	41.5394	51.4141	14.5053	63.5215	53.7482
	-75.6614	14.5056	23.0287	-77.6089	1.78638	16.297	-70.1337	9.04103	5.23798	-60.1973	-12.0432	-23.6975	-57.5864	-26.3267	-28.2785	-52.8439	-20	-39.4938	14.9559	-40.8927	-84.8242	24.2382	-29.0112	-86.5475	33.4429	-37.734	-79.3873	61.2899	-6.44936	-23.4684	63.8357	-12.8364	-10.709	59.1614	0.132993	-5.80831	53.549	14.5056	23.0287	57.2803	7.41446	34.8793	51.3385	19.8461	41.5292	51.4233	14.5056	63.5188	53.753
	-75.6626	14.5006	23.0365	-77.5929	1.77203	16.316	-70.1268	9.05495	5.24562	-60.18	-12.0391	-23.6885	-57.5829	-26.3341	-28.2742	-52.8485	-20.0088	-39.4871	14.9518	-40.8887	-84.8301	24.2305	-29.0013	-86.5536	33.4346	-37.7197	-79.4004	61.289	-6.4354	-23.4797	63.8362	-12.825	-10.7209	59.1628	0.151193	-5.81033	53.5518	14.5006	23.0365	57.2821	7.40967	34.8779	51.3372	19.8467	41.5221	51.4321	14.5006	63.5172	53.7584
	-75.663	14.4925	23.0463	-77.5835	1.75912	16.3332	-70.1222	9.0642	5.25434	-60.1663	-12.0365	-23.6803	-57.5761	-26.3407	-28.2695	-52.8527	-20.013	-39.4826	14.9488	-40.8791	-84.84	24.2234	-28.985	-86.5622	33.4251	-37.701	-79.4157	61.2887	-6.42158	-23.4919	63.8356	-12.8165	-10.7343	59.1622	0.166832	-5.81121	53.5559	14.4925	23.0463	57.2819	7.4064	34.8772	51.338	19.8431	41.5182	51.4396	14.4925	63.5159	53.7632
	-75.6625	14.4838	23.0563	-77.5807	1.74955	16.3464	-70.1201	9.07057	5.26286	-60.16	-12.039	-23.6734	-57.5689	-26.3474	-28.2635	-52.8566	-20.0141	-39.4794	14.9467	-40.8678	-84.8501	24.217	-28.9676	-86.5707	33.4153	-37.6837	-79.428	61.2883	-6.40946	-23.5031	63.8344	-12.811	-10.7468	59.1594	0.178096	-5.81107	53.5603	14.4838	23.0563	57.2798	7.40595	34.8771	51.3405	19.8388	41.5169	51.4455	14.4838	63.5144	53.7659
	-75.6615	14.4769	23.0647	-77.5835	1.74401	16.3548	-70.1205	9.07602	5.27015	-60.1628	-12.0484	-23.6688	-57.5637	-26.3549	-28.2559	-52.8597	-20.014	-39.4763	14.9453	-40.8581	-84.8571	24.2118	-28.9539	-86.577	33.4065	-37.6719	-79.4344	61.2869	-6.40004	-23.5114	63.8327	-12.8081	-10.756	59.1551	0.1847	-5.80982	53.5641	14.4769	23.0647	57.2768	7.4086	34.8775	51.3443	19.8372	41.5179	51.4497	14.4769	63.5123	53.7649
	-75.6604	14.4731	23.07	-77.5895	1.74195	16.359	-70.1223	9.08183	5.27555	-60.1746	-12.064	-23.6673	-57.5628	-26.3631	-28.247	-52.8618	-20.0141	-39.4724	14.9439	-40.8509	-84.8592	24.208	-28.9462	-86.58	33.4	-37.6665	-79.4347	61.2843	-6.39327	-23.5159	63.8311	-12.8062	-10.7607	59.1503	0.187846	-5.80739	53.566	14.4731	23.07	57.2738	7.41353	34.8786	51.3487	19.84	41.5205	51.4525	14.4731	63.51	53.7598
	-75.6595	14.4723	23.0717	-77.5963	1.74206	16.3603	-70.1244	9.08844	5.27854	-60.1931	-12.0836	-23.6692	-57.5667	-26.3718	-28.2375	-52.8625	-20.0155	-39.4672	14.942	-40.8454	-84.8567	24.2055	-28.9447	-86.5801	33.3966	-37.666	-79.4311	61.2805	-6.38808	-23.517	63.8296	-12.8034	-10.7606	59.1466	0.189732	-5.80411	53.5656	14.4723	23.0717	57.2716	7.41912	34.8804	51.3532	19.8468	41.5242	51.454	14.4723	63.5084	53.7513
	-75.6588	14.4739	23.0701	-77.6013	1.74293	16.3603	-70.1255	9.09589	5.27838	-60.2155	-12.1039	-23.6736	-57.5748	-26.3813	-28.2275	-52.8615	-20.019	-39.4606	14.9392	-40.8408	-84.8512	24.2041	-28.9477	-86.5783	33.3963	-37.6675	-79.4264	61.2765	-6.38267	-23.5162	63.8283	-12.7979	-10.7569	59.1451	0.192885	-5.80083	53.5629	14.4739	23.0701	57.2707	7.42353	34.8832	51.3573	19.8555	41.5277	51.4547	14.4739	63.5082	53.7414
	-75.6578	14.4772	23.0656	-77.6028	1.74401	16.3613	-70.1249	9.10447	5.27406	-60.2384	-12.1225	-23.6789	-57.5851	-26.3927	-28.2166	-52.8591	-20.0259	-39.4523	14.9357	-40.8379	-84.8443	24.2031	-28.9544	-86.5756	33.3981	-37.6697	-79.4228	61.2733	-6.37529	-23.5157	63.8269	-12.7886	-10.7513	59.1464	0.199511	-5.79885	53.5589	14.4772	23.0656	57.2712	7.42549	34.8866	51.3607	19.8631	41.5302	51.4547	14.4772	63.51	53.7327
	-75.656	14.4829	23.0589	-77.5998	1.74623	16.3651	-70.1221	9.11512	5.26454	-60.2594	-12.138	-23.6827	-57.5951	-26.4078	-28.2026	-52.8563	-20.0377	-39.4423	14.9318	-40.8403	-84.8366	24.2019	-28.9657	-86.5721	33.4003	-37.6735	-79.4202	61.2715	-6.36495	-23.5174	63.8247	-12.7752	-10.7457	59.1506	0.210979	-5.79948	53.5548	14.4829	23.0589	57.2726	7.42504	34.8898	51.3635	19.8676	41.5303	51.4541	14.4829	63.5132	53.7274
	-75.6529	14.4923	23.0503	-77.5927	1.75195	16.3738	-70.1172	9.12924	5.24945	-60.2764	-12.151	-23.6827	-57.6023	-26.4283	-28.1829	-52.854	-20.0561	-39.4304	14.9283	-40.8537	-84.8269	24.1994	-28.9846	-86.5666	33.4015	-37.6826	-79.4166	61.2713	-6.35186	-23.5221	63.8216	-12.7586	-10.7413	59.1569	0.227504	-5.80355	53.5518	14.4923	23.0503	57.2744	7.42384	34.8917	51.3662	19.8686	41.5277	51.4534	14.4923	63.5163	53.7264
	-75.6483	14.5072	23.0403	-77.5827	1.76394	16.3887	-70.1111	9.14786	5.22963	-60.2888	-12.1636	-23.6769	-57.604	-26.4544	-28.1556	-52.8534	-20.0816	-39.4167	14.9258	-40.8833	-84.8134	24.1954	-29.0144	-86.5577	33.4006	-37.7012	-79.4088	61.2723	-6.33727	-23.5295	63.8176	-12.7402	-10.7385	59.1642	0.248086	-5.81095	53.5505	14.5072	23.0403	57.2759	7.42461	34.891	51.3698	19.8673	41.5228	51.4529	14.5072	63.5174	53.7295
	-75.6426	14.5282	23.0293	-77.5721	1.78389	16.4101	-70.1046	9.17069	5.20741	-60.2964	-12.1787	-23.6649	-57.5982	-26.4842	-28.1213	-52.8553	-20.1132	-39.4019	14.9245	-40.9306	-84.7945	24.1898	-29.0563	-86.5445	33.3971	-37.7317	-79.3944	61.2735	-6.32276	-23.5385	63.8131	-12.7214	-10.737	59.171	0.270772	-5.82067	53.5509	14.5282	23.0293	57.2761	7.42998	34.8868	51.3755	19.8663	41.5169	51.4528	14.5282	63.5151	53.7349
	-75.6365	14.5538	23.0184	-77.5629	1.8111	16.4368	-70.0988	9.19576	5.18608	-60.2998	-12.1991	-23.6478	-57.5843	-26.5137	-28.0839	-52.8598	-20.1481	-39.3872	14.924	-40.9917	-84.7703	24.1832	-29.1077	-86.5272	33.3914	-37.7727	-79.3731	61.2737	-6.30951	-23.5475	63.8084	-12.7033	-10.7355	59.1758	0.293165	-5.83114	53.5522	14.5538	23.0184	57.2744	7.44121	34.8794	51.3845	19.8681	41.5125	51.4534	14.5538	63.5089	53.7405
	-75.631	14.5812	23.0086	-77.5567	1.84243	16.4663	-70.0947	9.22006	5.16889	-60.3002	-12.226	-23.6275	-57.5637	-26.538	-28.05	-52.8667	-20.1822	-39.3742	14.9237	-41.0581	-84.7429	24.1762	-29.1624	-86.5078	33.3841	-37.8194	-79.3468	61.2723	-6.2978	-23.5555	63.8034	-12.6867	-10.7328	59.1773	0.313068	-5.84081	53.5535	14.5812	23.0086	57.2706	7.4576	34.8699	51.3971	19.8745	41.512	51.4548	14.5812	63.4992	53.7445
	-75.6267	14.6066	23.0014	-77.5544	1.87333	16.4951	-70.0929	9.2407	5.15801	-60.299	-12.2589	-23.6068	-57.5398	-26.5532	-28.0266	-52.8748	-20.2114	-39.3636	14.9224	-41.1196	-84.7153	24.1694	-29.2132	-86.4887	33.3759	-37.8649	-79.3189	61.2692	-6.28723	-23.5617	63.7974	-12.6715	-10.7279	59.1743	0.329072	-5.84869	53.5544	14.6066	23.0014	57.2645	7.47674	34.8604	51.4134	19.8864	41.5169	51.4573	14.6066	63.4873	53.7456
	-75.6241	14.6269	22.9976	-77.5554	1.89962	16.5202	-70.0936	9.25609	5.15386	-60.2979	-12.2955	-23.5878	-57.5176	-26.5573	-28.0186	-52.8832	-20.2329	-39.3554	14.9191	-41.1677	-84.6905	24.1631	-29.2539	-86.4722	33.367	-37.9028	-79.2934	61.2645	-6.27715	-23.5664	63.7897	-12.6577	-10.7208	59.1667	0.34092	-5.85456	53.5551	14.6269	22.9976	57.2567	7.49554	34.8528	51.4325	19.9031	41.5274	51.461	14.6269	63.4746	53.744
	-75.6229	14.6406	22.9975	-77.5587	1.91874	16.5393	-70.0961	9.2662	5.15539	-60.2983	-12.3315	-23.5719	-57.5025	-26.552	-28.0268	-52.8908	-20.2461	-39.3487	14.9134	-41.1978	-84.6708	24.1571	-29.2812	-86.46	33.3577	-37.929	-79.2733	61.2587	-6.26719	-23.57	63.7797	-12.6447	-10.7125	59.1556	0.349504	-5.85877	53.5562	14.6406	22.9975	57.2481	7.51135	34.8487	51.4532	19.9228	41.5421	51.4658	14.6406	63.4625	53.7406
	-75.6226	14.6474	23.0006	-77.5627	1.9301	16.5519	-70.0998	9.27207	5.16081	-60.3014	-12.3628	-23.56	-57.498	-26.5411	-28.048	-52.897	-20.2517	-39.3425	14.9056	-41.2098	-84.6571	24.1511	-29.2947	-86.4526	33.3481	-37.9419	-79.2603	61.2524	-6.25738	-23.5733	63.7679	-12.6325	-10.7053	59.1431	0.356467	-5.86198	53.5587	14.6474	23.0006	57.2399	7.52265	34.8483	51.4736	19.9424	41.5586	51.4715	14.6474	63.4519	53.7368
	-75.6224	14.6482	23.006	-77.5659	1.93462	16.5586	-70.1038	9.27485	5.16841	-60.3078	-12.3856	-23.5521	-57.505	-26.5302	-28.0759	-52.9017	-20.2519	-39.3364	14.8965	-41.2068	-84.6498	24.1448	-29.2964	-86.4498	33.3385	-37.9423	-79.2552	61.2458	-6.24813	-23.5768	63.7559	-12.6209	-10.7022	59.1323	0.363533	-5.86477	53.563	14.6482	23.006	57.2333	7.52933	34.8508	51.492	19.9589	41.5738	51.4776	14.6482	63.4437	53.734
	-75.6217	14.6447	23.0127	-77.5676	1.93402	16.5614	-70.1073	9.27518	5.17713	-60.3172	-12.3982	-23.548	-57.5213	-26.5245	-28.1026	-52.905	-20.2491	-39.3301	14.8875	-41.1938	-84.6482	24.1382	-29.2895	-86.4508	33.3295	-37.933	-79.2569	61.239	-6.23992	-23.581	63.7462	-12.6099	-10.7052	59.1259	0.371837	-5.86742	53.5691	14.6447	23.0127	57.2294	7.53258	34.8544	51.5068	19.9698	41.5851	51.4836	14.6447	63.438	53.7331
	-75.6202	14.6391	23.0198	-77.5672	1.9304	16.5621	-70.1099	9.27311	5.18663	-60.329	-12.4009	-23.5472	-57.5421	-26.5275	-28.1205	-52.9072	-20.2463	-39.3238	14.8795	-41.177	-84.6507	24.1313	-29.2782	-86.4541	33.3215	-37.9185	-79.2633	61.2323	-6.23307	-23.5859	63.7406	-12.5997	-10.715	59.1254	0.381485	-5.87001	53.5765	14.6391	23.0198	57.2286	7.53446	34.8571	51.5178	19.9754	41.5907	51.4889	14.6391	63.4343	53.7342
	-75.6181	14.6339	23.0263	-77.5652	1.92604	16.5627	-70.1115	9.26854	5.19694	-60.3422	-12.3964	-23.5491	-57.562	-26.5403	-28.1233	-52.9088	-20.2459	-39.317	14.8731	-41.1626	-84.6546	24.1245	-29.2677	-86.4579	33.3148	-37.9044	-79.2713	61.2259	-6.22765	-23.5911	63.7399	-12.5903	-10.7296	59.1299	0.391436	-5.87267	53.5841	14.6339	23.0263	57.2308	7.53735	34.8574	51.5259	19.9782	41.59	51.4936	14.6339	63.4316	53.737
	-75.6158	14.6318	23.0315	-77.562	1.92319	16.5644	-70.1124	9.2617	5.20804	-60.3558	-12.3883	-23.5525	-57.5762	-26.5619	-28.1074	-52.9102	-20.2498	-39.3091	14.8682	-41.1564	-84.6567	24.1178	-29.2635	-86.4599	33.3094	-37.8966	-79.277	61.2204	-6.22347	-23.5962	63.7429	-12.5817	-10.7453	59.1357	0.399718	-5.87591	53.5912	14.6318	23.0315	57.2352	7.54318	34.8541	51.5332	19.9826	41.5835	51.4981	14.6318	63.4284	53.7408
	-75.6142	14.6349	23.0347	-77.5583	1.9236	16.5675	-70.113	9.25351	5.21953	-60.3691	-12.3802	-23.5562	-57.5823	-26.5892	-28.0728	-52.9117	-20.2589	-39.2993	14.8645	-41.1624	-84.6541	24.1114	-29.2698	-86.4583	33.3051	-37.8996	-79.2774	61.216	-6.22016	-23.6008	63.747	-12.5737	-10.7575	59.137	0.403967	-5.88084	53.5974	14.6349	23.0347	57.2405	7.55259	34.8471	51.5419	19.9932	41.5729	51.5028	14.6349	63.4236	53.7452
	-75.6138	14.6438	23.0355	-77.555	1.92796	16.5719	-70.1134	9.24536	5.23072	-60.3813	-12.375	-23.5593	-57.5811	-26.6189	-28.0242	-52.9136	-20.2727	-39.2875	14.8614	-41.181	-84.6451	24.1056	-29.2877	-86.4524	33.3019	-37.9143	-79.2709	61.2131	-6.21715	-23.6045	63.7493	-12.5661	-10.7628	59.1277	0.402229	-5.88891	53.6028	14.6438	23.0355	57.245	7.5644	34.8367	51.5529	20.0125	41.5604	51.5083	14.6438	63.4169	53.7498
	-75.6149	14.6573	23.0341	-77.5525	1.93546	16.5766	-70.1137	9.23865	5.24092	-60.3921	-12.3738	-23.561	-57.5758	-26.6477	-27.9699	-52.9154	-20.2895	-39.2743	14.8589	-41.2091	-84.6306	24.1006	-29.3146	-86.4429	33.2996	-37.9377	-79.2587	61.2116	-6.21366	-23.6076	63.748	-12.5583	-10.7598	59.1028	0.393824	-5.9014	53.6078	14.6573	23.0341	57.2476	7.57578	34.8237	51.5653	20.0389	41.5481	51.5142	14.6573	63.4089	53.7543
	-75.617	14.6723	23.0313	-77.5513	1.94395	16.5808	-70.1137	9.23424	5.24978	-60.4011	-12.3761	-23.561	-57.5715	-26.6738	-27.9196	-52.9169	-20.3064	-39.2615	14.8572	-41.2403	-84.6133	24.0969	-29.3446	-86.432	33.2986	-37.9631	-79.2441	61.2112	-6.2089	-23.6105	63.7425	-12.5501	-10.7499	59.0612	0.379944	-5.91865	53.6131	14.6723	23.0313	57.2476	7.58315	34.8092	51.5763	20.0674	41.5378	51.5202	14.6723	63.4007	53.7586
	-75.6196	14.6851	23.0282	-77.5513	1.95079	16.5839	-70.1132	9.23211	5.25747	-60.4075	-12.3807	-23.5593	-57.5723	-26.6962	-27.8821	-52.9175	-20.3206	-39.2509	14.8567	-41.2671	-84.5973	24.0944	-29.3702	-86.4223	33.299	-37.9833	-79.2314	61.2114	-6.20228	-23.6135	63.7344	-12.5412	-10.7363	59.0063	0.363565	-5.93967	53.6191	14.6851	23.0282	57.2451	7.58374	34.7946	51.5827	20.0912	41.53	51.5252	14.6851	63.3941	53.7628
	-75.6217	14.6929	23.0263	-77.5524	1.95387	16.5857	-70.1119	9.23156	5.26447	-60.411	-12.3856	-23.5565	-57.5796	-26.7147	-27.8617	-52.9167	-20.3304	-39.2436	14.8571	-41.2841	-84.5861	24.093	-29.3857	-86.4162	33.3006	-37.9928	-79.2243	61.2118	-6.19384	-23.6174	63.7259	-12.5322	-10.7233	58.9456	0.348507	-5.96222	53.6257	14.6929	23.0263	57.2411	7.57687	34.781	51.5824	20.1043	41.5244	51.5288	14.6929	63.3899	53.7669
	-75.6228	14.6946	23.0265	-77.554	1.9526	16.5867	-70.11	9.23168	5.27126	-60.4111	-12.3898	-23.5529	-57.5914	-26.729	-27.8587	-52.9149	-20.3352	-39.2399	14.8581	-41.289	-84.5815	24.092	-29.3891	-86.4149	33.303	-37.9906	-79.2245	61.2117	-6.18442	-23.6223	63.7192	-12.5238	-10.7146	58.8882	0.337945	-5.98359	53.6324	14.6946	23.0265	57.2369	7.56449	34.7697	51.5753	20.1046	41.52	51.5308	14.6946	63.3884	53.7711
	-75.6224	14.6912	23.0291	-77.5554	1.94813	16.5878	-70.1078	9.23178	5.27793	-60.408	-12.3925	-23.5492	-57.6028	-26.7382	-27.8693	-52.9128	-20.3358	-39.2388	14.8585	-41.284	-84.583	24.0907	-29.3824	-86.4178	33.305	-37.9799	-79.2313	61.2106	-6.17548	-23.6283	63.7159	-12.5171	-10.7122	58.8423	0.333156	-6.00148	53.6385	14.6912	23.0291	57.234	7.55042	34.7616	51.5638	20.0944	41.5158	51.5317	14.6912	63.3888	53.7756
	-75.6207	14.6852	23.0335	-77.5559	1.94281	16.5901	-70.106	9.23158	5.28395	-60.4024	-12.3938	-23.5457	-57.6082	-26.7413	-27.8888	-52.9111	-20.3339	-39.2386	14.8575	-41.2735	-84.5885	24.0885	-29.3704	-86.4235	33.3058	-37.9663	-79.2419	61.2085	-6.16858	-23.6347	63.7163	-12.513	-10.7165	58.812	0.333226	-6.01465	53.6429	14.6852	23.0335	57.2331	7.53894	34.757	51.5515	20.0793	41.5115	51.5322	14.6852	63.39	53.7803
	-75.6182	14.6795	23.0385	-77.5549	1.93924	16.5937	-70.105	9.23115	5.28827	-60.3956	-12.3937	-23.5426	-57.6039	-26.7379	-27.9124	-52.9103	-20.3314	-39.2381	14.8549	-41.2633	-84.595	24.0854	-29.359	-86.4297	33.3051	-37.956	-79.2526	61.2054	-6.16474	-23.6404	63.7196	-12.5118	-10.7258	58.7974	0.335832	-6.02293	53.645	14.6795	23.0385	57.2344	7.53319	34.756	51.5424	20.066	41.5074	51.5329	14.6795	63.3912	53.785
	-75.6157	14.6764	23.0423	-77.5526	1.93938	16.5981	-70.1049	9.23067	5.28969	-60.3892	-12.3927	-23.5402	-57.5896	-26.7284	-27.9372	-52.9103	-20.3302	-39.2363	14.8515	-41.2581	-84.5998	24.0822	-29.3528	-86.4343	33.3033	-37.9529	-79.26	61.2023	-6.16403	-23.6441	63.7243	-12.5133	-10.7373	58.795	0.338536	-6.02675	53.6442	14.6764	23.0423	57.237	7.53415	34.7582	51.5388	20.0602	41.5046	51.5335	14.6764	63.392	53.7889
	-75.6137	14.6772	23.0429	-77.5497	1.94405	16.602	-70.1056	9.23022	5.28728	-60.3847	-12.3908	-23.5391	-57.5691	-26.7151	-27.9619	-52.91	-20.3316	-39.2333	14.8489	-41.2609	-84.6011	24.0802	-29.3544	-86.4356	33.3016	-37.9587	-79.2614	61.2001	-6.1657	-23.6442	63.7289	-12.5165	-10.7474	58.7999	0.339846	-6.02668	53.6406	14.6772	23.0429	57.2396	7.54054	34.7627	51.5412	20.0642	41.5044	51.5336	14.6772	63.3927	53.791
	-75.6129	14.6821	23.0389	-77.5471	1.95292	16.6034	-70.1064	9.22961	5.28088	-60.3828	-12.388	-23.5392	-57.5487	-26.701	-27.9864	-52.9084	-20.3362	-39.2297	14.8491	-41.2724	-84.598	24.0809	-29.3642	-86.4328	33.3018	-37.9723	-79.2559	61.2001	-6.16851	-23.64	63.7322	-12.5206	-10.7531	58.8078	0.33964	-6.02316	53.6345	14.6821	23.0389	57.2405	7.54961	34.7683	51.5479	20.0771	41.5074	51.532	14.6821	63.3939	53.7901
	-75.6135	14.6906	23.0296	-77.5462	1.9648	16.6008	-70.1067	9.22834	5.27126	-60.3837	-12.3843	-23.5406	-57.5345	-26.6897	-28.0111	-52.9048	-20.344	-39.2265	14.8533	-41.2914	-84.5908	24.0855	-29.3811	-86.4258	33.3049	-37.9913	-79.2437	61.203	-6.17128	-23.6318	63.7334	-12.5246	-10.7518	58.8154	0.338927	-6.01659	53.6267	14.6906	23.0296	57.2389	7.55823	34.7738	51.5552	20.095	41.5129	51.528	14.6906	63.3962	53.7853
	-75.6154	14.7013	23.0157	-77.548	1.97808	16.5935	-70.1063	9.22576	5.2601	-60.3867	-12.3798	-23.5426	-57.5304	-26.6834	-28.0364	-52.899	-20.3539	-39.2242	14.8614	-41.315	-84.5804	24.094	-29.4025	-86.4156	33.3111	-38.0127	-79.2266	61.2087	-6.17306	-23.6208	63.7324	-12.5276	-10.7431	58.8213	0.339199	-6.00764	53.6182	14.7013	23.0157	57.2344	7.56405	34.7784	51.5592	20.1133	41.5195	51.5215	14.7013	63.3998	53.7765
	-75.6183	14.7127	22.9993	-77.553	1.99108	16.5819	-70.1054	9.22144	5.24948	-60.3908	-12.3751	-23.5444	-57.5368	-26.6829	-28.0619	-52.8919	-20.3644	-39.2232	14.8722	-41.3394	-84.5685	24.1052	-29.4253	-86.4036	33.3196	-38.0335	-79.2073	61.2163	-6.17327	-23.6091	63.7297	-12.5292	-10.7283	58.8252	0.341701	-5.99746	53.61	14.7127	22.9993	57.2279	7.56614	34.7815	51.557	20.1274	41.5249	51.5131	14.7127	63.4043	53.7645
	-75.6214	14.7232	22.983	-77.5612	2.00249	16.5675	-70.1045	9.21574	5.24119	-60.3948	-12.3712	-23.5453	-57.5508	-26.6871	-28.0859	-52.8847	-20.3738	-39.2231	14.8835	-41.3611	-84.5568	24.1173	-29.4464	-86.3917	33.3286	-38.0514	-79.1888	61.2243	-6.17173	-23.5989	63.7261	-12.5289	-10.7107	58.8276	0.346913	-5.98754	53.6032	14.7232	22.983	57.2207	7.56501	34.7833	51.5478	20.1352	41.5274	51.5041	14.7232	63.4087	53.7513
	-75.6244	14.7318	22.9693	-77.5721	2.01158	16.5524	-70.104	9.21006	5.23602	-60.3975	-12.3695	-23.5449	-57.5678	-26.6943	-28.1066	-52.8785	-20.3808	-39.2233	14.8931	-41.3775	-84.5467	24.1283	-29.4636	-86.3813	33.3364	-38.0652	-79.1736	61.2312	-6.16872	-23.5917	63.7225	-12.5264	-10.694	58.8291	0.354393	-5.97935	53.5982	14.7318	22.9693	57.2141	7.56212	34.7843	51.5329	20.1364	41.5264	51.4961	14.7318	63.412	53.7389
	-75.6265	14.7382	22.9597	-77.5845	2.01835	16.5389	-70.1044	9.20641	5.23352	-60.398	-12.3709	-23.5434	-57.5838	-26.7024	-28.1217	-52.8742	-20.3849	-39.2234	14.8995	-41.3881	-84.5388	24.1365	-29.4764	-86.3734	33.3418	-38.075	-79.1633	61.2356	-6.16498	-23.588	63.7196	-12.5222	-10.681	58.8301	0.36299	-5.97384	53.5952	14.7382	22.9597	57.2093	7.55908	34.7852	51.5154	20.1331	41.5222	51.49	14.7382	63.4136	53.729
	-75.6275	14.7426	22.9547	-77.5965	2.0233	16.5287	-70.1056	9.20637	5.23243	-60.3957	-12.3759	-23.5413	-57.5959	-26.71	-28.1299	-52.8717	-20.3865	-39.223	14.9024	-41.3942	-84.5331	24.1411	-29.4851	-86.3681	33.3444	-38.0817	-79.158	61.237	-6.16138	-23.5873	63.718	-12.5169	-10.6733	58.831	0.371264	-5.97135	53.5941	14.7426	22.9547	57.2068	7.5569	34.7864	51.4988	20.128	41.5163	51.4865	14.7426	63.4134	53.7229
	-75.6275	14.7454	22.9534	-77.606	2.02705	16.5236	-70.1072	9.21023	5.23148	-60.3902	-12.3838	-23.5396	-57.6038	-26.7163	-28.1317	-52.8707	-20.3861	-39.2222	14.9023	-41.3973	-84.5292	24.1422	-29.4908	-86.3653	33.3447	-38.0861	-79.1573	61.2357	-6.15848	-23.5884	63.7178	-12.5115	-10.6709	58.8317	0.377903	-5.97166	53.5944	14.7454	22.9534	57.2065	7.55571	34.7877	51.486	20.1235	41.5104	51.4852	14.7454	63.4119	53.7207
	-75.6265	14.747	22.9549	-77.6113	2.03002	16.524	-70.1087	9.21693	5.23019	-60.382	-12.3927	-23.5387	-57.6092	-26.721	-28.129	-52.8707	-20.3847	-39.2214	14.9006	-41.3986	-84.5271	24.1407	-29.494	-86.365	33.3436	-38.0883	-79.1602	61.2323	-6.15628	-23.5904	63.7189	-12.5066	-10.6729	58.8319	0.38201	-5.97428	53.5961	14.747	22.9549	57.2078	7.55498	34.7887	51.4783	20.1207	41.5058	51.4858	14.747	63.4101	53.7222
	-75.6252	14.7473	22.958	-77.6117	2.03226	16.5296	-70.1095	9.22478	5.22892	-60.3721	-12.4001	-23.5387	-57.6144	-26.7241	-28.1244	-52.8712	-20.3827	-39.221	14.8985	-41.3985	-84.5272	24.1376	-29.4946	-86.3669	33.3415	-38.0882	-79.1656	61.2279	-6.15418	-23.5926	63.7209	-12.5027	-10.6777	58.831	0.383267	-5.97868	53.5988	14.7473	22.958	57.2102	7.5541	34.789	51.4757	20.1191	41.5032	51.4876	14.7473	63.4089	53.7268
	-75.6239	14.7462	22.9619	-77.608	2.03357	16.5388	-70.1093	9.23231	5.22851	-60.3623	-12.4037	-23.5393	-57.6207	-26.7256	-28.1206	-52.8715	-20.3798	-39.2215	14.8969	-41.3964	-84.5298	24.1339	-29.4924	-86.3709	33.339	-38.0851	-79.1723	61.2238	-6.15137	-23.595	63.7238	-12.4997	-10.684	58.8286	0.382024	-5.98434	53.6023	14.7462	22.9619	57.2129	7.55282	34.788	51.4767	20.1178	41.5024	51.49	14.7462	63.409	53.7334
	-75.6232	14.7437	22.9662	-77.6018	2.03365	16.5489	-70.1083	9.23873	5.22956	-60.3546	-12.4021	-23.5399	-57.628	-26.7256	-28.119	-52.8714	-20.3759	-39.2229	14.896	-41.3915	-84.535	24.1303	-29.4874	-86.3765	33.3359	-38.0794	-79.179	61.2207	-6.14735	-23.5976	63.7269	-12.4974	-10.6907	58.8244	0.379322	-5.99076	53.6061	14.7437	22.9662	57.2154	7.55134	34.7856	51.4796	20.1156	41.5028	51.4928	14.7437	63.4103	53.741
	-75.6231	14.7402	22.9704	-77.5953	2.03253	16.5576	-70.1068	9.24361	5.23192	-60.3509	-12.3958	-23.5401	-57.6344	-26.7245	-28.1195	-52.8708	-20.3708	-39.2248	14.8955	-41.3839	-84.542	24.1273	-29.4803	-86.3827	33.3323	-38.0721	-79.1847	61.2189	-6.14224	-23.6004	63.73	-12.4953	-10.6969	58.8191	0.376722	-5.99725	53.6098	14.7402	22.9704	57.2176	7.54999	34.7816	51.4825	20.1119	41.5036	51.4958	14.7402	63.4123	53.7485
	-75.6236	14.7365	22.9743	-77.59	2.03081	16.5632	-70.1056	9.24655	5.23461	-60.3517	-12.3866	-23.5395	-57.6377	-26.723	-28.1213	-52.8696	-20.3652	-39.2266	14.895	-41.3748	-84.5493	24.1251	-29.473	-86.3883	33.3283	-38.0653	-79.1881	61.2182	-6.13687	-23.6032	63.7325	-12.4932	-10.702	58.8145	0.375977	-6.00287	53.613	14.7365	22.9743	57.2196	7.54893	34.7763	51.484	20.1075	41.5041	51.4985	14.7365	63.4141	53.7548
	-75.6245	14.734	22.9771	-77.5865	2.02967	16.5658	-70.1054	9.24694	5.23611	-60.3563	-12.3779	-23.5384	-57.6367	-26.7219	-28.1234	-52.8681	-20.3606	-39.2276	14.8941	-41.3673	-84.5547	24.1238	-29.468	-86.392	33.3246	-38.0617	-79.1883	61.218	-6.13242	-23.6057	63.7339	-12.4909	-10.7055	58.8131	0.378662	-6.00651	53.6152	14.734	22.9771	57.2216	7.54797	34.7697	51.4834	20.1038	41.5041	51.5007	14.734	63.4148	53.7593
	-75.6254	14.7338	22.9784	-77.5839	2.03052	16.5675	-70.1063	9.24422	5.2351	-60.3624	-12.3728	-23.537	-57.6319	-26.7219	-28.1251	-52.8664	-20.3588	-39.227	14.8931	-41.3647	-84.5563	24.1235	-29.4677	-86.3926	33.3216	-38.0633	-79.1851	61.2176	-6.12986	-23.6075	63.7336	-12.488	-10.7069	58.8178	0.385933	-6.00706	53.6161	14.7338	22.9784	57.2236	7.54671	34.7622	51.4803	20.1024	41.504	51.5019	14.7338	63.4142	53.7616
	-75.626	14.7367	22.9776	-77.581	2.03436	16.5711	-70.1085	9.23833	5.23113	-60.3674	-12.374	-23.5358	-57.625	-26.7232	-28.1264	-52.865	-20.3612	-39.2246	14.8926	-41.37	-84.5531	24.1242	-29.4734	-86.39	33.3202	-38.0707	-79.1788	61.2162	-6.12945	-23.6085	63.7314	-12.4846	-10.7064	58.8308	0.398345	-6.00383	53.616	14.7367	22.9776	57.2256	7.54492	34.7545	51.4751	20.1047	41.5046	51.5018	14.7367	63.4124	53.7615
	-75.6261	14.7426	22.975	-77.5764	2.04136	16.5793	-70.1112	9.23013	5.22486	-60.3693	-12.3822	-23.5349	-57.6181	-26.7256	-28.1271	-52.8639	-20.3684	-39.2202	14.8929	-41.3842	-84.5453	24.1257	-29.4851	-86.3847	33.3205	-38.0831	-79.1706	61.2138	-6.13068	-23.6092	63.7274	-12.4804	-10.7045	58.8523	0.415666	-5.99694	53.6155	14.7426	22.975	57.2273	7.54286	34.7473	51.4684	20.111	41.5063	51.5004	14.7426	63.4097	53.7595
	-75.6253	14.7508	22.971	-77.5694	2.05077	16.5931	-70.1139	9.22142	5.21788	-60.3676	-12.3961	-23.5342	-57.6125	-26.7283	-28.1273	-52.8634	-20.3796	-39.2143	14.8943	-41.4061	-84.5343	24.1272	-29.5016	-86.3778	33.3222	-38.0987	-79.1621	61.2104	-6.1325	-23.6101	63.7221	-12.4756	-10.7021	58.8804	0.436712	-5.98748	53.6153	14.7508	22.971	57.2287	7.54141	34.7416	51.4614	20.1208	41.5093	51.4981	14.7508	63.4068	53.7563
	-75.6236	14.7604	22.9666	-77.5601	2.0614	16.6121	-70.1157	9.21454	5.21201	-60.363	-12.4128	-23.5333	-57.6085	-26.7305	-28.126	-52.8638	-20.393	-39.2078	14.8964	-41.4325	-84.5221	24.1281	-29.5208	-86.3705	33.3248	-38.1154	-79.1545	61.2066	-6.13382	-23.6118	63.7163	-12.4704	-10.7002	58.9108	0.459396	-5.97733	53.6164	14.7604	22.9666	57.2297	7.54171	34.738	51.455	20.1328	41.5128	51.4956	14.7604	63.4039	53.7525
	-75.621	14.7704	22.9627	-77.5496	2.07197	16.634	-70.1162	9.21157	5.20859	-60.3575	-12.4287	-23.5319	-57.6058	-26.7318	-28.1217	-52.8652	-20.4062	-39.2015	14.8984	-41.4592	-84.5105	24.1276	-29.5408	-86.3638	33.3271	-38.1314	-79.1488	61.2032	-6.13388	-23.6145	63.7109	-12.4653	-10.6998	58.9387	0.481121	-5.96858	53.6192	14.7704	22.9627	57.2305	7.54458	34.7367	51.4501	20.1453	41.5158	51.4934	14.7704	63.4011	53.7489
	-75.6176	14.7796	22.96	-77.539	2.08148	16.656	-70.1155	9.2134	5.20796	-60.3533	-12.4405	-23.5301	-57.6042	-26.7322	-28.1126	-52.8677	-20.4165	-39.1966	14.8994	-41.4822	-84.5012	24.1255	-29.5592	-86.3584	33.3282	-38.1454	-79.145	61.2008	-6.13248	-23.618	63.7066	-12.4611	-10.7011	58.9602	0.499459	-5.96278	53.6233	14.7796	22.96	57.231	7.54993	34.7375	51.4467	20.1562	41.5172	51.4921	14.7796	63.3983	53.746
	-75.6136	14.787	22.959	-77.5295	2.08919	16.6754	-70.114	9.21939	5.20933	-60.3515	-12.4459	-23.528	-57.6038	-26.7323	-28.0972	-52.8709	-20.4224	-39.1937	14.8991	-41.4981	-84.4955	24.1218	-29.574	-86.3546	33.3277	-38.1561	-79.1431	61.2001	-6.12988	-23.6215	63.7035	-12.4581	-10.7039	58.9735	0.512875	-5.96043	53.6281	14.787	22.959	57.2314	7.55655	34.7397	51.4445	20.1637	41.5165	51.4918	14.787	63.3957	53.7441
	-75.6094	14.7915	22.9596	-77.5219	2.09465	16.6902	-70.1123	9.22773	5.21106	-60.3527	-12.4446	-23.5261	-57.6056	-26.7328	-28.0752	-52.8742	-20.4229	-39.1934	14.8976	-41.5052	-84.4936	24.1172	-29.583	-86.3528	33.3257	-38.1625	-79.1427	61.201	-6.12665	-23.6245	63.7019	-12.4565	-10.7075	58.9796	0.521182	-5.96096	53.633	14.7915	22.9596	57.2318	7.56251	34.7428	51.4428	20.1665	41.5141	51.4922	14.7915	63.3932	53.7437
	-75.6057	14.7925	22.9616	-77.5164	2.09781	16.7001	-70.1109	9.23649	5.21107	-60.3563	-12.4376	-23.5242	-57.6109	-26.7346	-28.0477	-52.8771	-20.419	-39.1955	14.8955	-41.5036	-84.4952	24.1124	-29.585	-86.3531	33.3227	-38.164	-79.1435	61.2033	-6.12344	-23.6265	63.7012	-12.456	-10.7113	58.9808	0.525493	-5.9632	53.6373	14.7925	22.9616	57.2324	7.56595	34.7462	51.4407	20.1642	41.5113	51.4933	14.7925	63.3915	53.7447
	-75.6028	14.7903	22.9647	-77.5127	2.09919	16.7062	-70.1099	9.24465	5.20753	-60.3615	-12.4272	-23.5219	-57.62	-26.7381	-28.0171	-52.8792	-20.4125	-39.1991	14.8931	-41.4956	-84.4991	24.1078	-29.5806	-86.3553	33.3193	-38.1612	-79.1451	61.2059	-6.12087	-23.628	63.701	-12.4558	-10.7146	58.9802	0.527683	-5.96607	53.6411	14.7903	22.9647	57.2335	7.56582	34.749	51.438	20.1579	41.5092	51.495	14.7903	63.3907	53.7473
	-75.6013	14.786	22.9683	-77.5102	2.09985	16.7109	-70.1096	9.25241	5.19949	-60.3672	-12.4158	-23.5181	-57.6318	-26.7426	-27.9858	-52.881	-20.4057	-39.2026	14.8904	-41.4849	-84.5036	24.1036	-29.5721	-86.359	33.3155	-38.1559	-79.1468	61.2078	-6.11945	-23.6295	63.7008	-12.4551	-10.7175	58.9803	0.529661	-5.96905	53.6443	14.786	22.9683	57.2352	7.56241	34.7505	51.4346	20.1496	41.509	51.4977	14.786	63.3907	53.7515
	-75.601	14.7816	22.9723	-77.5081	2.10093	16.7165	-70.1095	9.26066	5.18739	-60.3722	-12.4057	-23.5119	-57.6438	-26.747	-27.9559	-52.8831	-20.4007	-39.2045	14.8867	-41.4757	-84.5067	24.0992	-29.5632	-86.3634	33.3113	-38.151	-79.1483	61.2075	-6.11944	-23.6319	63.7004	-12.4533	-10.7202	58.9828	0.532805	-5.97226	53.6472	14.7816	22.9723	57.237	7.55726	34.75	51.431	20.1418	41.5106	51.5018	14.7816	63.3912	53.757
	-75.6016	14.7785	22.9766	-77.506	2.10312	16.7243	-70.1095	9.27007	5.17324	-60.3756	-12.398	-23.5024	-57.6522	-26.7491	-27.9282	-52.8864	-20.3981	-39.2039	14.8814	-41.4704	-84.5077	24.094	-29.557	-86.3679	33.306	-38.1487	-79.1491	61.2045	-6.12065	-23.6356	63.7	-12.4503	-10.7238	58.9882	0.537765	-5.9761	53.6501	14.7785	22.9766	57.2382	7.55248	34.7468	51.4281	20.1364	41.5133	51.5076	14.7785	63.3913	53.7637
	-75.6026	14.7774	22.9815	-77.504	2.10609	16.7345	-70.1093	9.28048	5.16023	-60.3765	-12.393	-23.4899	-57.6538	-26.7472	-27.9028	-52.8913	-20.3972	-39.2008	14.8739	-41.4691	-84.5069	24.0874	-29.5548	-86.3721	33.2993	-38.1493	-79.1495	61.1983	-6.12231	-23.6407	63.6998	-12.4458	-10.7295	58.9966	0.544576	-5.98076	53.653	14.7774	22.9815	57.238	7.54997	34.741	51.4265	20.134	41.5159	51.5152	14.7774	63.3906	53.7714
	-75.6034	14.7774	22.9873	-77.5022	2.10857	16.7455	-70.1085	9.29089	5.15178	-60.3747	-12.3898	-23.4754	-57.6477	-26.7403	-27.8798	-52.8975	-20.3967	-39.1966	14.8646	-41.469	-84.5056	24.0797	-29.5549	-86.376	33.2917	-38.1507	-79.1504	61.1898	-6.12322	-23.6468	63.7007	-12.4402	-10.7381	59.0075	0.552862	-5.98588	53.6558	14.7774	22.9873	57.2357	7.55065	34.733	51.4266	20.134	41.5176	51.5237	14.7774	63.3887	53.7798
	-75.6037	14.7771	22.9939	-77.5011	2.10898	16.7553	-70.1068	9.30005	5.15019	-60.3703	-12.3869	-23.4607	-57.6355	-26.7292	-27.8602	-52.9043	-20.3949	-39.1932	14.8545	-41.4661	-84.5059	24.0717	-29.5542	-86.3799	33.2841	-38.15	-79.1528	61.1803	-6.1222	-23.6533	63.7032	-12.4337	-10.7499	59.0199	0.561929	-5.99045	53.6581	14.7771	22.9939	57.2314	7.5542	34.7241	51.4286	20.1348	41.5177	51.532	14.7771	63.3861	53.7882
	-75.6036	14.775	23.0006	-77.5008	2.10637	16.7619	-70.1043	9.30714	5.15561	-60.364	-12.383	-23.4485	-57.621	-26.7157	-27.8454	-52.9108	-20.3912	-39.1921	14.8454	-41.4579	-84.5089	24.0649	-29.55	-86.3841	33.2779	-38.1447	-79.1573	61.1717	-6.11869	-23.6592	63.7075	-12.427	-10.7639	59.0328	0.570758	-5.99317	53.6596	14.775	23.0006	57.2259	7.55935	34.7157	51.4322	20.1348	41.5164	51.5387	14.775	63.3834	53.796
	-75.6032	14.7709	23.0063	-77.5011	2.10117	16.7638	-70.1011	9.31224	5.1657	-60.3564	-12.3777	-23.4411	-57.6086	-26.7026	-27.8362	-52.9159	-20.3861	-39.1941	14.839	-41.4447	-84.5145	24.0608	-29.5419	-86.388	33.2744	-38.1349	-79.163	61.1657	-6.11316	-23.6637	63.7129	-12.4211	-10.7778	59.0453	0.578074	-5.99301	53.6599	14.7709	23.0063	57.2211	7.56449	34.7094	51.4368	20.1333	41.5141	51.5425	14.7709	63.3817	53.802
	-75.6029	14.7661	23.0094	-77.5014	2.09516	16.7612	-70.0976	9.31632	5.17626	-60.3486	-12.3712	-23.4403	-57.6012	-26.6923	-27.8325	-52.919	-20.3812	-39.1985	14.8369	-41.4303	-84.5212	24.0604	-29.5322	-86.3909	33.2744	-38.1234	-79.1682	61.1636	-6.10702	-23.6659	63.7182	-12.4171	-10.7885	59.0564	0.582657	-5.98964	53.6588	14.7661	23.0094	57.2185	7.56832	34.7062	51.4413	20.1308	41.5115	51.5425	14.7661	63.3815	53.8052
	-75.6026	14.7625	23.0087	-77.5011	2.0909	16.7553	-70.0947	9.32059	5.18273	-60.3418	-12.3648	-23.4466	-57.5999	-26.6867	-27.8326	-52.9198	-20.3783	-39.2041	14.8397	-41.4199	-84.5265	24.0638	-29.525	-86.3917	33.2777	-38.1148	-79.1705	61.1654	-6.10205	-23.6654	63.7218	-12.4159	-10.7933	59.0653	0.583826	-5.98363	53.6564	14.7625	23.0087	57.2192	7.57036	34.7067	51.4443	20.1283	41.5093	51.5388	14.7625	63.383	53.8045
	-75.6023	14.7622	23.0038	-77.4997	2.09065	16.748	-70.093	9.32569	5.18203	-60.3371	-12.3599	-23.4589	-57.6037	-26.6868	-27.8342	-52.9189	-20.3786	-39.2089	14.8466	-41.4185	-84.5282	24.0702	-29.5245	-86.3895	33.2831	-38.1134	-79.1682	61.1704	-6.09961	-23.6624	63.7224	-12.4177	-10.7906	59.0714	0.581828	-5.97635	53.6531	14.7622	23.0038	57.2229	7.57105	34.7104	51.4449	20.1273	41.508	51.5321	14.7622	63.3858	53.7997
	-75.6018	14.7662	22.9957	-77.4971	2.09559	16.7419	-70.0934	9.33121	5.1738	-60.3354	-12.3575	-23.4747	-57.6106	-26.6921	-27.8346	-52.9169	-20.3824	-39.2114	14.8559	-41.4278	-84.5251	24.0778	-29.5325	-86.3845	33.2888	-38.121	-79.1609	61.1766	-6.10017	-23.6576	63.7195	-12.4217	-10.7812	59.0747	0.577836	-5.96946	53.6495	14.7662	22.9957	57.2283	7.57145	34.7163	51.4427	20.1291	41.5077	51.5241	14.7662	63.3889	53.7914
	-75.6009	14.7741	22.9862	-77.4934	2.10533	16.7389	-70.0961	9.33594	5.16047	-60.3366	-12.3579	-23.4906	-57.618	-26.7007	-27.8324	-52.9149	-20.3889	-39.2106	14.8651	-41.4462	-84.5174	24.0846	-29.5482	-86.3775	33.2932	-38.1364	-79.1502	61.182	-6.1032	-23.6522	63.7136	-12.4265	-10.7676	59.0755	0.573493	-5.96437	53.6463	14.7741	22.9862	57.2338	7.57278	34.723	51.4383	20.1342	41.5082	51.5164	14.7741	63.3913	53.7809
	-75.5997	14.7842	22.9774	-77.4894	2.11807	16.7396	-70.1005	9.33872	5.14602	-60.3394	-12.3606	-23.5035	-57.6239	-26.7103	-27.8271	-52.9135	-20.3966	-39.2067	14.8718	-41.4693	-84.5064	24.0892	-29.5683	-86.3697	33.2953	-38.156	-79.1386	61.185	-6.10766	-23.6472	63.7063	-12.4309	-10.753	59.0749	0.570211	-5.96176	53.6438	14.7842	22.9774	57.2382	7.5758	34.7293	51.4335	20.1423	41.5092	51.5105	14.7842	63.3924	53.7703
	-75.5983	14.7944	22.9705	-77.4857	2.13129	16.7432	-70.1055	9.33943	5.13428	-60.342	-12.3646	-23.5115	-57.6272	-26.7179	-27.8201	-52.9128	-20.4038	-39.2007	14.8753	-41.4916	-84.4944	24.0914	-29.5888	-86.3625	33.2956	-38.1753	-79.1287	61.185	-6.11254	-23.6432	63.6992	-12.4342	-10.7405	59.0742	0.568595	-5.96132	53.6418	14.7944	22.9705	57.2411	7.58047	34.7345	51.4299	20.1522	41.5101	51.507	14.7944	63.392	53.761
	-75.5973	14.803	22.9657	-77.4832	2.14249	16.7472	-70.1097	9.3393	5.12745	-60.3424	-12.3688	-23.5139	-57.6279	-26.7215	-27.8133	-52.912	-20.4092	-39.1941	14.8757	-41.509	-84.4835	24.0918	-29.6061	-86.3566	33.2952	-38.1904	-79.1222	61.1827	-6.11735	-23.6401	63.6942	-12.4367	-10.7314	59.0743	0.568304	-5.96195	53.64	14.803	22.9657	57.2422	7.58592	34.7386	51.4288	20.1626	41.5107	51.5055	14.803	63.3908	53.7538
	-75.597	14.809	22.9625	-77.4823	2.14988	16.7492	-70.1115	9.34034	5.12569	-60.3399	-12.3725	-23.5115	-57.6268	-26.7198	-27.8088	-52.9104	-20.4119	-39.1887	14.8746	-41.5195	-84.4753	24.092	-29.618	-86.3524	33.2959	-38.1997	-79.1195	61.1793	-6.12213	-23.6378	63.6921	-12.4389	-10.7258	59.0761	0.568375	-5.96218	53.6379	14.809	22.9625	57.2419	7.59064	34.7416	51.4305	20.1716	41.5107	51.505	14.809	63.3898	53.7487
	-75.5976	14.8119	22.96	-77.483	2.15271	16.7474	-70.1102	9.3441	5.1277	-60.3349	-12.3751	-23.5061	-57.6252	-26.7132	-27.8082	-52.9074	-20.4115	-39.1854	14.8739	-41.5232	-84.4709	24.0932	-29.6238	-86.3499	33.2988	-38.2028	-79.1199	61.1766	-6.12704	-23.6356	63.6933	-12.4417	-10.7232	59.0794	0.567801	-5.96087	53.6351	14.8119	22.96	57.2406	7.59301	34.7437	51.4338	20.1779	41.5102	51.5044	14.8119	63.3899	53.7451
	-75.599	14.8118	22.9577	-77.4848	2.15111	16.7421	-70.1062	9.35053	5.13177	-60.329	-12.3767	-23.4996	-57.6239	-26.7035	-27.8113	-52.9026	-20.4083	-39.1849	14.8749	-41.521	-84.4708	24.0959	-29.6235	-86.3491	33.304	-38.2004	-79.1226	61.1758	-6.13187	-23.6334	63.6973	-12.4452	-10.7226	59.0832	0.566085	-5.95766	53.6316	14.8118	22.9577	57.2388	7.59181	34.7451	51.4371	20.1804	41.5094	51.5032	14.8118	63.3914	53.7424
	-75.6011	14.8085	22.9561	-77.4868	2.1457	16.7353	-70.1006	9.35749	5.13669	-60.3242	-12.3774	-23.4934	-57.623	-26.6928	-27.8172	-52.8965	-20.4027	-39.1866	14.878	-41.5138	-84.4752	24.0998	-29.6171	-86.3502	33.3108	-38.1932	-79.1267	61.1774	-6.13564	-23.6314	63.7031	-12.4491	-10.7238	59.0861	0.563456	-5.95318	53.6281	14.8085	22.9561	57.2368	7.58665	34.7458	51.4386	20.1788	41.5086	51.5012	14.8085	63.3942	53.7408
	-75.6032	14.802	22.9559	-77.4881	2.13731	16.7298	-70.095	9.36121	5.14212	-60.3221	-12.3772	-23.4886	-57.6221	-26.6835	-27.8241	-52.8901	-20.3952	-39.19	14.8827	-41.5014	-84.4838	24.1041	-29.6039	-86.3536	33.3178	-38.1811	-79.1321	61.1811	-6.13673	-23.6298	63.7094	-12.4522	-10.7268	59.0864	0.560584	-5.94875	53.6253	14.802	22.9559	57.2353	7.5781	34.7458	51.4378	20.1732	41.5084	51.4991	14.802	63.3978	53.7406
	-75.605	14.7919	22.958	-77.4884	2.12679	16.7273	-70.0912	9.35761	5.14844	-60.3235	-12.3757	-23.4854	-57.6206	-26.677	-27.8308	-52.8842	-20.3861	-39.1947	14.8881	-41.4834	-84.496	24.1077	-29.5838	-86.3597	33.3239	-38.1635	-79.1393	61.186	-6.13361	-23.629	63.715	-12.4534	-10.7316	59.0832	0.557879	-5.94584	53.6235	14.7919	22.958	57.2345	7.56749	34.7452	51.4351	20.1647	41.5093	51.4973	14.7919	63.4018	53.7422
	-75.6062	14.7787	22.9626	-77.4881	2.11498	16.7278	-70.0903	9.34405	5.15625	-60.3277	-12.3723	-23.4839	-57.6182	-26.6734	-27.8372	-52.8795	-20.3756	-39.2004	14.8933	-41.4599	-84.5108	24.11	-29.5573	-86.3684	33.3284	-38.1405	-79.1486	61.1911	-6.12576	-23.629	63.7193	-12.4522	-10.7381	59.0761	0.554845	-5.94552	53.6228	14.7787	22.9626	57.2343	7.5565	34.7447	51.4324	20.1542	41.5118	51.4962	14.7787	63.4058	53.7457
	-75.6066	14.7632	22.9693	-77.4882	2.10245	16.7288	-70.0928	9.32063	5.16601	-60.3333	-12.3663	-23.4844	-57.6156	-26.6712	-27.8442	-52.8764	-20.3635	-39.2073	14.8976	-41.4318	-84.527	24.1109	-29.5264	-86.3791	33.3311	-38.1132	-79.1601	61.1954	-6.1143	-23.6294	63.7221	-12.4488	-10.7458	59.0656	0.549976	-5.94819	53.6225	14.7632	22.9693	57.234	7.54654	34.7452	51.4324	20.1429	41.5161	51.4956	14.7632	63.4098	53.7503
	-75.6061	14.747	22.9769	-77.4905	2.08916	16.7261	-70.0977	9.29054	5.17782	-60.3388	-12.3577	-23.4879	-57.6138	-26.6684	-27.8533	-52.8747	-20.3496	-39.2159	14.9003	-41.401	-84.5434	24.1109	-29.4939	-86.391	33.3322	-38.0838	-79.1737	61.198	-6.10188	-23.6302	63.7241	-12.4446	-10.7542	59.0528	0.541357	-5.95353	53.6218	14.747	22.9769	57.233	7.53829	34.748	51.4376	20.1316	41.5223	51.4952	14.747	63.4141	53.7547
	-75.6046	14.731	22.9848	-77.4959	2.07417	16.7155	-70.1035	9.25898	5.19134	-60.343	-12.3465	-23.4955	-57.6139	-26.6624	-27.8658	-52.8738	-20.3331	-39.2269	14.9009	-41.3686	-84.5599	24.1103	-29.4621	-86.4039	33.332	-38.0544	-79.1892	61.199	-6.09174	-23.6317	63.7264	-12.4415	-10.7635	59.0391	0.527639	-5.96083	53.6201	14.731	22.9848	57.2309	7.53133	34.7543	51.4495	20.1195	41.5297	51.4943	14.731	63.4191	53.7576
	-75.6023	14.7154	22.9927	-77.5046	2.0557	16.6948	-70.1082	9.23133	5.2057	-60.3454	-12.3333	-23.5084	-57.616	-26.6513	-27.8828	-52.8732	-20.3131	-39.2409	14.8992	-41.3344	-84.5774	24.1095	-29.4308	-86.418	33.3302	-38.0256	-79.207	61.1985	-6.08652	-23.6347	63.7301	-12.4414	-10.7745	59.0262	0.508845	-5.96922	53.6175	14.7154	22.9927	57.2278	7.52416	34.7645	51.4675	20.1045	41.5373	51.4928	14.7154	63.4254	53.7583
	-75.5992	14.6986	23.0012	-77.515	2.03163	16.6651	-70.1103	9.21113	5.21961	-60.3453	-12.3179	-23.527	-57.6196	-26.6338	-27.9044	-52.8725	-20.2885	-39.2588	14.8951	-41.2955	-84.5985	24.1088	-29.3971	-86.4347	33.327	-37.996	-79.2278	61.1975	-6.08727	-23.6402	63.7361	-12.4455	-10.7882	59.016	0.486572	-5.97772	53.6143	14.6986	23.0012	57.2249	7.51448	34.779	51.4884	20.0833	41.5438	51.4904	14.6986	63.4335	53.7569
	-75.5958	14.6777	23.0115	-77.5248	2.00044	16.6307	-70.109	9.19904	5.23151	-60.3417	-12.2992	-23.5505	-57.6233	-26.6099	-27.9305	-52.8711	-20.258	-39.281	14.8892	-41.2476	-84.6264	24.1086	-29.3555	-86.4558	33.3223	-37.9616	-79.2531	61.1969	-6.0934	-23.6483	63.7444	-12.4548	-10.8052	59.0106	0.463455	-5.98504	53.6112	14.6777	23.0115	57.2234	7.49973	34.7973	51.5071	20.0519	41.5482	51.4872	14.6777	63.4443	53.7545
	-75.5928	14.6497	23.0247	-77.5312	1.96187	16.5973	-70.1046	9.19275	5.24006	-60.3327	-12.2744	-23.5771	-57.6261	-26.5798	-27.961	-52.869	-20.2202	-39.3079	14.883	-41.1856	-84.6639	24.1094	-29.2994	-86.4829	33.3172	-37.9179	-79.2839	61.1975	-6.10337	-23.6579	63.7545	-12.4699	-10.8249	59.0118	0.442007	-5.98937	53.6084	14.6497	23.0247	57.2247	7.47772	34.8188	51.5183	20.0071	41.5505	51.4834	14.6497	63.4582	53.7526
	-75.5909	14.612	23.0413	-77.5327	1.9172	16.5696	-70.098	9.1879	5.24455	-60.3155	-12.2396	-23.6051	-57.6283	-26.544	-27.9966	-52.8659	-20.1739	-39.3401	14.8781	-41.106	-84.7126	24.1122	-29.2241	-86.517	33.3132	-37.8608	-79.3207	61.2	-6.11586	-23.6664	63.7656	-12.4917	-10.8461	59.021	0.423184	-5.98854	53.6057	14.612	23.0413	57.2297	7.44733	34.8428	51.5185	19.9481	41.5518	51.4787	14.612	63.4757	53.7529
	-75.5912	14.5639	23.0607	-77.5292	1.86876	16.5497	-70.0903	9.17931	5.24519	-60.2881	-12.191	-23.6336	-57.6312	-26.5026	-28.0391	-52.8611	-20.1178	-39.3781	14.8768	-41.0079	-84.7721	24.1186	-29.1277	-86.5577	33.3128	-37.7889	-79.3633	61.205	-6.1307	-23.6706	63.7769	-12.5216	-10.866	59.0382	0.405195	-5.98054	53.6025	14.5639	23.0607	57.2384	7.40901	34.8682	51.5074	19.8766	41.5549	51.4726	14.5639	63.4969	53.7562
	-75.5943	14.5063	23.0815	-77.5226	1.81895	16.5364	-70.0825	9.16246	5.24318	-60.25	-12.1266	-23.6632	-57.6375	-26.4553	-28.0911	-52.8539	-20.0505	-39.4231	14.8809	-40.8934	-84.84	24.1306	-29.0127	-86.6033	33.3188	-37.7032	-79.4107	61.2129	-6.14909	-23.6673	63.7879	-12.5611	-10.8821	59.0622	0.383234	-5.96431	53.5978	14.5063	23.0815	57.2499	7.36493	34.8945	51.4879	19.7966	41.5636	51.4637	14.5063	63.5218	53.7621
	-75.6003	14.4417	23.102	-77.5151	1.76907	16.5259	-70.0749	9.13467	5.24049	-60.2033	-12.0471	-23.6962	-57.6493	-26.4009	-28.1562	-52.8431	-19.9704	-39.4762	14.8919	-40.7658	-84.9136	24.1496	-28.8834	-86.652	33.3332	-37.6067	-79.4625	61.2246	-6.17285	-23.6548	63.7981	-12.6112	-10.8919	59.0898	0.35052	-5.94031	53.5913	14.4417	23.102	57.2632	7.31843	34.9213	51.465	19.7126	41.5816	51.4507	14.4417	63.55	53.7696
	-75.6088	14.3719	23.1214	-77.5094	1.71841	16.5143	-70.0674	9.09589	5.23957	-60.1528	-11.956	-23.7348	-57.6674	-26.3375	-28.2377	-52.8278	-19.8754	-39.539	14.9101	-40.6277	-84.9912	24.1766	-28.7439	-86.7027	33.3573	-37.501	-79.52	61.2405	-6.20314	-23.6337	63.8074	-12.6713	-10.8945	59.1173	0.300357	-5.91062	53.5834	14.3719	23.1214	57.2771	7.27273	34.949	51.4431	19.6278	41.6121	51.4322	14.3719	63.5813	53.7766
	-75.6182	14.2974	23.1407	-77.507	1.6641	16.4984	-70.0593	9.04847	5.24288	-60.1047	-11.8581	-23.781	-57.6901	-26.262	-28.3383	-52.8075	-19.7622	-39.6129	14.9346	-40.4783	-85.0734	24.2107	-28.5948	-86.7557	33.39	-37.3849	-79.5864	61.261	-6.23954	-23.607	63.8153	-12.739	-10.8909	59.1407	0.22832	-5.87846	53.5753	14.2974	23.1407	57.2907	7.2292	34.979	51.4244	19.5426	41.656	51.4076	14.2974	63.6151	53.7814
	-75.6265	14.2158	23.1623	-77.508	1.60162	16.4778	-70.0499	8.99605	5.25273	-60.0647	-11.7576	-23.8352	-57.7132	-26.1704	-28.4598	-52.783	-19.627	-39.699	14.9631	-40.3124	-85.1645	24.2495	-28.4316	-86.8136	33.4284	-37.2522	-79.6673	61.2856	-6.28005	-23.5796	63.8214	-12.8108	-10.884	59.1571	0.133582	-5.8472	53.5685	14.2158	23.1623	57.3031	7.18556	35.0133	51.4078	19.4534	41.7117	51.377	14.2158	63.6513	53.7827
	-75.6315	14.1222	23.1899	-77.5108	1.52607	16.4536	-70.0388	8.94197	5.27101	-60.0365	-11.6558	-23.8971	-57.7309	-26.0576	-28.6035	-52.7557	-19.4651	-39.7984	14.9926	-40.1202	-85.2717	24.2896	-28.2444	-86.8806	33.4683	-37.0936	-79.7692	61.3134	-6.32224	-23.5564	63.8252	-12.884	-10.8785	59.1651	0.01892	-5.81912	53.5651	14.1222	23.1899	57.3134	7.13468	35.054	51.3901	19.3531	41.7759	51.3419	14.1222	63.6907	53.7796
	-75.6315	14.0105	23.2266	-77.5132	1.43353	16.4288	-70.0257	8.88795	5.29905	-60.0196	-11.55	-23.9661	-57.7385	-25.9184	-28.7698	-52.7272	-19.2722	-39.9119	15.0198	-39.89	-85.4034	24.3274	-28.021	-86.9619	33.5047	-36.8986	-79.8972	61.3433	-6.36492	-23.5413	63.827	-12.9587	-10.8793	59.1662	-0.110445	-5.79441	53.5663	14.0105	23.2266	57.3207	7.06479	35.1031	51.3684	19.2319	41.8445	51.304	14.0105	63.7352	53.7727
	-75.6261	13.8748	23.2741	-77.5123	1.32231	16.4066	-70.011	8.83357	5.33749	-60.0099	-11.4333	-24.0419	-57.7336	-25.7478	-28.9577	-52.6986	-19.0449	-40.0392	15.0415	-39.6108	-85.5668	24.3604	-27.7495	-87.0618	33.5335	-36.6597	-80.0535	61.3743	-6.4092	-23.536	63.8277	-13.0386	-10.8906	59.1642	-0.248596	-5.77083	53.5733	13.8748	23.2741	57.3246	6.96164	35.1612	51.3417	19.0792	41.9141	51.2657	13.8748	63.7877	53.7636
	-75.6164	13.7114	23.3319	-77.5063	1.19349	16.391	-69.9953	8.77663	5.3861	-60	-11.2967	-24.1246	-57.7177	-25.543	-29.1627	-52.6699	-18.7815	-40.179	15.0559	-39.276	-85.7647	24.3876	-27.4228	-87.1827	33.5523	-36.3749	-80.236	61.4059	-6.45848	-23.5396	63.829	-13.1312	-10.9144	59.1648	-0.390581	-5.74438	53.5861	13.7114	23.3319	57.3251	6.8128	35.2273	51.3125	18.8871	41.9829	51.2288	13.7114	63.8508	53.7553
	-75.605	13.5207	23.3976	-77.4943	1.05085	16.3851	-69.9799	8.7142	5.4433	-59.9828	-11.1318	-24.2137	-57.6949	-25.3045	-29.3761	-52.6396	-18.4836	-40.3283	15.0619	-38.8863	-85.9942	24.4099	-27.0414	-87.3232	33.5605	-36.049	-80.4386	61.4387	-6.51718	-23.5492	63.8324	-13.2445	-10.9502	59.1742	-0.533464	-5.71055	53.604	13.5207	23.3976	57.3231	6.61261	35.2988	51.2855	18.6538	42.0504	51.1951	13.5207	63.9256	53.7516
	-75.5949	13.3074	23.468	-77.4775	0.900226	16.391	-69.9663	8.64386	5.50575	-59.9537	-10.9351	-24.3081	-57.6709	-25.0385	-29.5858	-52.6055	-18.1562	-40.4826	15.0606	-38.451	-86.2464	24.4299	-26.6147	-87.4784	33.5603	-35.6935	-80.6525	61.4733	-6.58893	-23.5605	63.8389	-13.3846	-10.9941	59.197	-0.676499	-5.66598	53.6251	13.3074	23.468	57.3195	6.36593	35.372	51.2654	18.3854	42.117	51.165	13.3074	64.0104	53.756
	-75.5887	13.0806	23.539	-77.4582	0.748636	16.4083	-69.9563	8.565	5.56817	-59.9132	-10.7096	-24.406	-57.6508	-24.7566	-29.7794	-52.5655	-17.8089	-40.6373	15.0544	-37.9878	-86.5077	24.4514	-26.1613	-87.6397	33.5557	-35.3248	-80.8674	61.5104	-6.6751	-23.5691	63.8489	-13.5522	-11.0407	59.2347	-0.820492	-5.6096	53.6458	13.0806	23.539	57.3149	6.08823	35.4429	51.2544	18.0959	42.1831	51.1373	13.0806	64.1007	53.7698
	-75.5882	12.8527	23.6069	-77.4398	0.603434	16.4346	-69.9518	8.47975	5.62417	-59.8661	-10.4656	-24.5057	-57.6375	-24.4748	-29.948	-52.5187	-17.4545	-40.7884	15.0474	-37.52	-86.7632	24.4788	-25.7054	-87.797	33.552	-34.9615	-81.0732	61.5501	-6.77412	-23.5711	63.8618	-13.7422	-11.0838	59.2848	-0.966689	-5.54323	53.6617	12.8527	23.6069	57.3092	5.80204	35.5078	51.2504	17.8044	42.2484	51.1094	12.8527	64.1901	53.7911
	-75.5934	12.6366	23.6685	-77.4253	0.47142	16.4661	-69.954	8.39312	5.6682	-59.8208	-10.2179	-24.6056	-57.6308	-24.2094	-30.0886	-52.4665	-17.1078	-40.9332	15.0435	-37.0715	-86.9995	24.5155	-25.2733	-87.9402	33.5539	-34.6205	-81.2614	61.5914	-6.8819	-23.5639	63.8767	-13.9438	-11.119	59.3413	-1.11565	-5.4712	53.6683	12.6366	23.6685	57.3014	5.53071	35.5643	51.2476	17.5309	42.3113	51.0779	12.6366	64.2716	53.8155
	-75.603	12.4434	23.722	-77.4167	0.357622	16.499	-69.9629	8.31205	5.69792	-59.7863	-9.98335	-24.7041	-57.6275	-23.9726	-30.2034	-52.4124	-16.7824	-41.0701	15.0449	-36.6615	-87.2074	24.5625	-24.8868	-88.0615	33.5641	-34.3136	-81.4267	61.6322	-6.99295	-23.5471	63.8924	-14.1438	-11.1441	59.3961	-1.26665	-5.39947	53.6628	12.4434	23.722	57.2915	5.29202	35.6118	51.2384	17.2918	42.3684	51.0405	12.4434	64.3395	53.8376
	-75.6144	12.2795	23.7667	-77.4149	0.263855	16.5294	-69.9768	8.24358	5.71573	-59.769	-9.7765	-24.7991	-57.6232	-23.7696	-30.2973	-52.3616	-16.4878	-41.1981	15.051	-36.3001	-87.3831	24.6175	-24.5591	-88.157	33.5819	-34.0458	-81.5674	61.6704	-7.10189	-23.5228	63.908	-14.3305	-11.1603	59.4415	-1.41809	-5.33416	53.6456	12.2795	23.7667	57.2804	5.09392	35.6517	51.217	17.0959	42.4157	50.997	12.2795	64.3903	53.8531
	-75.6251	12.1453	23.8039	-77.4189	0.18766	16.5531	-69.9928	8.19259	5.72825	-59.7711	-9.6076	-24.8883	-57.6139	-23.5979	-30.3762	-52.3192	-16.2273	-41.3169	15.059	-35.9864	-87.5288	24.6753	-24.2906	-88.2279	33.6039	-33.8144	-81.6859	61.7039	-7.20486	-23.4946	63.9227	-14.4971	-11.1713	59.4725	-1.56866	-5.28001	53.6203	12.1453	23.8039	57.2706	4.93356	35.6877	51.182	16.9425	42.4498	50.9498	12.1453	64.424	53.861
	-75.633	12.035	23.836	-77.427	0.122404	16.5645	-70.0069	8.16021	5.74371	-59.789	-9.48094	-24.9698	-57.5989	-23.4498	-30.446	-52.2888	-15.9983	-41.4276	15.0651	-35.7105	-87.6514	24.7297	-24.07	-88.2795	33.6251	-33.6107	-81.7876	61.7322	-7.30035	-23.4673	63.9359	-14.6433	-11.1814	59.4882	-1.71852	-5.23902	53.5934	12.035	23.836	57.2645	4.79994	35.7243	51.1373	16.8223	42.4695	50.9033	12.035	64.4435	53.863
	-75.6373	11.9388	23.8663	-77.4372	0.0589311	16.5574	-70.0159	8.14298	5.7681	-59.8145	-9.39495	-25.0434	-57.5807	-23.3158	-30.5142	-52.2712	-15.7941	-41.5323	15.0668	-35.4566	-87.7606	24.7761	-23.8776	-88.3204	33.6413	-33.4231	-81.8795	61.7562	-7.38917	-23.4445	63.9476	-14.7743	-11.194	59.4914	-1.86955	-5.20987	53.5712	11.9388	23.8663	57.2629	4.67867	35.7658	51.0907	16.7207	42.4778	50.8612	11.9388	64.454	53.8619
	-75.6385	11.8456	23.8977	-77.4484	-0.011623	16.5263	-70.0183	8.1334	5.80201	-59.8371	-9.34329	-25.1119	-57.5639	-23.1892	-30.5904	-52.2635	-15.6069	-41.6346	15.0648	-35.209	-87.8668	24.8134	-23.6912	-88.3596	33.6508	-33.2407	-81.9685	61.7782	-7.47364	-23.4277	63.9577	-14.8991	-11.2106	59.4875	-2.02434	-5.1883	53.5579	11.8456	23.8977	57.2638	4.5573	35.8148	51.0505	16.6223	42.4807	50.8251	11.8456	64.4618	53.8597
	-75.6378	11.7469	23.9319	-77.4603	-0.0949184	16.4679	-70.0148	8.12149	5.83971	-59.8474	-9.31689	-25.1803	-57.5533	-23.0676	-30.6855	-52.2603	-15.4309	-41.738	15.063	-34.9568	-87.9779	24.8446	-23.4937	-88.4042	33.6557	-33.056	-82.0592	61.8002	-7.5563	-23.4159	63.9662	-15.0261	-11.2298	59.4821	-2.18445	-5.16849	53.5533	11.7469	23.9319	57.2622	4.42927	35.8713	51.0219	16.5155	42.4863	50.7932	11.7469	64.4723	53.8557
	-75.637	11.6387	23.9688	-77.4738	-0.19173	16.3833	-70.0087	8.09733	5.8714	-59.8399	-9.30588	-25.2546	-57.551	-22.9526	-30.8081	-52.2547	-15.2634	-41.8443	15.0674	-34.6969	-88.0978	24.8759	-23.2774	-88.4576	33.6603	-32.8668	-82.1533	61.8241	-7.63893	-23.4055	63.9731	-15.1612	-11.248	59.4797	-2.34903	-5.14488	53.553	11.6387	23.9688	57.2524	4.29521	35.9327	51.0044	16.3956	42.5017	50.7612	11.6387	64.4887	53.8475
	-75.6378	11.5222	24.0068	-77.4895	-0.298337	16.2784	-70.0039	8.05356	5.88773	-59.8135	-9.30079	-25.3393	-57.5559	-22.8474	-30.9611	-52.2409	-15.1046	-41.9523	15.0838	-34.4339	-88.2257	24.9135	-23.0444	-88.5187	33.6701	-32.6755	-82.2498	61.8505	-7.72193	-23.3925	63.9783	-15.3054	-11.261	59.4822	-2.51474	-5.11386	53.5501	11.5222	24.0068	57.2301	4.16109	35.9952	50.9931	16.2648	42.5304	50.7243	11.5222	64.512	53.8324
	-75.641	11.4018	24.0437	-77.5068	-0.408829	16.1635	-70.0043	7.98695	5.88437	-59.7714	-9.29265	-25.4359	-57.5646	-22.7536	-31.1394	-52.2153	-14.9559	-42.0576	15.1156	-34.177	-88.3575	24.9614	-22.8036	-88.5841	33.6886	-32.4863	-82.346	61.8794	-7.80448	-23.3737	63.9819	-15.4556	-11.2655	59.4902	-2.67687	-5.0747	53.5386	11.4018	24.0437	57.195	4.03417	36.0544	50.9815	16.1298	42.5716	50.6797	11.4018	64.5404	53.8103
	-75.6473	11.2822	24.0781	-77.5234	-0.518234	16.0509	-70.0114	7.89865	5.86429	-59.7189	-9.27263	-25.5419	-57.5722	-22.669	-31.3305	-52.1778	-14.8168	-42.1548	15.1629	-33.9346	-88.4881	25.0195	-22.5644	-88.6493	33.7164	-32.3022	-82.4392	61.9106	-7.88528	-23.3481	63.9842	-15.6056	-11.2603	59.5029	-2.83114	-5.02955	53.5155	11.2822	24.0781	57.1516	3.91862	36.1074	50.9654	15.9982	42.6207	50.6278	11.2822	64.5712	53.7846
	-75.6564	11.1658	24.1096	-77.5355	-0.624967	15.9522	-70.0247	7.79316	5.8368	-59.6619	-9.23198	-25.6518	-57.5747	-22.5872	-31.5184	-52.1317	-14.6843	-42.2395	15.2221	-33.7091	-88.6137	25.0846	-22.3315	-88.7113	33.7504	-32.1226	-82.5285	61.9441	-7.96359	-23.3174	63.9862	-15.7495	-11.2475	59.5196	-2.97534	-4.98223	53.4824	11.1658	24.1096	57.1074	3.81292	36.1532	50.9451	15.8745	42.6717	50.5718	11.1658	64.6017	53.761
	-75.6678	11.0514	24.1386	-77.5385	-0.731472	15.8752	-70.0416	7.67692	5.81393	-59.6058	-9.16307	-25.7595	-57.5691	-22.4981	-31.6899	-52.0826	-14.5518	-42.3111	15.2877	-33.4948	-88.7335	25.1513	-22.1028	-88.7696	33.786	-31.9426	-82.6145	61.98	-8.03996	-23.2844	63.9889	-15.8839	-11.2313	59.5401	-3.11052	-4.93647	53.4445	11.0514	24.1386	57.07	3.70999	36.1931	50.925	15.7574	42.7196	50.5165	11.0514	64.631	53.7458
	-75.6807	10.9349	24.1662	-77.5291	-0.842808	15.8228	-70.059	7.55707	5.80617	-59.5543	-9.06127	-25.8604	-57.5541	-22.3905	-31.8403	-52.0364	-14.4109	-42.3735	15.3533	-33.2781	-88.8497	25.2151	-21.8698	-88.8257	33.8182	-31.7543	-82.7002	62.0186	-8.11615	-23.2523	63.9935	-16.0098	-11.2169	59.5645	-3.24105	-4.89431	53.408	10.9349	24.1662	57.0442	3.59972	36.2301	50.9107	15.6405	42.7621	50.4656	10.9349	64.6595	53.7428
	-75.694	10.8105	24.1934	-77.5062	-0.96383	15.7931	-70.0743	7.44051	5.81925	-59.5094	-8.9268	-25.9529	-57.5306	-22.2538	-31.9761	-51.9977	-14.2529	-42.4333	15.4134	-33.0413	-88.9659	25.273	-21.621	-88.8828	33.8434	-31.5491	-82.7891	62.0594	-8.1944	-23.2231	63.9999	-16.1326	-11.2085	59.5932	-3.37376	-4.85554	53.3781	10.8105	24.1934	57.0306	3.4724	36.268	50.9059	15.5142	42.7997	50.4211	10.8105	64.6894	53.7521
	-75.707	10.6733	24.2205	-77.4717	-1.09622	15.7813	-70.0862	7.33333	5.85303	-59.4714	-8.76522	-26.0383	-57.5019	-22.081	-32.1114	-51.9682	-14.0713	-42.4975	15.4644	-32.7683	-89.0861	25.3244	-21.3466	-88.9435	33.8604	-31.3204	-82.8847	62.1016	-8.2764	-23.1974	64.0075	-16.2603	-11.2087	59.6263	-3.51594	-4.81848	53.3572	10.6733	24.2205	57.0257	3.32174	36.3093	50.9105	15.3698	42.8342	50.3826	10.6733	64.723	53.7704
	-75.7185	10.5215	24.2474	-77.4298	-1.23666	15.7821	-70.0947	7.24034	5.90227	-59.44	-8.58588	-26.1201	-57.4737	-21.8711	-32.2608	-51.9472	-13.8632	-42.5707	15.5041	-32.4501	-89.2122	25.3699	-21.0429	-89.0092	33.8695	-31.0662	-82.9892	62.1436	-8.36272	-23.1749	64.015	-16.4006	-11.2178	59.6629	-3.67311	-4.78144	53.3455	10.5215	24.2474	57.0241	3.14686	36.3542	50.9208	15.2028	42.8678	50.3487	10.5215	64.7618	53.7928
	-75.728	10.3575	24.2739	-77.3859	-1.37715	15.7916	-70.1008	7.16475	5.95889	-59.4152	-8.39919	-26.2018	-57.4522	-21.6298	-32.4315	-51.932	-13.6311	-42.6535	15.532	-32.0894	-89.3429	25.4102	-20.715	-89.0788	33.8723	-30.7911	-83.1024	62.1836	-8.45278	-23.1557	64.0208	-16.5581	-11.2347	59.7015	-3.8471	-4.74408	53.3413	10.3575	24.2739	57.0203	2.95316	36.4005	50.9313	15.0154	42.9005	50.3178	10.3575	64.8049	53.8147
	-75.7346	10.1883	24.2998	-77.3447	-1.50756	15.8072	-70.1054	7.10791	6.01453	-59.3976	-8.2142	-26.2846	-57.4426	-21.3695	-32.6194	-51.9198	-13.3831	-42.7426	15.5482	-31.7012	-89.4739	25.4452	-20.3765	-89.1495	33.8703	-30.5063	-83.2211	62.2199	-8.54513	-23.1398	64.0238	-16.7322	-11.2568	59.7397	-4.03512	-4.70779	53.3427	10.1883	24.2998	57.0112	2.75166	36.4442	50.9368	14.8162	42.9305	50.2894	10.1883	64.8497	53.8338
	-75.7378	10.0238	24.3253	-77.3086	-1.61953	15.8263	-70.1088	7.06923	6.06276	-59.3883	-8.03769	-26.3666	-57.4463	-21.1073	-32.8101	-51.9084	-13.1327	-42.8316	15.5536	-31.3105	-89.5983	25.4742	-20.0476	-89.2175	33.8653	-30.2283	-83.3398	62.2516	-8.63761	-23.128	64.0234	-16.9168	-11.281	59.775	-4.22996	-4.67507	53.348	10.0238	24.3253	56.9966	2.5569	36.4808	50.9343	14.6189	42.9549	50.2636	10.0238	64.8922	53.8496
	-75.7376	9.8747	24.3506	-77.2774	-1.70974	15.8456	-70.1106	7.04645	6.10036	-59.3879	-7.87481	-26.4431	-57.461	-20.862	-32.9849	-51.8967	-12.8963	-42.9133	15.5501	-30.9464	-89.7089	25.4964	-19.7494	-89.279	33.8596	-29.9755	-83.4517	62.2782	-8.72744	-23.1203	64.0196	-17.1005	-11.3038	59.8055	-4.42096	-4.64821	53.3561	9.8747	24.3506	56.979	2.38376	36.5071	50.9241	14.439	42.9709	50.2412	9.8747	64.9284	53.8633
	-75.7343	9.75003	24.3759	-77.2486	-1.78074	15.8607	-70.1101	7.0362	6.12739	-59.3957	-7.73028	-26.5081	-57.4816	-20.6506	-33.1273	-51.8851	-12.6909	-42.9811	15.5406	-30.6363	-89.7994	25.512	-19.5001	-89.3314	33.8558	-29.7645	-83.5493	62.2995	-8.81129	-23.1159	64.013	-17.2697	-11.322	59.8302	-4.5958	-4.62807	53.366	9.75003	24.3759	56.9615	2.24399	36.5219	50.9091	14.2903	42.9779	50.2224	9.75003	64.9556	53.8754
	-75.7294	9.6552	24.4004	-77.2195	-1.83901	15.8676	-70.1067	7.03491	6.14631	-59.4094	-7.60885	-26.5563	-57.5026	-20.485	-33.2283	-51.8745	-12.5302	-43.0307	15.529	-30.3994	-89.8658	25.5222	-19.3104	-89.3736	33.8569	-29.6062	-83.627	62.3155	-8.88576	-23.1125	64.0047	-17.4112	-11.3329	59.8489	-4.74298	-4.61363	53.3759	9.6552	24.4004	56.9472	2.14349	36.5262	50.8933	14.1813	42.9776	50.2072	9.6552	64.9732	53.8853
	-75.7242	9.59128	24.4227	-77.189	-1.89138	15.864	-70.1009	7.03945	6.16067	-59.4255	-7.51461	-26.5854	-57.5195	-20.3702	-33.288	-51.8664	-12.421	-43.0607	15.5188	-30.2432	-89.9078	25.529	-19.1826	-89.4054	33.8649	-29.5039	-83.6816	62.3262	-8.94831	-23.1077	63.9959	-17.5162	-11.3354	59.862	-4.85463	-4.60252	53.384	9.59128	24.4227	56.9374	2.0813	36.5226	50.8802	14.1142	42.9735	50.1952	9.59128	64.9828	53.8912
	-75.7201	9.55521	24.4411	-77.1586	-1.94192	15.851	-70.0936	7.04755	6.17388	-59.4404	-7.44955	-26.596	-57.5305	-20.3034	-33.3139	-51.8619	-12.3621	-43.0719	15.5124	-30.1632	-89.9278	25.5339	-19.1104	-89.428	33.8802	-29.4532	-83.7129	62.3317	-8.99798	-23.0995	63.9877	-17.582	-11.3295	59.8704	-4.92846	-4.59232	53.3889	9.55521	24.4411	56.932	2.05047	36.514	50.8727	14.0847	42.9699	50.1862	9.55521	64.9869	53.8908
	-75.7178	9.54105	24.4542	-77.1306	-1.99057	15.8332	-70.0863	7.05773	6.18839	-59.4515	-7.41236	-26.5916	-57.5359	-20.2758	-33.3165	-51.8614	-12.3447	-43.0671	15.5099	-30.1444	-89.9305	25.5374	-19.0821	-89.4425	33.9003	-29.443	-83.724	62.3322	-9.03562	-23.0872	63.9809	-17.6125	-11.3174	59.8748	-4.96808	-4.58177	53.3904	9.54105	24.4542	56.9301	2.0406	36.5034	50.8723	14.0836	42.9707	50.1804	9.54105	64.9883	53.8835
	-75.7172	9.54169	24.4616	-77.1066	-2.03399	15.8171	-70.0802	7.06912	6.20549	-59.4579	-7.39833	-26.5766	-57.5374	-20.2753	-33.3055	-51.8645	-12.3549	-43.0497	15.5096	-30.1662	-89.9214	25.5388	-19.0834	-89.4503	33.9207	-29.4595	-83.7201	62.3282	-9.06326	-23.072	63.9761	-17.6165	-11.3025	59.8761	-4.98141	-4.57137	53.3895	9.54169	24.4616	56.9311	2.0412	36.4929	50.8796	14.0998	42.9781	50.1784	9.54169	64.9887	53.871
	-75.7175	9.55055	24.4639	-77.0867	-2.06768	15.8091	-70.0756	7.0813	6.22534	-59.46	-7.40034	-26.5559	-57.5369	-20.2894	-33.2878	-51.8696	-12.3784	-43.0236	15.5089	-30.2079	-89.9056	25.5368	-19.1011	-89.4524	33.9367	-29.4888	-83.707	62.3215	-9.08327	-23.0561	63.9734	-17.6046	-11.2883	59.8749	-4.97811	-4.5628	53.3887	9.55055	24.4639	56.9345	2.04451	36.4845	50.8943	14.1227	42.9925	50.1807	9.55055	64.9886	53.8571
	-75.718	9.56237	24.4627	-77.0694	-2.08868	15.8124	-70.0716	7.09391	6.24718	-59.4593	-7.41044	-26.5333	-57.5364	-20.3076	-33.2674	-51.875	-12.4026	-42.9929	15.5056	-30.2524	-89.8872	25.5306	-19.1247	-89.4499	33.9448	-29.5199	-83.6902	62.3141	-9.09775	-23.0416	63.9726	-17.5868	-11.2777	59.8723	-4.96717	-4.5577	53.3906	9.56237	24.4627	56.9406	2.04688	36.4792	50.9146	14.1444	43.0122	50.1873	9.56237	64.9872	53.8467
	-75.7178	9.57347	24.4603	-77.0525	-2.09734	15.8266	-70.0672	7.10637	6.26947	-59.4573	-7.42135	-26.5118	-57.5367	-20.3222	-33.247	-51.8784	-12.4197	-42.9617	15.4996	-30.288	-89.8693	25.521	-19.1469	-89.4442	33.9447	-29.5454	-83.674	62.3085	-9.10829	-23.0299	63.9729	-17.5709	-11.2718	59.87	-4.95545	-4.55646	53.3967	9.57347	24.4603	56.9493	2.04831	36.4767	50.9377	14.1607	43.0339	50.1968	9.57347	64.9839	53.8438
	-75.7166	9.58153	24.4585	-77.0347	-2.09754	15.8472	-70.0615	7.11764	6.29017	-59.4548	-7.42772	-26.4933	-57.5378	-20.3288	-33.2289	-51.8782	-12.4261	-42.934	15.4923	-30.3093	-89.8537	25.5104	-19.1631	-89.4368	33.939	-29.5616	-83.6612	62.3066	-9.1161	-23.0206	63.9731	-17.5617	-11.2693	59.8698	-4.947	-4.55785	53.4073	9.58153	24.4585	56.9601	2.05083	36.4752	50.9599	14.1709	43.0537	50.2062	9.58153	64.9783	53.85
	-75.714	9.58559	24.4585	-77.0156	-2.09504	15.8681	-70.0545	7.1265	6.30725	-59.4522	-7.42702	-26.4787	-57.5388	-20.3263	-33.2154	-51.8736	-12.4227	-42.9131	15.4862	-30.3159	-89.8417	25.5019	-19.1712	-89.4295	33.932	-29.568	-83.653	62.3088	-9.12203	-23.0122	63.9722	-17.5607	-11.2675	59.873	-4.94282	-4.55957	53.4207	9.58559	24.4585	56.9721	2.05655	36.4718	50.9778	14.1768	43.0685	50.2121	9.58559	64.971	53.8642
	-75.7103	9.586	24.4607	-76.9958	-2.09496	15.8842	-70.0474	7.13209	6.31916	-59.4493	-7.41993	-26.4681	-57.5385	-20.3166	-33.2084	-51.8654	-12.4133	-42.9007	15.4836	-30.3118	-89.8335	25.4982	-19.172	-89.4237	33.9277	-29.5667	-83.6492	62.3139	-9.1266	-23.0032	63.9702	-17.5664	-11.2639	59.8801	-4.94118	-4.55936	53.4347	9.586	24.4607	56.9839	2.06637	36.4636	50.9892	14.1814	43.0767	50.212	9.586	64.963	53.8831
	-75.7059	9.58426	24.4643	-76.9767	-2.09989	15.8928	-70.0418	7.13429	6.32517	-59.4458	-7.40964	-26.4611	-57.5361	-20.3041	-33.2079	-51.8554	-12.403	-42.8964	15.4854	-30.3034	-89.8283	25.5003	-19.1685	-89.4199	33.928	-29.5616	-83.6483	62.3198	-9.1301	-22.9928	63.9684	-17.5752	-11.2571	59.8901	-4.93895	-4.55612	53.4469	9.58426	24.4643	56.9945	2.0797	36.4494	50.9938	14.1875	43.0786	50.2056	9.58426	64.9556	53.9027
	-75.7017	9.5824	24.4683	-76.959	-2.10933	15.8945	-70.0394	7.13377	6.32547	-59.4416	-7.40039	-26.4573	-57.5316	-20.2936	-33.2127	-51.8458	-12.3965	-42.8979	15.4911	-30.2973	-89.8246	25.5071	-19.1648	-89.4177	33.9329	-29.5572	-83.6483	62.3239	-9.1326	-22.9815	63.9686	-17.5828	-11.2474	59.9011	-4.93349	-4.55027	53.4559	9.5824	24.4683	57.0031	2.09489	36.4302	50.9929	14.1964	43.0762	50.1946	9.5824	64.9494	53.9193
	-75.6985	9.58219	24.4718	-76.9436	-2.12072	15.8919	-70.0408	7.13149	6.32099	-59.4373	-7.39552	-26.4563	-57.5251	-20.2889	-33.2201	-51.8386	-12.3962	-42.902	15.4991	-30.2981	-89.8215	25.5167	-19.1644	-89.4163	33.9406	-29.5568	-83.6473	62.3244	-9.13409	-22.9704	63.9727	-17.5854	-11.2367	59.9109	-4.92427	-4.54358	53.4613	9.58219	24.4718	57.0099	2.11008	36.4096	50.9888	14.2079	43.0722	50.1818	9.58219	64.9445	53.9309
	-75.6967	9.5843	24.4744	-76.9308	-2.13128	15.888	-70.0456	7.12809	6.31317	-59.4338	-7.39613	-26.4572	-57.5173	-20.2913	-33.2277	-51.8343	-12.4017	-42.906	15.5077	-30.3065	-89.8186	25.5266	-19.1686	-89.4147	33.949	-29.5613	-83.6446	62.3212	-9.13456	-22.9612	63.9808	-17.5819	-11.2273	59.9179	-4.91313	-4.53826	53.4637	9.5843	24.4744	57.0153	2.12387	36.3916	50.984	14.2207	43.0687	50.1702	9.5843	64.9404	53.9372
	-75.6962	9.58808	24.476	-76.921	-2.13943	15.8849	-70.0519	7.12367	6.30381	-59.432	-7.40094	-26.4586	-57.5091	-20.2993	-33.2339	-51.8321	-12.4096	-42.9088	15.5156	-30.3193	-89.8169	25.535	-19.1762	-89.4128	33.9564	-29.5691	-83.6407	62.3157	-9.13402	-22.9552	63.992	-17.5732	-11.2215	59.9214	-4.90312	-4.53618	53.4643	9.58808	24.476	57.0198	2.13543	36.3793	50.9802	14.2329	43.0668	50.1612	9.58808	64.9368	53.9398
	-75.6963	9.59189	24.4769	-76.9143	-2.14537	15.8827	-70.0575	7.11804	6.29481	-59.4318	-7.4074	-26.4592	-57.5016	-20.3093	-33.239	-51.83	-12.4147	-42.9113	15.5219	-30.3311	-89.8184	25.5412	-19.1838	-89.4107	33.9624	-29.5766	-83.6369	62.3105	-9.13251	-22.953	64.0043	-17.5625	-11.2205	59.9221	-4.89671	-4.53819	53.4646	9.59189	24.4769	57.0238	2.14436	36.3743	50.9783	14.243	43.0657	50.1551	9.59189	64.9338	53.9414
	-75.6961	9.59398	24.4777	-76.9105	-2.1505	15.8808	-70.0604	7.11125	6.28795	-59.4324	-7.41326	-26.4577	-57.496	-20.3176	-33.2448	-51.8261	-12.4126	-42.9159	15.5265	-30.3371	-89.8245	25.545	-19.188	-89.4096	33.9669	-29.58	-83.6352	62.3083	-9.12994	-22.9547	64.015	-17.5529	-11.2246	59.9211	-4.89457	-4.54408	53.4657	9.59398	24.4777	57.0275	2.15048	36.3761	50.9786	14.2503	43.0639	50.1511	9.59398	64.9319	53.9447
	-75.6954	9.59325	24.4786	-76.9086	-2.15635	15.8781	-70.0598	7.10411	6.28451	-59.4323	-7.41762	-26.4541	-57.4936	-20.3213	-33.253	-51.8194	-12.401	-42.9253	15.5293	-30.3347	-89.8353	25.5468	-19.1865	-89.4102	33.9702	-29.5771	-83.6369	62.3109	-9.12606	-22.96	64.0221	-17.5473	-11.2326	59.9196	-4.89556	-4.5528	53.4683	9.59325	24.4786	57.0302	2.15384	36.3832	50.9811	14.255	43.0596	50.1486	9.59325	64.9316	53.9517
	-75.6944	9.58962	24.4797	-76.9074	-2.16372	15.874	-70.0562	7.09809	6.28499	-59.4302	-7.42092	-26.449	-57.495	-20.3199	-33.2645	-51.8103	-12.3811	-42.9411	15.5305	-30.3246	-89.8493	25.5468	-19.1792	-89.4132	33.9721	-29.5677	-83.6424	62.3189	-9.1205	-22.9682	64.0245	-17.5467	-11.243	59.9181	-4.89785	-4.56284	53.4723	9.58962	24.4797	57.0317	2.15485	36.3933	50.9855	14.2579	43.0518	50.1475	9.58962	64.9335	53.963
	-75.6936	9.58375	24.4813	-76.9055	-2.17243	15.8691	-70.0512	7.09482	6.28902	-59.4257	-7.42399	-26.4438	-57.5003	-20.3144	-33.2783	-51.8011	-12.3564	-42.9633	15.53	-30.3094	-89.8634	25.5453	-19.1675	-89.4185	33.9719	-29.553	-83.6514	62.3312	-9.11302	-22.9782	64.0222	-17.5508	-11.2541	59.9165	-4.90026	-4.57271	53.4768	9.58375	24.4813	57.0316	2.15423	36.4038	50.9914	14.2598	43.0409	50.1483	9.58375	64.9372	53.9773
	-75.694	9.57658	24.4833	-76.9021	-2.18166	15.8645	-70.0467	7.09524	6.29571	-59.42	-7.42704	-26.44	-57.5082	-20.3068	-33.2925	-51.7945	-12.3321	-42.9896	15.5276	-30.2923	-89.8746	25.5422	-19.1532	-89.4252	33.9686	-29.5353	-83.6628	62.3453	-9.10386	-22.9887	64.0162	-17.558	-11.2645	59.9145	-4.90298	-4.58112	53.4806	9.57658	24.4833	57.0299	2.15275	36.4122	50.9979	14.2609	43.029	50.1518	9.57658	64.942	53.9922
	-75.696	9.56883	24.4859	-76.8975	-2.19052	15.8614	-70.0441	7.09911	6.30399	-59.4151	-7.42916	-26.4385	-57.5173	-20.2991	-33.3046	-51.7929	-12.3124	-43.0166	15.523	-30.276	-89.8806	25.5376	-19.1377	-89.4324	33.9614	-29.5166	-83.6757	62.3586	-9.094	-22.9985	64.0083	-17.5661	-11.2729	59.9121	-4.90722	-4.58719	53.4826	9.56883	24.4859	57.027	2.15094	36.4167	51.0037	14.2607	43.0188	50.1584	9.56883	64.9465	54.0052
	-75.6998	9.56092	24.4895	-76.893	-2.19845	15.8606	-70.0437	7.10505	6.31299	-59.4139	-7.42857	-26.4392	-57.526	-20.2929	-33.3131	-51.7972	-12.2997	-43.0402	15.5162	-30.2617	-89.8811	25.532	-19.1218	-89.4388	33.9501	-29.4983	-83.6891	62.3689	-9.08496	-23.0062	64.0004	-17.5729	-11.2786	59.9101	-4.91413	-4.59048	53.4819	9.56092	24.4895	57.0237	2.14888	36.4167	51.0077	14.2581	43.0126	50.1678	9.56092	64.9494	54.014
	-75.7048	9.55315	24.4939	-76.8903	-2.2052	15.862	-70.0448	7.11107	6.32198	-59.4186	-7.4235	-26.441	-57.533	-20.289	-33.3176	-51.8064	-12.2942	-43.0571	15.5076	-30.2496	-89.8774	25.5259	-19.1063	-89.4437	33.9361	-29.4815	-83.7021	62.3748	-9.07838	-23.0111	63.9943	-17.5766	-11.2808	59.91	-4.9236	-4.59096	53.4786	9.55315	24.4939	57.021	2.14635	36.4132	51.0093	14.2525	43.0119	50.1788	9.55315	64.9498	54.0179
	-75.71	9.54601	24.4986	-76.8908	-2.21062	15.8649	-70.0464	7.11543	6.33021	-59.4296	-7.4132	-26.4424	-57.5377	-20.2876	-33.319	-51.8181	-12.2946	-43.0655	15.498	-30.2395	-89.8716	25.5201	-19.092	-89.4465	33.9215	-29.4672	-83.7139	62.3766	-9.07532	-23.0131	63.9912	-17.5763	-11.2796	59.9135	-4.93379	-4.58904	53.4736	9.54601	24.4986	57.0196	2.14326	36.4085	51.0082	14.2442	43.0158	50.1899	9.54601	64.9479	54.0176
	-75.7144	9.54019	24.5029	-76.8949	-2.21441	15.8686	-70.0474	7.11724	6.33683	-59.4456	-7.39851	-26.4424	-57.5399	-20.2887	-33.3194	-51.8297	-12.2989	-43.0655	15.489	-30.2317	-89.866	25.5153	-19.0804	-89.4477	33.9094	-29.4567	-83.7239	62.3754	-9.07591	-23.0127	63.9917	-17.5725	-11.2759	59.9219	-4.94156	-4.58536	53.4682	9.54019	24.5029	57.0201	2.13995	36.4049	51.005	14.2347	43.0222	50.1991	9.54019	64.9448	54.0151
	-75.7176	9.53651	24.5059	-76.9019	-2.21614	15.8723	-70.0475	7.11677	6.34109	-59.4635	-7.38192	-26.441	-57.54	-20.2917	-33.3206	-51.8392	-12.3054	-43.0596	15.482	-30.2269	-89.8621	25.5123	-19.073	-89.4476	33.9022	-29.4507	-83.7314	62.3726	-9.07932	-23.0112	63.9957	-17.5669	-11.2714	59.9348	-4.94372	-4.58062	53.4638	9.53651	24.5059	57.0225	2.13723	36.4042	51	14.2263	43.0279	50.2053	9.53651	64.9417	54.0126
	-75.7193	9.53546	24.5072	-76.9102	-2.21546	15.876	-70.0473	7.11513	6.34276	-59.4791	-7.36698	-26.4395	-57.5389	-20.2956	-33.3237	-51.8461	-12.3127	-43.0512	15.478	-30.2255	-89.8603	25.5111	-19.0709	-89.4468	33.9008	-29.4495	-83.7362	62.3695	-9.08412	-23.0095	64.0024	-17.5613	-11.2679	59.95	-4.93854	-4.57541	53.4612	9.53546	24.5072	57.0262	2.13609	36.4067	50.9933	14.2209	43.0298	50.2082	9.53546	64.9396	54.0118
	-75.72	9.53697	24.507	-76.9183	-2.21234	15.8801	-70.0482	7.11351	6.34242	-59.4884	-7.35736	-26.4394	-57.5379	-20.2989	-33.3288	-51.8509	-12.3197	-43.0441	15.4771	-30.2275	-89.8599	25.5116	-19.0739	-89.4455	33.9042	-29.4525	-83.7382	62.3666	-9.08882	-23.0083	64.0104	-17.5577	-11.267	59.9639	-4.92682	-4.57019	53.4604	9.53697	24.507	57.0303	2.1371	36.4114	50.9845	14.2197	43.0267	50.2084	9.53697	64.9386	54.0132
	-75.7201	9.54024	24.506	-76.9254	-2.20725	15.8852	-70.0514	7.11258	6.34131	-59.4891	-7.35554	-26.4419	-57.5383	-20.3002	-33.3346	-51.855	-12.3253	-43.0411	15.4785	-30.2314	-89.8598	25.5127	-19.0805	-89.4438	33.9097	-29.4586	-83.7375	62.3637	-9.09225	-23.0077	64.0176	-17.5568	-11.269	59.9724	-4.91197	-4.56537	53.4606	9.54024	24.506	57.0337	2.14001	36.4165	50.9738	14.2224	43.0188	50.2074	9.54024	64.9378	54.0159
	-75.7204	9.54389	24.5055	-76.9311	-2.20113	15.8918	-70.0575	7.11209	6.3409	-59.4808	-7.36185	-26.4471	-57.5412	-20.298	-33.3385	-51.8593	-12.3282	-43.0434	15.4808	-30.2348	-89.8592	25.5135	-19.0878	-89.4414	33.9143	-29.4663	-83.7344	62.3603	-9.09382	-23.0071	64.0221	-17.5588	-11.2732	59.9726	-4.89874	-4.56125	53.4608	9.54389	24.5055	57.0354	2.14378	36.4197	50.9617	14.2274	43.0086	50.2069	9.54389	64.9359	54.0178
	-75.7211	9.54644	24.5065	-76.9357	-2.19513	15.8996	-70.066	7.11111	6.34215	-59.4657	-7.3742	-26.4536	-57.5465	-20.2922	-33.3377	-51.8641	-12.3272	-43.0506	15.4825	-30.2351	-89.8575	25.5131	-19.0929	-89.4386	33.9151	-29.4741	-83.7292	62.3561	-9.09358	-23.0061	64.0225	-17.5628	-11.2784	59.9637	-4.89126	-4.55788	53.4599	9.54644	24.5065	57.0347	2.14693	36.4192	50.9501	14.2324	42.9994	50.2079	9.54644	64.9321	54.0165
	-75.7222	9.54676	24.5096	-76.9396	-2.19031	15.9075	-70.0752	7.10853	6.34507	-59.4481	-7.38873	-26.4596	-57.5531	-20.2832	-33.3302	-51.8685	-12.3217	-43.0605	15.4828	-30.2302	-89.855	25.5114	-19.0935	-89.4357	33.911	-29.4814	-83.7226	62.351	-9.09226	-23.0041	64.0187	-17.568	-11.2835	59.9479	-4.89131	-4.55496	53.4576	9.54676	24.5096	57.0314	2.14816	36.4133	50.9415	14.2355	42.9947	50.2108	9.54676	64.9261	54.0103
	-75.7236	9.54463	24.5143	-76.943	-2.18723	15.9142	-70.0834	7.10369	6.34863	-59.4332	-7.4012	-26.4633	-57.5596	-20.2726	-33.3161	-51.8707	-12.3121	-43.0702	15.4816	-30.2202	-89.8522	25.5086	-19.0893	-89.4332	33.9024	-29.4883	-83.7148	62.3454	-9.09101	-23.001	64.0114	-17.5738	-11.2876	59.9292	-4.89772	-4.55186	53.4541	9.54463	24.5143	57.0256	2.1469	36.4011	50.9381	14.2358	42.9965	50.2149	9.54463	64.9189	53.9987
	-75.7246	9.54086	24.5198	-76.9456	-2.18581	15.9185	-70.0889	7.09682	6.35143	-59.4256	-7.40836	-26.4636	-57.5643	-20.2624	-33.2973	-51.8687	-12.2994	-43.0763	15.4794	-30.2074	-89.8495	25.5057	-19.0817	-89.4315	33.8914	-29.4953	-83.7058	62.3401	-9.0912	-22.9968	64.0025	-17.58	-11.2901	59.912	-4.90721	-4.54793	53.4503	9.54086	24.5198	57.0178	2.14365	36.3838	50.9409	14.2339	43.0048	50.219	9.54086	64.9117	53.9829
	-75.7251	9.53711	24.5248	-76.9476	-2.18532	15.9201	-70.0907	7.08928	6.35249	-59.4282	-7.40873	-26.4603	-57.5664	-20.2547	-33.2774	-51.8609	-12.2858	-43.0759	15.477	-30.196	-89.8471	25.5032	-19.0742	-89.4305	33.8806	-29.5037	-83.6955	62.336	-9.09397	-22.9915	63.994	-17.5864	-11.2906	59.8999	-4.91605	-4.54287	53.4467	9.53711	24.5248	57.0093	2.13978	36.3642	50.9489	14.2314	43.0173	50.2218	9.53711	64.9058	53.9654
	-75.7248	9.53534	24.5284	-76.9494	-2.18468	15.9196	-70.089	7.08329	6.35184	-59.4405	-7.40287	-26.4547	-57.5657	-20.2507	-33.2597	-51.8473	-12.2737	-43.0677	15.4751	-30.1907	-89.8441	25.5019	-19.0707	-89.4298	33.8722	-29.5144	-83.6833	62.3332	-9.0999	-22.9853	63.9876	-17.5929	-11.2892	59.8944	-4.92159	-4.53684	53.4441	9.53534	24.5284	57.0015	2.13704	36.3466	50.9601	14.2307	43.0307	50.2229	9.53534	64.9013	53.9491
	-75.7238	9.53698	24.5303	-76.952	-2.1828	15.9183	-70.0845	7.08098	6.35044	-59.4593	-7.39295	-26.4487	-57.5628	-20.2506	-33.246	-51.8292	-12.2647	-43.052	15.474	-30.1942	-89.8399	25.5016	-19.074	-89.4283	33.8672	-29.5282	-83.6693	62.3317	-9.10875	-22.9784	63.9841	-17.5992	-11.286	59.8948	-4.92303	-4.53046	53.4425	9.53698	24.5303	56.9954	2.13685	36.3344	50.9715	14.2338	43.0417	50.2221	9.53698	64.898	53.9369
	-75.7224	9.54236	24.5308	-76.9559	-2.17898	15.9179	-70.0788	7.08342	6.3495	-59.4789	-7.38215	-26.4445	-57.5586	-20.2533	-33.2364	-51.8089	-12.2596	-43.0311	15.4734	-30.2065	-89.8339	25.5021	-19.0847	-89.4256	33.8653	-29.5442	-83.6544	62.3307	-9.1194	-22.9711	63.9835	-17.6046	-11.2813	59.899	-4.92129	-4.52442	53.4417	9.54236	24.5308	56.9916	2.13972	36.3293	50.981	14.2412	43.048	50.2203	9.54236	64.8947	53.93
	-75.7212	9.55042	24.5305	-76.9611	-2.17313	15.9195	-70.0739	7.08979	6.34974	-59.4932	-7.37368	-26.4437	-57.5544	-20.2572	-33.2298	-51.7895	-12.2578	-43.0087	15.4732	-30.2242	-89.8265	25.5029	-19.1008	-89.4214	33.8655	-29.5606	-83.6405	62.33	-9.13	-22.9641	63.9844	-17.6079	-11.2755	59.9046	-4.91831	-4.51922	53.4413	9.55042	24.5305	56.9899	2.14504	36.3308	50.9876	14.2519	43.0495	50.2183	9.55042	64.891	53.9283
	-75.7204	9.55908	24.5301	-76.9663	-2.1659	15.9236	-70.0716	7.09763	6.3511	-59.4978	-7.36977	-26.4461	-57.5515	-20.2603	-33.225	-51.774	-12.2579	-42.9889	15.4732	-30.2417	-89.8189	25.5035	-19.1182	-89.4164	33.8667	-29.5741	-83.6296	62.3296	-9.13845	-22.9583	63.985	-17.608	-11.2684	59.9094	-4.91617	-4.51505	53.4409	9.55908	24.5301	56.9895	2.15134	36.3361	50.9912	14.2633	43.0476	50.2169	9.55908	64.8864	53.9302
	-75.7203	9.56612	24.5303	-76.969	-2.15848	15.9295	-70.0728	7.1038	6.35289	-59.4921	-7.37102	-26.4496	-57.5506	-20.2616	-33.2217	-51.7649	-12.2585	-42.9754	15.4732	-30.2538	-89.8129	25.5037	-19.1322	-89.4114	33.8685	-29.5815	-83.6233	62.3298	-9.14298	-22.9544	63.9837	-17.6042	-11.2602	59.9123	-4.91629	-4.51199	53.4398	9.56612	24.5303	56.9897	2.15692	36.3421	50.9921	14.2726	43.0443	50.2166	9.56612	64.8811	53.9335
	-75.7208	9.57018	24.5316	-76.9665	-2.15218	15.9351	-70.0773	7.10595	6.35438	-59.4789	-7.37628	-26.4503	-57.552	-20.2611	-33.2202	-51.7641	-12.2591	-42.9705	15.473	-30.2579	-89.8099	25.5032	-19.1404	-89.4068	33.8711	-29.5811	-83.6217	62.3311	-9.1427	-22.9525	63.9799	-17.5973	-11.2507	59.9128	-4.91902	-4.5102	53.438	9.57018	24.5316	56.9896	2.16071	36.3463	50.9908	14.2779	43.0416	50.2176	9.57018	64.8752	53.9363
	-75.722	9.57149	24.534	-76.9567	-2.14787	15.9379	-70.0838	7.10364	6.35533	-59.4632	-7.38335	-26.4444	-57.5557	-20.2596	-33.2212	-51.7722	-12.2605	-42.9746	15.4726	-30.2557	-89.8096	25.5021	-19.143	-89.4025	33.8753	-29.5739	-83.6234	62.3335	-9.13799	-22.9525	63.9743	-17.5892	-11.2405	59.9106	-4.92358	-4.50986	53.4352	9.57149	24.534	56.9886	2.16298	36.3479	50.9876	14.2794	43.0406	50.2199	9.57149	64.8685	53.9373
	-75.7238	9.57193	24.5372	-76.9392	-2.14558	15.9362	-70.09	7.09868	6.35614	-59.4504	-7.39004	-26.4299	-57.5611	-20.2585	-33.2249	-51.7884	-12.2645	-42.9857	15.4721	-30.2525	-89.8103	25.5005	-19.1439	-89.3974	33.8816	-29.5642	-83.6251	62.3364	-9.13047	-22.9531	63.9682	-17.5831	-11.2299	59.9062	-4.9284	-4.51093	53.4316	9.57193	24.5372	56.9862	2.16569	36.3479	50.982	14.2793	43.0411	50.2233	9.57193	64.8603	53.9363
	-75.726	9.57436	24.5408	-76.916	-2.14441	15.9295	-70.0939	7.09454	6.3577	-59.444	-7.39497	-26.4079	-57.5676	-20.2593	-33.2304	-51.8098	-12.2728	-42.9999	15.4714	-30.2554	-89.8086	25.4986	-19.1487	-89.3901	33.8898	-29.5584	-83.6234	62.3391	-9.1226	-22.9529	63.9634	-17.5818	-11.2195	59.8999	-4.93175	-4.51293	53.4278	9.57436	24.5408	56.9828	2.17201	36.3484	50.9731	14.2815	43.042	50.2274	9.57436	64.8493	53.9339
	-75.7282	9.5815	24.5442	-76.891	-2.14281	15.9192	-70.0942	7.09481	6.36082	-59.4451	-7.39792	-26.3821	-57.5743	-20.2634	-33.2361	-51.8321	-12.2863	-43.0123	15.4709	-30.271	-89.8015	25.4964	-19.163	-89.3792	33.8986	-29.5629	-83.6154	62.3407	-9.11704	-22.9502	63.9614	-17.5869	-11.2098	59.8924	-4.9322	-4.51497	53.4244	9.5815	24.5442	56.979	2.18523	36.3509	50.9604	14.2899	43.0419	50.2318	9.5815	64.8351	53.9314
	-75.7299	9.59483	24.5468	-76.8687	-2.13912	15.9086	-70.0911	7.10166	6.36566	-59.4525	-7.39942	-26.3578	-57.5802	-20.2715	-33.2398	-51.8503	-12.304	-43.0183	15.4708	-30.302	-89.787	25.4942	-19.1897	-89.3647	33.9067	-29.5818	-83.6003	62.3408	-9.11586	-22.944	63.9629	-17.598	-11.201	59.8847	-4.92896	-4.51587	53.4225	9.59483	24.5468	56.9758	2.20734	36.3561	50.9439	14.307	43.0398	50.2357	9.59483	64.8179	53.93
	-75.7306	9.61389	24.548	-76.8532	-2.13222	15.901	-70.0857	7.11477	6.37135	-59.4639	-7.40019	-26.3397	-57.5842	-20.2839	-33.2399	-51.8601	-12.3237	-43.0153	15.4713	-30.3466	-89.7653	25.4924	-19.2278	-89.3475	33.9126	-29.6152	-83.5796	62.3394	-9.11996	-22.9344	63.9678	-17.6123	-11.1932	59.8783	-4.92198	-4.51453	53.423	9.61389	24.548	56.9743	2.23794	36.3631	50.9253	14.3327	43.0352	50.2382	9.61389	64.7995	53.9306
	-75.7298	9.6364	24.5474	-76.846	-2.12207	15.8987	-70.0798	7.13151	6.37618	-59.477	-7.40049	-26.3306	-57.5851	-20.3	-33.236	-51.8593	-12.3419	-43.0031	15.4727	-30.399	-89.7393	25.4915	-19.2728	-89.33	33.9156	-29.659	-83.5568	62.337	-9.12871	-22.9224	63.9751	-17.6259	-11.1867	59.8747	-4.91201	-4.51038	53.4263	9.6364	24.5474	56.9755	2.27389	36.3696	50.9076	14.3643	43.0287	50.2384	9.6364	64.7826	53.9334
	-75.7275	9.65882	24.5448	-76.8464	-2.10982	15.9018	-70.0752	7.14805	6.37806	-59.4896	-7.40002	-26.331	-57.5824	-20.3184	-33.229	-51.8482	-12.3556	-42.9844	15.475	-30.4507	-89.7138	25.4921	-19.3176	-89.3153	33.9163	-29.7057	-83.5363	62.3344	-9.14024	-22.9102	63.9834	-17.635	-11.1817	59.8751	-4.90075	-4.50373	53.4322	9.65882	24.5448	56.9793	2.30995	36.3733	50.8948	14.3972	43.0215	50.2354	9.65882	64.7705	53.938
	-75.7238	9.67746	24.5399	-76.8514	-2.09748	15.908	-70.0725	7.16068	6.37522	-59.4999	-7.39812	-26.339	-57.5763	-20.3368	-33.2214	-51.8295	-12.363	-42.9636	15.4782	-30.4936	-89.6939	25.4948	-19.3549	-89.3062	33.9158	-29.7471	-83.522	62.3324	-9.15202	-22.9004	63.9907	-17.6375	-11.1788	59.8797	-4.89083	-4.49605	53.4395	9.67746	24.5399	56.9851	2.34024	36.3726	50.8902	14.4263	43.0151	50.229	9.67746	64.7662	53.9436
	-75.719	9.68949	24.5331	-76.8572	-2.08714	15.9138	-70.072	7.16688	6.36672	-59.5065	-7.39429	-26.3517	-57.5675	-20.3528	-33.2159	-51.8076	-12.3639	-42.9454	15.4825	-30.5214	-89.6836	25.4998	-19.379	-89.3045	33.9161	-29.776	-83.5163	62.3318	-9.16171	-22.895	63.9954	-17.6335	-11.1786	59.8879	-4.88524	-4.48951	53.4469	9.68949	24.5331	56.9915	2.35999	36.3677	50.8956	14.4469	43.0106	50.2191	9.68949	64.7714	53.9492
	-75.7132	9.69372	24.5247	-76.8604	-2.08012	15.9155	-70.0729	7.16576	6.35279	-59.5086	-7.38865	-26.3658	-57.5575	-20.3638	-33.2154	-51.7871	-12.36	-42.9332	15.4874	-30.5315	-89.6846	25.5069	-19.3874	-89.3107	33.9184	-29.7881	-83.5197	62.3329	-9.16784	-22.8953	63.9964	-17.6256	-11.1822	59.8982	-4.88624	-4.48625	53.4531	9.69372	24.5247	56.9968	2.36692	36.3603	50.91	14.4567	43.0081	50.2063	9.69372	64.786	53.9543
	-75.7069	9.69086	24.5153	-76.8589	-2.0766	15.9114	-70.0745	7.15799	6.3349	-59.5057	-7.3822	-26.3782	-57.5479	-20.3688	-33.2212	-51.7719	-12.3542	-42.9283	15.4926	-30.5255	-89.696	25.5151	-19.3817	-89.3233	33.923	-29.7839	-83.5307	62.3358	-9.17024	-22.9009	63.9938	-17.6171	-11.1896	59.9086	-4.89411	-4.48741	53.457	9.69086	24.5153	56.9997	2.36192	36.3537	50.93	14.4556	43.0072	50.1918	9.69086	64.808	53.9584
	-75.7005	9.68327	24.5059	-76.8529	-2.07565	15.902	-70.0762	7.14549	6.31552	-59.498	-7.37672	-26.3873	-57.5403	-20.3679	-33.2329	-51.7643	-12.3494	-42.9296	15.4973	-30.5084	-89.7144	25.5235	-19.3665	-89.3393	33.9291	-29.7675	-83.5461	62.3401	-9.1699	-22.9102	63.9884	-17.6109	-11.2002	59.9179	-4.90663	-4.49269	53.4584	9.68327	24.5059	56.9994	2.34861	36.3511	50.9514	14.4463	43.0073	50.177	9.68327	64.8334	53.9616
	-75.6945	9.67406	24.4975	-76.8442	-2.07587	15.8901	-70.0775	7.13072	6.29754	-59.4863	-7.37426	-26.3922	-57.5359	-20.3628	-33.2482	-51.7645	-12.348	-42.9344	15.5006	-30.4868	-89.7355	25.5308	-19.3481	-89.3553	33.9352	-29.7457	-83.5622	62.3449	-9.16848	-22.9207	63.9819	-17.6086	-11.2117	59.9249	-4.91976	-4.5007	53.4574	9.67406	24.4975	56.996	2.33198	36.355	50.9706	14.4328	43.0077	50.1637	9.67406	64.8578	53.9639
	-75.6894	9.66607	24.4908	-76.8361	-2.07615	15.8796	-70.0785	7.11609	6.2834	-59.4717	-7.37637	-26.3938	-57.5351	-20.3558	-33.2644	-51.771	-12.3507	-42.94	15.5022	-30.4672	-89.7548	25.5362	-19.3321	-89.3681	33.9398	-29.7252	-83.5755	62.3495	-9.16756	-22.9299	63.9761	-17.6099	-11.2212	59.9295	-4.92939	-4.50966	53.4552	9.66607	24.4908	56.9905	2.31676	36.3658	50.9852	14.4198	43.0083	50.1532	9.66607	64.8774	53.9656
	-75.6857	9.66095	24.4863	-76.8316	-2.07623	15.8734	-70.0789	7.10341	6.27444	-59.4557	-7.38332	-26.3936	-57.5377	-20.3491	-33.2786	-51.7812	-12.3568	-42.9445	15.5022	-30.4537	-89.7695	25.5392	-19.3219	-89.3761	33.9423	-29.7104	-83.5842	62.3534	-9.16807	-22.936	63.9721	-17.6134	-11.226	59.9316	-4.93313	-4.51825	53.4531	9.66095	24.4863	56.9844	2.30608	36.3817	50.9946	14.4105	43.0092	50.1465	9.66095	64.8898	53.9668
	-75.6834	9.6589	24.484	-76.8321	-2.07676	15.8727	-70.0783	7.09382	6.27066	-59.4395	-7.3937	-26.3934	-57.5424	-20.3442	-33.289	-51.792	-12.3645	-42.9474	15.5015	-30.4474	-89.7783	25.5401	-19.3178	-89.3791	33.9431	-29.7029	-83.588	62.3562	-9.17012	-22.9385	63.9704	-17.6171	-11.2251	59.9316	-4.93115	-4.52591	53.4525	9.6589	24.484	56.9791	2.30094	36.3999	50.9993	14.4063	43.0103	50.1433	9.6589	64.8951	53.9677
	-75.6825	9.659	24.4836	-76.8375	-2.07885	15.8765	-70.0766	7.08782	6.27105	-59.4243	-7.40477	-26.3946	-57.5473	-20.3417	-33.2947	-51.8009	-12.3718	-42.9487	15.5009	-30.4467	-89.7814	25.5396	-19.318	-89.3783	33.9431	-29.7011	-83.5879	62.3576	-9.17312	-22.9379	63.9713	-17.6198	-11.2194	59.93	-4.9258	-4.5326	53.4541	9.659	24.4836	56.9755	2.30059	36.4172	51	14.4069	43.0117	50.1429	9.659	64.8947	53.9685
	-75.6827	9.65992	24.4846	-76.8462	-2.08334	15.8826	-70.0736	7.08547	6.27419	-59.4115	-7.41329	-26.3979	-57.5506	-20.3411	-33.2956	-51.8063	-12.3769	-42.949	15.501	-30.4488	-89.7802	25.5384	-19.3198	-89.3756	33.9434	-29.7024	-83.5858	62.3578	-9.1762	-22.9359	63.9741	-17.6212	-11.2115	59.9272	-4.92032	-4.53837	53.4581	9.65992	24.4846	56.9741	2.30326	36.431	50.9972	14.4106	43.0128	50.1443	9.65992	64.891	53.9698
	-75.6835	9.66065	24.4865	-76.8558	-2.09017	15.8884	-70.0701	7.08673	6.27883	-59.4017	-7.41669	-26.4034	-57.5504	-20.3418	-33.2921	-51.8076	-12.3793	-42.9484	15.5022	-30.451	-89.776	25.537	-19.3213	-89.3728	33.9445	-29.7042	-83.5832	62.3569	-9.17847	-22.9345	63.9785	-17.6214	-11.2047	59.9238	-4.91733	-4.54317	53.4635	9.66065	24.4865	56.9745	2.30694	36.44	50.9911	14.4154	43.0129	50.1465	9.66065	64.8863	53.972
	-75.6843	9.66094	24.4885	-76.865	-2.09819	15.8925	-70.0667	7.09165	6.28422	-59.3955	-7.41398	-26.4104	-57.5463	-20.3427	-33.2853	-51.8053	-12.379	-42.9465	15.5042	-30.4518	-89.7704	25.5357	-19.3219	-89.3708	33.9465	-29.7049	-83.5813	62.3554	-9.17911	-22.9354	63.9835	-17.6214	-11.2011	59.9205	-4.91788	-4.54678	53.4691	9.66094	24.4885	56.9759	2.30998	36.4442	50.9818	14.4198	43.0115	50.1486	9.66094	64.8823	53.9751
	-75.6849	9.66121	24.4902	-76.8729	-2.10557	15.8942	-70.0642	7.10042	6.29018	-59.393	-7.40606	-26.4178	-57.5386	-20.3433	-33.2766	-51.8002	-12.3771	-42.9428	15.5067	-30.4511	-89.7644	25.5347	-19.3224	-89.3701	33.9491	-29.7048	-83.58	62.3541	-9.17748	-22.9394	63.9883	-17.6217	-11.2009	59.9175	-4.92137	-4.54905	53.4736	9.66121	24.4902	56.9779	2.31137	36.4442	50.9705	14.4232	43.0086	50.1502	9.66121	64.8799	53.979
	-75.6853	9.6621	24.4911	-76.8794	-2.11053	15.8939	-70.0627	7.11304	6.29679	-59.3939	-7.39537	-26.4241	-57.5289	-20.3432	-33.2677	-51.7937	-12.3747	-42.9369	15.5096	-30.4499	-89.7588	25.5342	-19.3242	-89.3704	33.952	-29.7046	-83.5789	62.3536	-9.17321	-22.9464	63.9921	-17.6225	-11.2028	59.9154	-4.92631	-4.55004	53.4762	9.6621	24.4911	56.9798	2.31082	36.4414	50.9591	14.4258	43.0048	50.1511	9.6621	64.8793	53.983
	-75.6856	9.66394	24.491	-76.8846	-2.11204	15.8924	-70.0618	7.12879	6.30411	-59.3975	-7.38516	-26.4277	-57.5193	-20.3422	-33.261	-51.7873	-12.3733	-42.9293	15.5129	-30.449	-89.754	25.5342	-19.3279	-89.3712	33.9548	-29.7052	-83.5777	62.3542	-9.16648	-22.9553	63.9944	-17.6234	-11.2049	59.9141	-4.93129	-4.5501	53.4769	9.66394	24.491	56.9816	2.30859	36.4371	50.9506	14.4279	43.0013	50.1514	9.66394	64.8802	53.9868
	-75.6862	9.66649	24.4897	-76.8883	-2.11019	15.8901	-70.0608	7.14609	6.31194	-59.4025	-7.37843	-26.4278	-57.512	-20.34	-33.258	-51.7825	-12.3737	-42.9209	15.5167	-30.4491	-89.7504	25.535	-19.333	-89.3719	33.9571	-29.7068	-83.5761	62.3555	-9.15819	-22.9649	63.9956	-17.6238	-11.206	59.9137	-4.93572	-4.54978	53.4758	9.66649	24.4897	56.9832	2.30535	36.4326	50.9481	14.4298	42.9994	50.1512	9.66649	64.8822	53.9898
	-75.6871	9.66912	24.4877	-76.89	-2.1061	15.8875	-70.0589	7.16265	6.31978	-59.4071	-7.37695	-26.4245	-57.5084	-20.3367	-33.2595	-51.7805	-12.3761	-42.9136	15.5208	-30.4497	-89.7483	25.5363	-19.3382	-89.3725	33.9588	-29.709	-83.5744	62.3568	-9.14991	-22.9739	63.9964	-17.6235	-11.2065	59.9142	-4.9399	-4.54964	53.4737	9.66912	24.4877	56.985	2.30199	36.4291	50.9529	14.4313	42.9999	50.1508	9.66912	64.8847	53.992
	-75.6883	9.67112	24.4855	-76.8892	-2.10144	15.8848	-70.0557	7.17623	6.32702	-59.4097	-7.38068	-26.4191	-57.5094	-20.3321	-33.2648	-51.7819	-12.38	-42.9089	15.5248	-30.4503	-89.7478	25.5378	-19.3422	-89.3729	33.9595	-29.7108	-83.5729	62.3571	-9.14341	-22.9818	63.9976	-17.6228	-11.2079	59.9153	-4.94458	-4.55007	53.4712	9.67112	24.4855	56.9869	2.29954	36.4274	50.9638	14.4322	43.0025	50.1505	9.67112	64.8874	53.9937
	-75.6895	9.67207	24.4837	-76.886	-2.09785	15.8823	-70.0511	7.18523	6.33315	-59.4091	-7.38773	-26.4134	-57.5146	-20.3261	-33.2718	-51.7869	-12.3845	-42.9077	15.5282	-30.4501	-89.7487	25.5389	-19.3441	-89.3734	33.9588	-29.7116	-83.572	62.356	-9.13994	-22.9883	64	-17.6226	-11.2119	59.9171	-4.95032	-4.55114	53.4687	9.67207	24.4837	56.9894	2.29896	36.4277	50.9773	14.4322	43.0059	50.1506	9.67207	64.8896	53.9952
	-75.6901	9.67178	24.4828	-76.8809	-2.09644	15.8804	-70.0456	7.18914	6.33784	-59.4054	-7.39518	-26.4086	-57.5231	-20.3187	-33.2781	-51.795	-12.3886	-42.9104	15.5303	-30.4487	-89.7507	25.539	-19.3436	-89.3741	33.9569	-29.7107	-83.5719	62.3534	-9.13967	-22.9935	64.0036	-17.6238	-11.2195	59.919	-4.95697	-4.55268	53.4668	9.67178	24.4828	56.9923	2.30078	36.4301	50.9887	14.4309	43.0085	50.151	9.67178	64.8913	53.9968
	-75.6898	9.67025	24.4826	-76.875	-2.09765	15.8799	-70.0402	7.18852	6.34097	-59.3996	-7.40007	-26.4052	-57.5331	-20.3102	-33.281	-51.8049	-12.3914	-42.9162	15.5307	-30.4461	-89.7536	25.538	-19.3405	-89.3749	33.9537	-29.7082	-83.5726	62.3496	-9.14166	-22.9975	64.0079	-17.6271	-11.2301	59.9207	-4.9638	-4.55458	53.4656	9.67025	24.4826	56.9956	2.30483	36.4342	50.9939	14.428	43.009	50.1518	9.67025	64.8923	53.9987
	-75.6888	9.66747	24.483	-76.8695	-2.10127	15.8812	-70.0359	7.18468	6.34261	-59.3938	-7.40041	-26.4027	-57.5426	-20.3012	-33.2786	-51.8154	-12.3923	-42.9241	15.5293	-30.4425	-89.7572	25.5361	-19.3349	-89.3758	33.9496	-29.7039	-83.5741	62.3448	-9.14433	-23	64.0124	-17.6325	-11.2418	59.9214	-4.96998	-4.55711	53.4651	9.66747	24.483	56.9988	2.31009	36.4394	50.9912	14.4229	43.0066	50.1527	9.66747	64.8928	54.0009
	-75.6872	9.66347	24.4834	-76.8652	-2.10661	15.8844	-70.0336	7.17931	6.34297	-59.3905	-7.39567	-26.4006	-57.5492	-20.2926	-33.2704	-51.8249	-12.3912	-42.933	15.5261	-30.4379	-89.7615	25.5336	-19.3269	-89.3767	33.9452	-29.6982	-83.5764	62.3393	-9.14619	-23.0009	64.0163	-17.6391	-11.2521	59.9204	-4.97514	-4.56095	53.4651	9.66347	24.4834	57.0014	2.31497	36.4448	50.9813	14.4156	43.0019	50.1536	9.66347	64.8932	54.0033
	-75.6856	9.65839	24.4836	-76.8623	-2.11275	15.8893	-70.0338	7.17397	6.34243	-59.391	-7.38672	-26.3985	-57.5514	-20.2854	-33.2569	-51.8322	-12.3881	-42.942	15.5215	-30.4323	-89.7664	25.5313	-19.3168	-89.3775	33.9411	-29.6912	-83.5793	62.3332	-9.14634	-23.0003	64.0192	-17.6454	-11.2589	59.917	-4.97971	-4.56694	53.4652	9.65839	24.4836	57.0029	2.31789	36.4496	50.9672	14.4065	42.9961	50.1544	9.65839	64.8939	54.0059
	-75.6843	9.65256	24.4832	-76.8608	-2.11888	15.8946	-70.0364	7.16977	6.34142	-59.3958	-7.37538	-26.3967	-57.5484	-20.2804	-33.2402	-51.8363	-12.3832	-42.9505	15.5164	-30.4254	-89.7714	25.5295	-19.3051	-89.3783	33.9381	-29.6833	-83.5829	62.3268	-9.14461	-22.9983	64.021	-17.6498	-11.261	59.9111	-4.98468	-4.57559	53.4651	9.65256	24.4832	57.0031	2.31788	36.4529	50.9528	14.3964	42.9909	50.1548	9.65256	64.8951	54.008
	-75.6835	9.64637	24.4824	-76.8606	-2.12457	15.8991	-70.0407	7.16706	6.34028	-59.4039	-7.36374	-26.3959	-57.5409	-20.2782	-33.223	-51.8373	-12.3772	-42.9584	15.5119	-30.4171	-89.7763	25.5288	-19.2927	-89.3794	33.9367	-29.6748	-83.5871	62.3207	-9.14128	-22.9952	64.0217	-17.6512	-11.2587	59.9036	-4.99107	-4.58661	53.4646	9.64637	24.4824	57.002	2.31481	36.4542	50.9418	14.3865	42.9877	50.1547	9.64637	64.897	54.0095
	-75.683	9.64011	24.4814	-76.8618	-2.12991	15.9016	-70.0457	7.16537	6.33915	-59.4133	-7.35364	-26.3971	-57.5301	-20.2783	-33.2078	-51.8357	-12.3707	-42.9655	15.5093	-30.4068	-89.7809	25.5292	-19.2802	-89.3808	33.9375	-29.6656	-83.5922	62.3159	-9.13688	-22.9911	64.0214	-17.6495	-11.2532	59.8956	-4.9991	-4.59879	53.4639	9.64011	24.4814	56.9999	2.30922	36.4534	50.9364	14.378	42.9874	50.1538	9.64011	64.8994	54.0101
	-75.6828	9.63372	24.4801	-76.8645	-2.13545	15.9019	-70.0502	7.16366	6.3379	-59.4221	-7.34621	-26.4006	-57.5182	-20.2799	-33.1969	-51.8325	-12.3647	-42.9716	15.5097	-30.3941	-89.7854	25.5308	-19.2674	-89.3826	33.9405	-29.6552	-83.5984	62.3131	-9.13205	-22.9862	64.0206	-17.6454	-11.247	59.8888	-5.00751	-4.61007	53.4631	9.63372	24.4801	56.9973	2.30186	36.4507	50.9377	14.3715	42.9902	50.152	9.63372	64.9024	54.0098
	-75.6825	9.6268	24.4791	-76.8686	-2.14176	15.9006	-70.054	7.16065	6.3362	-59.4291	-7.34171	-26.4059	-57.5072	-20.2816	-33.1913	-51.829	-12.3595	-42.9767	15.5132	-30.3786	-89.7903	25.5331	-19.2536	-89.3849	33.9452	-29.6422	-83.6063	62.3129	-9.12751	-22.9804	64.0199	-17.6404	-11.2425	59.8848	-5.01357	-4.61798	53.463	9.6268	24.4791	56.995	2.29327	36.4467	50.9451	14.367	42.9961	50.1494	9.6268	64.9058	54.0091
	-75.6822	9.61891	24.4784	-76.8739	-2.14888	15.9	-70.057	7.15549	6.33374	-59.4341	-7.33959	-26.4119	-57.4989	-20.2822	-33.1912	-51.8261	-12.355	-42.9804	15.5191	-30.3605	-89.7958	25.5359	-19.2378	-89.3879	33.9507	-29.6259	-83.6162	62.3153	-9.1242	-22.9739	64.0198	-17.6362	-11.2417	59.8849	-5.01396	-4.62019	53.4639	9.61891	24.4784	56.9934	2.28377	36.4424	50.957	14.3637	43.0043	50.1463	9.61891	64.9095	54.0085
	-75.6819	9.61008	24.4786	-76.8801	-2.15588	15.9025	-70.0597	7.1482	6.33062	-59.4378	-7.3389	-26.4171	-57.4947	-20.2812	-33.1955	-51.8247	-12.3505	-42.9823	15.5255	-30.3411	-89.8016	25.5383	-19.2202	-89.3914	33.9556	-29.606	-83.6277	62.3197	-9.12323	-22.9672	64.0203	-17.634	-11.2455	59.8896	-5.00621	-4.61523	53.4663	9.61008	24.4786	56.993	2.27381	36.4386	50.9712	14.3609	43.0133	50.1436	9.61008	64.9128	54.0087
	-75.6818	9.60122	24.4798	-76.8868	-2.16086	15.9102	-70.0624	7.13992	6.32754	-59.4409	-7.33889	-26.4207	-57.495	-20.2788	-33.2028	-51.8251	-12.3456	-42.982	15.5298	-30.3228	-89.8067	25.5395	-19.2024	-89.3949	33.9585	-29.5847	-83.6398	62.325	-9.12576	-22.9608	64.0213	-17.6346	-11.2532	59.8983	-4.99016	-4.60318	53.4703	9.60122	24.4798	56.9938	2.26429	36.4359	50.9852	14.3585	43.0218	50.1423	9.60122	64.9151	54.0103
	-75.6823	9.59415	24.482	-76.894	-2.16143	15.9235	-70.0651	7.13265	6.32568	-59.4433	-7.33948	-26.4222	-57.4995	-20.2756	-33.2111	-51.8274	-12.3402	-42.9789	15.5297	-30.3094	-89.8094	25.5389	-19.1883	-89.3975	33.9586	-29.5657	-83.6505	62.3297	-9.13255	-22.9554	64.0222	-17.6377	-11.2631	59.9096	-4.96859	-4.58601	53.4756	9.59415	24.482	56.9957	2.25673	36.4348	50.9972	14.3571	43.0281	50.1434	9.59415	64.9155	54.0131
	-75.6838	9.59113	24.4846	-76.9014	-2.15574	15.9413	-70.0673	7.12863	6.32632	-59.4443	-7.34135	-26.4223	-57.5074	-20.273	-33.2185	-51.8313	-12.3352	-42.9728	15.5239	-30.3045	-89.808	25.5362	-19.1823	-89.3981	33.9553	-29.5541	-83.6578	62.3327	-9.1435	-22.9513	64.0228	-17.6424	-11.2726	59.9209	-4.94641	-4.56736	53.4812	9.59113	24.4846	56.9985	2.25296	36.4348	51.0062	14.3579	43.0311	50.1477	9.59113	64.9134	54.0161
	-75.6867	9.59401	24.487	-76.9087	-2.14324	15.9604	-70.0682	7.12973	6.33026	-59.4422	-7.34544	-26.4215	-57.5174	-20.2721	-33.2237	-51.8362	-12.3324	-42.9639	15.5128	-30.3105	-89.8014	25.5315	-19.188	-89.3957	33.9491	-29.5539	-83.6599	62.333	-9.15742	-22.9487	64.0229	-17.6471	-11.2792	59.9297	-4.9288	-4.55151	53.4859	9.59401	24.487	57.0021	2.25457	36.435	51.0115	14.3623	43.0302	50.1552	9.59401	64.9086	54.0181
	-75.6907	9.60363	24.4883	-76.9152	-2.1251	15.9772	-70.0672	7.13696	6.33751	-59.4363	-7.35242	-26.4203	-57.5282	-20.2737	-33.2259	-51.8415	-12.3334	-42.953	15.4985	-30.3283	-89.7898	25.5253	-19.2073	-89.39	33.9411	-29.5675	-83.6561	62.3305	-9.17222	-22.9475	64.0229	-17.65	-11.2814	59.934	-4.91924	-4.54204	53.4888	9.60363	24.4883	57.0066	2.2624	36.4335	51.0135	14.3711	43.0255	50.1654	9.60363	64.9016	54.0178
	-75.6954	9.61939	24.4879	-76.92	-2.10398	15.9884	-70.0638	7.15026	6.34728	-59.4273	-7.36215	-26.4188	-57.5382	-20.2786	-33.2245	-51.8465	-12.3396	-42.941	15.4836	-30.3566	-89.7744	25.5184	-19.2388	-89.3814	33.9326	-29.5941	-83.647	62.3256	-9.18556	-22.9471	64.023	-17.6494	-11.2786	59.9331	-4.91827	-4.54045	53.4893	9.61939	24.4879	57.012	2.27619	36.4282	51.0126	14.3843	43.0178	50.177	9.61939	64.8934	54.0144
	-75.6999	9.63932	24.4858	-76.9226	-2.08327	15.9924	-70.0583	7.16824	6.3581	-59.4177	-7.37358	-26.4167	-57.5462	-20.287	-33.2194	-51.8507	-12.3516	-42.9295	15.4711	-30.3922	-89.7574	25.5115	-19.2786	-89.3711	33.9246	-29.6303	-83.6342	62.3194	-9.19547	-22.9472	64.0236	-17.6444	-11.2719	59.928	-4.92363	-4.54563	53.4877	9.63932	24.4858	57.0183	2.29443	36.4173	51.0099	14.4006	43.0085	50.1884	9.63932	64.8853	54.0079
	-75.7032	9.6604	24.4824	-76.9224	-2.06636	15.9895	-70.0515	7.18822	6.36827	-59.4106	-7.38476	-26.4137	-57.5509	-20.2987	-33.2106	-51.854	-12.3683	-42.9198	15.4631	-30.4308	-89.7412	25.5051	-19.3208	-89.3607	33.9181	-29.6703	-83.6201	62.3133	-9.20077	-22.9475	64.0242	-17.6349	-11.263	59.9211	-4.93128	-4.55416	53.4849	9.6604	24.4824	57.0252	2.31446	36.4003	51.0066	14.4178	42.9991	50.198	9.6604	64.8784	53.9994
	-75.7045	9.67924	24.4785	-76.9195	-2.05575	15.9817	-70.0444	7.20664	6.37623	-59.4083	-7.39339	-26.41	-57.5514	-20.313	-33.1987	-51.8562	-12.3875	-42.9129	15.4604	-30.4668	-89.728	25.4998	-19.3585	-89.3521	33.9138	-29.7073	-83.6074	62.3089	-9.20121	-22.948	64.0241	-17.6221	-11.2538	59.915	-4.93712	-4.56165	53.4823	9.67924	24.4785	57.0323	2.3329	36.3785	51.0037	14.4334	42.9911	50.2047	9.67924	64.8737	53.9905
	-75.7037	9.69287	24.4751	-76.9142	-2.05244	15.9719	-70.0383	7.21995	6.38099	-59.4113	-7.39743	-26.4061	-57.5474	-20.3283	-33.1846	-51.8575	-12.4062	-42.9095	15.4625	-30.4951	-89.7194	25.4958	-19.3857	-89.3466	33.9117	-29.7351	-83.5983	62.307	-9.1974	-22.9487	64.0224	-17.6079	-11.2458	59.9121	-4.93846	-4.56447	53.4808	9.69287	24.4751	57.0385	2.3464	36.3549	51.0014	14.4447	42.9854	50.2079	9.69287	64.8715	53.9827
	-75.7012	9.69956	24.473	-76.9076	-2.05564	15.9632	-70.0342	7.22574	6.38235	-59.4182	-7.39605	-26.4025	-57.5395	-20.3426	-33.17	-51.858	-12.4212	-42.9094	15.4678	-30.5122	-89.716	25.493	-19.3991	-89.3448	33.9117	-29.75	-83.5938	62.3079	-9.1906	-22.9496	64.0182	-17.595	-11.2399	59.9131	-4.93488	-4.56105	53.481	9.69956	24.473	57.0427	2.35263	36.3338	50.9991	14.45	42.982	50.2082	9.69956	64.8717	53.9775
	-75.6981	9.69936	24.4726	-76.9011	-2.06302	15.9576	-70.0328	7.22345	6.38079	-59.4262	-7.39017	-26.4002	-57.5292	-20.3544	-33.1569	-51.8578	-12.4305	-42.9115	15.474	-30.5175	-89.7174	25.4916	-19.3987	-89.3461	33.9133	-29.7516	-83.5938	62.311	-9.18243	-22.9508	64.0114	-17.5859	-11.2364	59.9173	-4.92805	-4.55225	53.4823	9.69936	24.4726	57.0439	2.35108	36.319	50.9958	14.4491	42.9799	50.2064	9.69936	64.8735	53.9752
	-75.6955	9.69406	24.4736	-76.8959	-2.07148	15.9557	-70.0342	7.21457	6.37712	-59.4324	-7.38233	-26.3997	-57.5184	-20.3625	-33.147	-51.8576	-12.4335	-42.9146	15.479	-30.5137	-89.722	25.4915	-19.3881	-89.3495	33.9157	-29.7428	-83.597	62.3152	-9.17458	-22.9519	64.0027	-17.5822	-11.2352	59.9228	-4.92056	-4.54065	53.4838	9.69406	24.4736	57.0418	2.34348	36.3132	50.9903	14.4434	42.9782	50.2039	9.69406	64.8759	53.9758
	-75.6943	9.6866	24.4754	-76.893	-2.07817	15.9569	-70.0378	7.20218	6.3723	-59.4347	-7.37596	-26.4016	-57.5086	-20.3675	-33.1414	-51.8576	-12.4315	-42.9172	15.4814	-30.5058	-89.7279	25.4926	-19.3732	-89.3533	33.9184	-29.7291	-83.6014	62.3192	-9.16849	-22.9526	63.9935	-17.5843	-11.2355	59.9276	-4.91462	-4.52936	53.4846	9.6866	24.4754	57.037	2.33343	36.3167	50.9826	14.4354	42.9759	50.2017	9.6866	64.8779	53.9784
	-75.6949	9.6802	24.4774	-76.8925	-2.08122	15.96	-70.0424	7.18998	6.36721	-59.4324	-7.37407	-26.4058	-57.5009	-20.3705	-33.1401	-51.8585	-12.4269	-42.918	15.4807	-30.4993	-89.733	25.4945	-19.3604	-89.3562	33.9207	-29.7167	-83.6048	62.3218	-9.16519	-22.9523	63.9857	-17.591	-11.2364	59.9306	-4.91105	-4.5208	53.4842	9.6802	24.4774	57.0309	2.32538	36.328	50.9739	14.4283	42.973	50.2004	9.6802	64.8788	53.9819
	-75.6967	9.67738	24.4788	-76.8937	-2.08007	15.9636	-70.0471	7.18111	6.36257	-59.4258	-7.37823	-26.4117	-57.4958	-20.3731	-33.1423	-51.8605	-12.4226	-42.9162	15.4776	-30.4985	-89.7354	25.4966	-19.3548	-89.3571	33.9219	-29.7107	-83.6057	62.3226	-9.16513	-22.9508	63.9808	-17.6	-11.2368	59.9313	-4.90926	-4.51619	53.4823	9.67738	24.4788	57.0256	2.32319	36.3434	50.9665	14.4245	42.9699	50.2002	9.67738	64.8783	53.9856
	-75.6992	9.67925	24.4796	-76.8954	-2.07537	15.967	-70.0508	7.17708	6.3587	-59.4163	-7.3882	-26.4181	-57.4933	-20.3763	-33.1465	-51.8637	-12.421	-42.912	15.4731	-30.5053	-89.7344	25.4981	-19.3585	-89.3559	33.9219	-29.7135	-83.6033	62.3217	-9.16815	-22.948	63.9797	-17.6088	-11.2359	59.9304	-4.90798	-4.51552	53.4794	9.67925	24.4796	57.0233	2.32879	36.3591	50.9631	14.4253	42.9676	50.2011	9.67925	64.8764	53.989
	-75.7014	9.68528	24.4795	-76.8964	-2.06859	15.9696	-70.0533	7.17717	6.3555	-59.4054	-7.40212	-26.4239	-57.4939	-20.38	-33.1515	-51.8674	-12.4231	-42.906	15.4689	-30.5184	-89.7304	25.4987	-19.3706	-89.3531	33.9206	-29.7242	-83.5981	62.3199	-9.1734	-22.9442	63.9819	-17.6153	-11.2331	59.9285	-4.90624	-4.51789	53.476	9.68528	24.4795	57.0255	2.34157	36.3719	50.9654	14.4305	42.9671	50.2027	9.68528	64.8736	53.9918
	-75.7028	9.69349	24.4788	-76.8955	-2.0616	15.9716	-70.0547	7.17879	6.35241	-59.3946	-7.4172	-26.428	-57.4976	-20.3832	-33.1564	-51.8709	-12.4281	-42.8996	15.4662	-30.5341	-89.7247	25.4981	-19.387	-89.3494	33.9185	-29.7394	-83.5916	62.3183	-9.17952	-22.94	63.9861	-17.6186	-11.2288	59.9268	-4.90391	-4.52185	53.4729	9.69349	24.4788	57.0323	2.35865	36.3802	50.9739	14.4382	42.9692	50.2047	9.69349	64.8706	53.9941
	-75.7032	9.70121	24.4779	-76.8928	-2.05613	15.973	-70.0557	7.17864	6.34885	-59.3857	-7.43043	-26.4293	-57.5044	-20.3842	-33.1605	-51.8736	-12.4345	-42.8943	15.4657	-30.5477	-89.7189	25.4968	-19.4024	-89.3461	33.9164	-29.7539	-83.5857	62.3177	-9.18495	-22.9361	63.9901	-17.6185	-11.2238	59.9258	-4.9017	-4.52579	53.4705	9.70121	24.4779	57.0424	2.37593	36.384	50.9869	14.446	42.9735	50.2064	9.70121	64.8683	53.9961
	-75.7027	9.70592	24.477	-76.889	-2.05331	15.9744	-70.0571	7.1742	6.34461	-59.3806	-7.4391	-26.427	-57.5137	-20.3814	-33.1631	-51.8748	-12.4401	-42.8913	15.4672	-30.5549	-89.7149	25.4955	-19.4118	-89.3441	33.915	-29.7627	-83.5823	62.3188	-9.18844	-22.9335	63.9922	-17.6158	-11.2193	59.9258	-4.90075	-4.52838	53.4694	9.70592	24.477	57.0534	2.38963	36.3841	51.0008	14.4513	42.9791	50.2072	9.70592	64.8671	53.9978
	-75.7015	9.70611	24.4768	-76.8858	-2.05336	15.9764	-70.0597	7.16486	6.34017	-59.3817	-7.44115	-26.4205	-57.5242	-20.374	-33.1629	-51.8744	-12.4429	-42.891	15.4697	-30.553	-89.7135	25.4946	-19.4122	-89.344	33.9147	-29.7627	-83.5826	62.3212	-9.18945	-22.9326	63.9917	-17.6118	-11.2165	59.9268	-4.90212	-4.52908	53.4694	9.70611	24.4768	57.063	2.39744	36.3811	51.0119	14.4525	42.9846	50.2069	9.70611	64.8672	53.9993
	-75.6999	9.7016	24.4775	-76.8849	-2.05566	15.9794	-70.0636	7.15223	6.33659	-59.391	-7.43544	-26.4094	-57.5343	-20.3623	-33.1591	-51.8728	-12.4417	-42.893	15.4716	-30.5418	-89.715	25.4944	-19.4032	-89.3457	33.9152	-29.7535	-83.5867	62.3243	-9.18838	-22.9337	63.989	-17.6079	-11.2162	59.9284	-4.90636	-4.5283	53.4705	9.7016	24.4775	57.0694	2.39903	36.3752	51.0168	14.4494	42.9883	50.2055	9.7016	64.8682	54.0009
	-75.6982	9.69344	24.4794	-76.8876	-2.05914	15.9835	-70.0685	7.13954	6.33516	-59.4088	-7.42219	-26.3944	-57.542	-20.3476	-33.1511	-51.8702	-12.436	-42.8966	15.4717	-30.523	-89.7187	25.4949	-19.3869	-89.349	33.9161	-29.7371	-83.5939	62.3271	-9.18631	-22.9365	63.9857	-17.6053	-11.2184	59.9298	-4.91332	-4.52715	53.4724	9.69344	24.4794	57.0721	2.39575	36.3662	51.0141	14.443	42.9893	50.2032	9.69344	64.8695	54.0028
	-75.6962	9.68361	24.4822	-76.8936	-2.0628	15.9881	-70.0734	7.13059	6.33674	-59.4326	-7.40346	-26.378	-57.546	-20.3324	-33.1401	-51.867	-12.4265	-42.9009	15.4696	-30.5006	-89.7233	25.4958	-19.3672	-89.3528	33.9169	-29.7174	-83.6022	62.3289	-9.18459	-22.9399	63.9832	-17.605	-11.2222	59.9304	-4.92206	-4.52684	53.4749	9.68361	24.4822	57.0717	2.38986	36.3547	51.005	14.4351	42.9878	50.2004	9.68361	64.8706	54.0051
	-75.6943	9.67455	24.4851	-76.9017	-2.06597	15.9919	-70.0768	7.12843	6.34123	-59.4568	-7.38324	-26.3639	-57.5455	-20.3194	-33.128	-51.8636	-12.4149	-42.9052	15.466	-30.4799	-89.7273	25.4971	-19.3491	-89.3563	33.9174	-29.6995	-83.6096	62.3298	-9.18432	-22.9428	63.9826	-17.6068	-11.2256	59.9298	-4.9312	-4.52808	53.4774	9.67455	24.4851	57.0695	2.38365	36.3424	50.9924	14.4283	42.9847	50.1973	9.67455	64.8712	54.0077
	-75.6926	9.66878	24.4869	-76.9094	-2.0683	15.9928	-70.0776	7.13455	6.34719	-59.4744	-7.36667	-26.3561	-57.5407	-20.3112	-33.1173	-51.8604	-12.4042	-42.9086	15.4626	-30.4666	-89.7291	25.4991	-19.3376	-89.3581	33.9185	-29.6884	-83.6136	62.3304	-9.18609	-22.9438	63.9843	-17.6103	-11.2266	59.9278	-4.93928	-4.53086	53.4796	9.66878	24.4869	57.0667	2.37878	36.3321	50.9806	14.4249	42.9819	50.1935	9.66878	64.8712	54.0099
	-75.6915	9.66848	24.486	-76.9144	-2.06946	15.9892	-70.0746	7.1485	6.35218	-59.4794	-7.35879	-26.3579	-57.5326	-20.3093	-33.1097	-51.8578	-12.3981	-42.9103	15.4615	-30.4664	-89.7277	25.5026	-19.337	-89.3573	33.9212	-29.6881	-83.6126	62.3314	-9.18983	-22.9419	63.9885	-17.6142	-11.2237	59.9246	-4.94508	-4.53461	53.4813	9.66848	24.486	57.0637	2.37582	36.3273	50.9734	14.4264	42.9811	50.1889	9.66848	64.8712	54.0109
	-75.6912	9.67493	24.4813	-76.9148	-2.06879	15.9797	-70.0677	7.16813	6.35346	-59.4692	-7.36299	-26.3699	-57.5232	-20.3143	-33.1061	-51.8562	-12.3999	-42.9097	15.4645	-30.4821	-89.7225	25.508	-19.3499	-89.3534	33.9262	-29.7006	-83.6059	62.3335	-9.19483	-22.9371	63.9953	-17.6172	-11.2168	59.9203	-4.94753	-4.5386	53.4825	9.67493	24.4813	57.0608	2.37403	36.3313	50.9729	14.4324	42.9836	50.1832	9.67493	64.8721	54.0092
	-75.6922	9.68807	24.472	-76.9104	-2.06521	15.9646	-70.0574	7.19011	6.34907	-59.4454	-7.38	-26.3901	-57.5146	-20.3255	-33.1065	-51.8558	-12.4113	-42.9063	15.4723	-30.5135	-89.7142	25.5153	-19.3761	-89.347	33.9338	-29.7252	-83.5942	62.3365	-9.1999	-22.9304	64.0047	-17.6184	-11.2079	59.9151	-4.94564	-4.54243	53.4837	9.68807	24.472	57.0575	2.37151	36.3457	50.9785	14.4408	42.9895	50.1769	9.68807	64.8749	54.0034
	-75.6946	9.70619	24.4589	-76.9028	-2.05726	15.946	-70.0452	7.21065	6.33857	-59.4138	-7.40767	-26.4146	-57.5089	-20.3413	-33.1103	-51.8567	-12.4319	-42.9009	15.4839	-30.5561	-89.7042	25.5237	-19.4124	-89.3393	33.9428	-29.7582	-83.5802	62.3394	-9.20362	-22.9235	64.0164	-17.6174	-11.2001	59.9093	-4.9384	-4.5462	53.4851	9.70619	24.4589	57.0534	2.36569	36.3699	50.9873	14.4472	42.998	50.171	9.70619	64.8804	53.9925
	-75.6982	9.72626	24.4434	-76.8951	-2.04343	15.9273	-70.0333	7.22626	6.32333	-59.3815	-7.44165	-26.4387	-57.5071	-20.36	-33.1164	-51.8588	-12.4588	-42.8946	15.4969	-30.6023	-89.695	25.5313	-19.4525	-89.3326	33.9515	-29.7935	-83.5672	62.3405	-9.20473	-22.9188	64.0296	-17.614	-11.1967	59.9033	-4.92518	-4.55036	53.4868	9.72626	24.4434	57.0482	2.35431	36.4003	50.9954	14.4468	43.0072	50.1669	9.72626	64.8892	53.9764
	-75.7026	9.74477	24.4278	-76.8913	-2.02262	15.9126	-70.0237	7.23463	6.30603	-59.3553	-7.4765	-26.4587	-57.5089	-20.3803	-33.1234	-51.8614	-12.4875	-42.8892	15.5084	-30.644	-89.6886	25.5363	-19.4895	-89.3289	33.9577	-29.8246	-83.5587	62.3385	-9.2026	-22.9183	64.0427	-17.6082	-11.2	59.8976	-4.90616	-4.55526	53.489	9.74477	24.4278	57.0417	2.33646	36.4314	50.9989	14.4358	43.0151	50.1663	9.74477	64.9011	53.9561
	-75.7074	9.75882	24.4142	-76.8943	-1.99469	15.9055	-70.0178	7.23535	6.28988	-59.3395	-7.50706	-26.4723	-57.5124	-20.4013	-33.1289	-51.8637	-12.5132	-42.8864	15.5158	-30.6747	-89.6864	25.5376	-19.5176	-89.3294	33.9601	-29.8467	-83.5567	62.3329	-9.1976	-22.9227	64.054	-17.6003	-11.2099	59.8931	-4.88273	-4.56069	53.4913	9.75882	24.4142	57.0343	2.31329	36.4571	50.9962	14.4135	43.0198	50.1698	9.75882	64.9152	53.9339
	-75.712	9.76687	24.4042	-76.9053	-1.9611	15.9079	-70.0159	7.23018	6.27764	-59.3357	-7.52932	-26.4792	-57.5148	-20.4224	-33.131	-51.8651	-12.532	-42.8869	15.5182	-30.6915	-89.6882	25.5347	-19.5337	-89.3338	33.9587	-29.8576	-83.561	62.3243	-9.19101	-22.9314	64.0615	-17.5908	-11.224	59.8905	-4.85747	-4.56574	53.4936	9.76687	24.4042	57.0266	2.288	36.4728	50.9877	14.3829	43.0205	50.1773	9.76687	64.9296	53.9128
	-75.7161	9.76879	24.3985	-76.9228	-1.92538	15.9192	-70.0174	7.22243	6.27111	-59.3421	-7.54096	-26.4802	-57.5139	-20.4428	-33.1285	-51.8649	-12.5419	-42.8904	15.5158	-30.6947	-89.6929	25.5288	-19.5376	-89.3407	33.9544	-29.8576	-83.5698	62.3147	-9.1846	-22.9424	64.0643	-17.5802	-11.2384	59.8903	-4.83385	-4.56918	53.4955	9.76879	24.3985	57.0191	2.26489	36.477	50.976	14.3503	43.018	50.1873	9.76879	64.9422	53.8957
	-75.7193	9.76547	24.397	-76.9426	-1.89286	15.9365	-70.0209	7.21562	6.27078	-59.3553	-7.54152	-26.477	-57.5084	-20.4612	-33.1216	-51.8633	-12.5424	-42.8958	15.5103	-30.6866	-89.6985	25.5215	-19.5309	-89.3478	33.9492	-29.849	-83.5802	62.3066	-9.17985	-22.9531	64.0618	-17.5693	-11.2484	59.8925	-4.81549	-4.57009	53.4967	9.76547	24.397	57.0131	2.24803	36.4712	50.9654	14.3234	43.0142	50.1977	9.76547	64.9508	53.8851
	-75.7213	9.75836	24.3992	-76.9591	-1.86942	15.9555	-70.0249	7.21205	6.27595	-59.3708	-7.53225	-26.4714	-57.4992	-20.4755	-33.1129	-51.8607	-12.5344	-42.9016	15.5035	-30.6707	-89.7034	25.5148	-19.5167	-89.3532	33.9449	-29.8344	-83.5896	62.3024	-9.17744	-22.9613	64.0544	-17.559	-11.2505	59.8963	-4.80536	-4.56838	53.4973	9.75836	24.3992	57.0093	2.23999	36.4593	50.9599	14.3084	43.0112	50.2065	9.75836	64.954	53.8825
	-75.722	9.74922	24.4042	-76.9668	-1.85965	15.9714	-70.0284	7.21206	6.28489	-59.3841	-7.51599	-26.4651	-57.4888	-20.4833	-33.106	-51.8579	-12.5201	-42.9067	15.4973	-30.6506	-89.7066	25.51	-19.4984	-89.3555	33.9428	-29.8169	-83.5961	62.3039	-9.17702	-22.9654	64.0435	-17.5501	-11.2435	59.9008	-4.80476	-4.56477	53.4973	9.74922	24.4042	57.0084	2.24128	36.4459	50.9621	14.3088	43.0108	50.2119	9.74922	64.9513	53.8879
	-75.7211	9.73997	24.4108	-76.9626	-1.86492	15.9807	-70.0307	7.21421	6.29532	-59.3914	-7.49668	-26.4599	-57.4811	-20.4823	-33.1052	-51.8551	-12.5022	-42.9103	15.4929	-30.6299	-89.7076	25.5077	-19.4799	-89.3545	33.9433	-29.7993	-83.599	62.3109	-9.17755	-22.965	64.0308	-17.5434	-11.2282	59.905	-4.81283	-4.56037	53.4973	9.73997	24.4108	57.0102	2.25054	36.4345	50.972	14.3235	43.0134	50.2134	9.73997	64.9437	53.8998
	-75.7188	9.73247	24.4174	-76.9467	-1.88249	15.982	-70.0317	7.21636	6.30488	-59.3908	-7.47875	-26.457	-57.4794	-20.4718	-33.1132	-51.8527	-12.4842	-42.9123	15.4905	-30.6121	-89.7066	25.5077	-19.4649	-89.351	33.9462	-29.7846	-83.5987	62.3218	-9.17785	-22.9609	64.0188	-17.5398	-11.2079	59.9084	-4.82668	-4.55623	53.4978	9.73247	24.4174	57.0139	2.26502	36.4271	50.9872	14.3478	43.0181	50.2111	9.73247	64.9336	53.9153
	-75.7154	9.72825	24.4227	-76.9234	-1.90575	15.9762	-70.0315	7.21681	6.3115	-59.3825	-7.46617	-26.4575	-57.4859	-20.4532	-33.1302	-51.8506	-12.4695	-42.9131	15.4899	-30.6	-89.7042	25.5092	-19.4565	-89.3463	33.9506	-29.7752	-83.596	62.3341	-9.17725	-22.9545	64.0094	-17.5399	-11.1874	59.911	-4.8424	-4.55295	53.4996	9.72825	24.4227	57.0181	2.28131	36.4243	51.0036	14.3744	43.0233	50.2062	9.72825	64.9236	53.9307
	-75.7116	9.72825	24.4251	-76.9003	-1.92595	15.9663	-70.0305	7.21502	6.3136	-59.3693	-7.46164	-26.4613	-57.4999	-20.4306	-33.1536	-51.8488	-12.4613	-42.9133	15.4906	-30.5959	-89.701	25.5117	-19.4565	-89.3419	33.9556	-29.7732	-83.5921	62.3448	-9.17594	-22.9476	64.0041	-17.5437	-11.1713	59.9126	-4.85644	-4.55057	53.5029	9.72825	24.4251	57.0211	2.29594	36.4258	51.0171	14.3954	43.0271	50.1999	9.72825	64.9167	53.9421
	-75.7083	9.73264	24.4235	-76.8861	-1.93461	15.9565	-70.029	7.21148	6.31009	-59.355	-7.46615	-26.4676	-57.5175	-20.4107	-33.1783	-51.8471	-12.4618	-42.9137	15.4924	-30.601	-89.6977	25.5148	-19.4653	-89.3387	33.9606	-29.7793	-83.5878	62.3515	-9.17475	-22.9418	64.0034	-17.5504	-11.163	59.9135	-4.86648	-4.54872	53.5071	9.73264	24.4235	57.0219	2.30607	36.4316	51.0245	14.4047	43.0285	50.1935	9.73264	64.9152	53.9464
	-75.7064	9.74087	24.4171	-76.8887	-1.92597	15.9504	-70.0276	7.20722	6.30043	-59.344	-7.47913	-26.4748	-57.5324	-20.4014	-33.1972	-51.8455	-12.4723	-42.9147	15.4959	-30.6155	-89.6947	25.519	-19.4817	-89.3371	33.9656	-29.7932	-83.5834	62.3533	-9.17437	-22.9379	64.0067	-17.5579	-11.1631	59.9133	-4.87155	-4.5469	53.5111	9.74087	24.4171	57.0202	2.31018	36.4415	51.0247	14.4	43.0271	50.1874	9.74087	64.92	53.9418
	-75.7064	9.75188	24.4061	-76.9132	-1.89856	15.9505	-70.0265	7.20329	6.28493	-59.3389	-7.49926	-26.4806	-57.5374	-20.4105	-33.2035	-51.8439	-12.4929	-42.9163	15.5019	-30.6388	-89.6918	25.5246	-19.5038	-89.3367	33.9709	-29.8133	-83.579	62.3501	-9.17442	-22.9364	64.0128	-17.5625	-11.1704	59.9118	-4.87135	-4.54474	53.5127	9.75188	24.4061	57.0164	2.30872	36.4547	51.0186	14.3835	43.023	50.1818	9.75188	64.9307	53.9291
	-75.7087	9.76462	24.3917	-76.9597	-1.85541	15.9577	-70.0261	7.20044	6.26511	-59.3402	-7.52548	-26.4833	-57.5267	-20.4434	-33.1915	-51.8422	-12.5229	-42.9177	15.5109	-30.67	-89.6884	25.5317	-19.5292	-89.3369	33.9767	-29.8377	-83.5738	62.343	-9.17271	-22.9369	64.02	-17.5597	-11.182	59.9087	-4.86513	-4.54231	53.5101	9.76462	24.3917	57.0116	2.3043	36.469	51.0084	14.3617	43.0171	50.177	9.76462	64.9452	53.9109
	-75.7128	9.77853	24.3761	-77.0235	-1.80311	15.9708	-70.027	7.19904	6.24381	-59.3459	-7.55758	-26.4815	-57.4987	-20.5016	-33.1587	-51.841	-12.5613	-42.9175	15.5227	-30.7091	-89.6828	25.5394	-19.5571	-89.3364	33.9825	-29.8651	-83.5668	62.3332	-9.16544	-22.9393	64.0266	-17.5454	-11.1947	59.9039	-4.85085	-4.54016	53.5018	9.77853	24.3761	57.0073	2.30135	36.4809	50.9972	14.3433	43.0103	50.1734	9.77853	64.9603	53.8911
	-75.718	9.79408	24.3616	-77.0959	-1.74975	15.9867	-70.0293	7.19908	6.22469	-59.3534	-7.59634	-26.4745	-57.457	-20.5818	-33.1064	-51.8407	-12.6073	-42.9136	15.5356	-30.7571	-89.6729	25.5457	-19.5882	-89.3342	33.9873	-29.8953	-83.5566	62.3221	-9.14806	-22.9433	64.031	-17.5163	-11.2056	59.8973	-4.82522	-4.53931	53.4876	9.79408	24.3616	57.0048	2.30511	36.4864	50.9872	14.3373	43.0035	50.1723	9.79408	64.9726	53.8739
	-75.7234	9.81287	24.3502	-77.1665	-1.70269	16.0014	-70.0332	7.20007	6.21103	-59.3598	-7.64289	-26.4622	-57.4099	-20.6768	-33.0405	-51.8415	-12.6609	-42.9042	15.5478	-30.8169	-89.6561	25.5486	-19.6257	-89.3291	33.9901	-29.9306	-83.5416	62.311	-9.11666	-22.9488	64.0328	-17.471	-11.2122	59.8894	-4.7846	-4.54098	53.469	9.81287	24.3502	57.0049	2.32045	36.4824	50.98	14.3507	42.9975	50.1748	9.81287	64.9788	53.8625
	-75.7284	9.83743	24.3426	-77.2259	-1.66647	16.0101	-70.0379	7.20104	6.20432	-59.363	-7.69797	-26.4453	-57.3678	-20.7777	-32.9696	-51.8433	-12.7231	-42.8876	15.5577	-30.8922	-89.6303	25.5469	-19.6749	-89.3199	33.9907	-29.9748	-83.52	62.3009	-9.06936	-22.9559	64.0323	-17.4096	-11.2126	59.8807	-4.72656	-4.54633	53.4494	9.83743	24.3426	57.0081	2.35062	36.4678	50.9759	14.3865	42.9927	50.1815	9.83743	64.9773	53.8583
	-75.7325	9.87042	24.3379	-77.2688	-1.64149	16.0087	-70.0422	7.20077	6.20343	-59.3616	-7.76107	-26.4252	-57.3389	-20.8774	-32.9029	-51.8452	-12.7954	-42.8635	15.5654	-30.9866	-89.5944	25.5408	-19.7408	-89.3057	33.99	-30.0326	-83.4905	62.2932	-9.0072	-22.9642	64.0309	-17.334	-11.2059	59.8716	-4.65122	-4.55602	53.4332	9.87042	24.3379	57.0142	2.39637	36.4443	50.9751	14.444	42.9891	50.1918	9.87042	64.9678	53.8609
	-75.736	9.91374	24.3343	-77.2947	-1.62373	15.995	-70.0447	7.19838	6.20473	-59.355	-7.82987	-26.4044	-57.3267	-20.9726	-32.847	-51.846	-12.8786	-42.8332	15.5721	-31.1024	-89.5488	25.5324	-19.8275	-89.2861	33.9899	-30.1076	-83.4525	62.2889	-8.93441	-22.9734	64.0308	-17.2481	-11.1922	59.8629	-4.56179	-4.56985	53.4245	9.91374	24.3343	57.023	2.45558	36.4158	50.979	14.5193	42.9865	50.2035	9.91374	64.9518	53.8685
	-75.739	9.96786	24.3297	-77.3081	-1.60588	15.9701	-70.0441	7.19399	6.20331	-59.3432	-7.90033	-26.3852	-57.3281	-21.0646	-32.8039	-51.8449	-12.972	-42.799	15.5797	-31.2392	-89.4955	25.5248	-19.9357	-89.2614	33.9923	-30.2014	-83.4063	62.2884	-8.85783	-22.9828	64.0339	-17.1571	-11.1731	59.8552	-4.46396	-4.58655	53.4258	9.96786	24.3297	57.0339	2.52371	36.3868	50.9907	14.607	42.9845	50.2142	9.96786	64.9317	53.8781
	-75.7421	10.0315	24.3227	-77.3152	-1.57996	15.9381	-70.0399	7.18895	6.19469	-59.327	-7.96753	-26.3697	-57.3358	-21.1565	-32.771	-51.8417	-13.0722	-42.7642	15.5894	-31.3933	-89.4373	25.5203	-20.063	-89.2325	33.9984	-30.3124	-83.3535	62.2916	-8.78549	-22.9914	64.0412	-17.0674	-11.1513	59.8487	-4.3647	-4.60399	53.4365	10.0315	24.3227	57.0463	2.59503	36.3614	51.0142	14.7015	42.9829	50.2218	10.0315	64.9098	53.8863
	-75.7453	10.1014	24.3133	-77.3218	-1.54086	15.9047	-70.0326	7.18519	6.17634	-59.308	-8.02718	-26.3591	-57.3413	-21.2508	-32.7428	-51.8372	-13.1742	-42.7324	15.6014	-31.5578	-89.3777	25.5203	-20.2028	-89.2017	34.0084	-30.4357	-83.2972	62.2969	-8.72456	-22.9986	64.0524	-16.985	-11.1301	59.8436	-4.27086	-4.61984	53.4534	10.1014	24.3133	57.0591	2.66391	36.3414	51.0527	14.7975	42.9811	50.225	10.1014	64.8884	53.8904
	-75.7484	10.1729	24.3021	-77.3302	-1.48923	15.875	-70.0235	7.18382	6.14852	-59.2881	-8.07706	-26.3531	-57.3391	-21.3466	-32.7145	-51.8325	-13.272	-42.7062	15.6147	-31.7232	-89.3205	25.5244	-20.3459	-89.1716	34.021	-30.5631	-83.2411	62.3025	-8.67906	-23.0037	64.0664	-16.9149	-11.1129	59.8392	-4.18806	-4.6324	53.4711	10.1729	24.3021	57.0712	2.72588	36.3269	51.1056	14.8897	42.9788	50.2239	10.1729	64.8695	53.8887
	-75.7507	10.2404	24.2907	-77.3398	-1.43193	15.8523	-70.0143	7.18407	6.11411	-59.269	-8.11792	-26.3506	-57.3292	-21.4391	-32.6843	-51.8289	-13.3606	-42.6874	15.6278	-31.8788	-89.2698	25.5311	-20.4809	-89.1452	34.0345	-30.6844	-83.1899	62.3062	-8.64849	-23.0072	64.0817	-16.8587	-11.1025	59.8346	-4.11971	-4.64131	53.4847	10.2404	24.2907	57.0815	2.77807	36.3169	51.1669	14.9724	42.9755	50.2197	10.2404	64.8544	53.8812
	-75.7516	10.2987	24.2805	-77.3477	-1.37947	15.8369	-70.0068	7.18337	6.07771	-59.2519	-8.15326	-26.3493	-57.3171	-21.5212	-32.6542	-51.8273	-13.4372	-42.676	15.6392	-32.0147	-89.2287	25.5378	-20.5974	-89.1249	34.0469	-30.7896	-83.1478	62.3064	-8.62787	-23.0104	64.0963	-16.8152	-11.1005	59.8289	-4.06631	-4.64756	53.4912	10.2987	24.2805	57.0892	2.81948	36.3098	51.2252	15.04	42.9709	50.2138	10.2987	64.8443	53.8698
	-75.7504	10.3442	24.2725	-77.3516	-1.3417	15.8276	-70.0023	7.17853	6.0442	-59.237	-8.18828	-26.3467	-57.3112	-21.5859	-32.6288	-51.8282	-13.5019	-42.6706	15.6479	-32.1247	-89.1991	25.5422	-20.6884	-89.1119	34.0566	-30.8713	-83.1175	62.303	-8.60941	-23.0154	64.1089	-16.7801	-11.1069	59.8213	-4.02512	-4.65302	53.4901	10.3442	24.2725	57.0942	2.85101	36.3046	51.2668	15.0882	42.9641	50.2082	10.3442	64.8394	53.8574
	-75.7467	10.3763	24.2669	-77.3506	-1.32365	15.8225	-70.0012	7.16754	6.01744	-59.2243	-8.22818	-26.3409	-57.3185	-21.63	-32.6123	-51.8313	-13.5571	-42.6685	15.6533	-32.2075	-89.1809	25.5424	-20.7526	-89.1057	34.0629	-30.9273	-83.0993	62.2969	-8.58503	-23.0245	64.118	-16.7478	-11.1195	59.8118	-3.99074	-4.65957	53.4834	10.3763	24.2669	57.0966	2.87545	36.3005	51.2807	15.1167	42.9542	50.2043	10.3763	64.8388	53.8473
	-75.7408	10.3972	24.2635	-77.3458	-1.32339	15.8202	-70.0029	7.15086	5.99937	-59.2138	-8.27655	-26.3306	-57.3407	-21.6558	-32.6052	-51.8362	-13.6066	-42.6665	15.6552	-32.267	-89.1713	25.5379	-20.7943	-89.1041	34.0656	-30.9607	-83.0908	62.2905	-8.54867	-23.0391	64.123	-16.713	-11.135	59.8011	-3.9567	-4.66854	53.4749	10.3972	24.2635	57.0968	2.89708	36.2973	51.2626	15.1297	42.9403	50.203	10.3972	64.8406	53.8423
	-75.7335	10.4115	24.2617	-77.3397	-1.33263	15.8209	-70.0062	7.1318	5.98984	-59.2061	-8.33417	-26.3161	-57.3728	-21.6712	-32.6035	-51.8418	-13.6541	-42.6612	15.6538	-32.3112	-89.1656	25.5288	-20.8229	-89.1037	34.0654	-30.9793	-83.0876	62.2856	-8.49767	-23.0592	64.1236	-16.672	-11.1492	59.7902	-3.91752	-4.68031	53.4684	10.4115	24.2617	57.0955	2.92091	36.2949	51.2174	15.1354	42.9218	50.2047	10.4115	64.842	53.844
	-75.7259	10.4246	24.2609	-77.3355	-1.33972	15.8267	-70.0096	7.11564	5.98703	-59.2023	-8.39869	-26.2983	-57.4054	-21.6875	-32.5995	-51.8474	-13.7022	-42.65	15.6491	-32.3497	-89.1584	25.5165	-20.8492	-89.1011	34.0631	-30.993	-83.0843	62.2837	-8.43297	-23.0827	64.1205	-16.623	-11.1584	59.7798	-3.87022	-4.6943	53.4668	10.4246	24.2609	57.0932	2.95134	36.2927	51.1577	15.144	42.8999	50.2094	10.4246	64.8402	53.8522
	-75.7194	10.441	24.2606	-77.3353	-1.33389	15.8403	-70.0122	7.10783	5.98821	-59.2042	-8.46552	-26.2791	-57.4285	-21.7155	-32.585	-51.8526	-13.7518	-42.6317	15.6412	-32.3899	-89.1456	25.5024	-20.882	-89.0937	34.0595	-31.0099	-83.0764	62.2846	-8.35842	-23.1064	64.1144	-16.5666	-11.1602	59.7702	-3.81473	-4.70908	53.471	10.441	24.2606	57.0905	2.99051	36.2897	51.0993	15.1638	42.8771	50.217	10.441	64.8331	53.8651
	-75.7148	10.4624	24.2607	-77.3398	-1.30924	15.8645	-70.0139	7.11175	5.99055	-59.2127	-8.52969	-26.2601	-57.4356	-21.7613	-32.5551	-51.8576	-13.8022	-42.6068	15.6301	-32.435	-89.1253	25.4876	-20.9248	-89.0805	34.055	-31.0339	-83.0618	62.2866	-8.27948	-23.1271	64.1067	-16.5043	-11.1547	59.761	-3.75313	-4.72283	53.48	10.4624	24.2607	57.088	3.03695	36.2845	51.0566	15.1983	42.8576	50.2272	10.4624	64.8199	53.88
	-75.7123	10.4874	24.2615	-77.3479	-1.26684	15.9003	-70.0154	7.12713	5.99181	-59.2279	-8.58808	-26.2422	-57.4265	-21.8241	-32.5103	-51.863	-13.8514	-42.5776	15.6163	-32.4834	-89.099	25.4727	-20.9749	-89.0631	34.0495	-31.0639	-83.0414	62.2878	-8.20199	-23.1433	64.0983	-16.4388	-11.1445	59.7515	-3.68837	-4.73398	53.4907	10.4874	24.2615	57.0856	3.0857	36.2756	51.0376	15.2447	42.8454	50.2397	10.4874	64.8016	53.8937
	-75.7114	10.5131	24.2637	-77.3567	-1.21389	15.9461	-70.0178	7.14992	5.99069	-59.2492	-8.64071	-26.225	-57.4063	-21.8979	-32.4561	-51.8696	-13.8984	-42.5477	15.6006	-32.5311	-89.07	25.4575	-21.0262	-89.0443	34.043	-31.0957	-83.0183	62.2866	-8.13109	-23.1555	64.09	-16.3725	-11.1334	59.7409	-3.62312	-4.74187	53.4998	10.5131	24.2637	57.0828	3.13013	36.2623	51.0421	15.2959	42.8437	50.2539	10.5131	64.7806	53.904
	-75.7105	10.5366	24.2675	-77.3628	-1.1603	15.9981	-70.0218	7.17409	5.98683	-59.2759	-8.6906	-26.2069	-57.3827	-21.9741	-32.4002	-51.8779	-13.9437	-42.5203	15.5846	-32.5755	-89.0413	25.4417	-21.0732	-89.0275	34.0355	-31.126	-82.9959	62.2824	-8.07063	-23.1656	64.082	-16.3082	-11.125	59.7288	-3.5593	-4.7471	53.5041	10.5366	24.2675	57.0787	3.16499	36.2449	51.0627	15.344	42.8525	50.2688	10.5366	64.76	53.9096
	-75.7079	10.5573	24.2724	-77.3633	-1.11459	16.0509	-70.0269	7.1943	5.98058	-59.3072	-8.74221	-26.1858	-57.3626	-22.0455	-32.3497	-51.8877	-13.9896	-42.497	15.5702	-32.6183	-89.0146	25.4248	-21.1146	-89.0144	34.0276	-31.1546	-82.9761	62.2758	-8.02278	-23.1759	64.0742	-16.2482	-11.1216	59.7152	-3.49834	-4.75141	53.5025	10.5573	24.2724	57.0723	3.1888	36.2252	51.0878	15.3838	42.8689	50.2831	10.5573	64.742	53.911
	-75.7026	10.5771	24.2771	-77.3567	-1.08114	16.0988	-70.0319	7.20806	5.97269	-59.3427	-8.79911	-26.1601	-57.35	-22.1077	-32.3084	-51.8985	-14.0389	-42.4778	15.5591	-32.6649	-88.9896	25.407	-21.1542	-89.0054	34.0204	-31.1851	-82.959	62.2682	-7.98796	-23.1876	64.0665	-16.1949	-11.1229	59.7009	-3.44176	-4.7571	53.4956	10.5771	24.2771	57.063	3.20441	36.2063	51.106	15.414	42.8878	50.2956	10.5771	64.7283	53.9095
	-75.6943	10.5989	24.2797	-77.3429	-1.05979	16.1366	-70.0349	7.21647	5.96391	-59.3806	-8.86181	-26.1294	-57.3454	-22.1597	-32.2774	-51.909	-14.0936	-42.4613	15.5523	-32.7209	-88.9656	25.3893	-21.1978	-88.9991	34.0149	-31.2224	-82.9431	62.2608	-7.96471	-23.2002	64.0589	-16.1502	-11.1273	59.6869	-3.39143	-4.76623	53.4856	10.5989	24.2797	57.0508	3.21743	36.1917	51.1097	15.4363	42.9035	50.305	10.5989	64.7194	53.9069
	-75.6839	10.6252	24.2781	-77.3231	-1.04733	16.1601	-70.034	7.22336	5.95463	-59.4178	-8.92687	-26.0952	-57.3469	-22.2028	-32.2559	-51.9178	-14.1531	-42.4459	15.5499	-32.7887	-88.942	25.3731	-21.2504	-88.9937	34.0123	-31.2694	-82.9272	62.2542	-7.94982	-23.2122	64.052	-16.1148	-11.1329	59.6742	-3.34932	-4.77993	53.476	10.6252	24.2781	57.0369	3.23372	36.1843	51.0972	15.4534	42.9118	50.3108	10.6252	64.7156	53.9045
	-75.6729	10.6566	24.2713	-77.2993	-1.03956	16.1666	-70.0284	7.23377	5.94471	-59.4507	-8.98788	-26.0599	-57.3509	-22.2395	-32.2422	-51.9239	-14.2148	-42.4307	15.5502	-32.8655	-88.9194	25.3601	-21.3132	-88.988	34.0131	-31.3255	-82.9107	62.2483	-7.9387	-23.2218	64.0467	-16.0874	-11.1385	59.6636	-3.31651	-4.79808	53.47	10.6566	24.2713	57.0232	3.25702	36.1849	51.0726	15.4668	42.9114	50.3129	10.6566	64.7167	53.9031
	-75.663	10.6914	24.259	-77.2732	-1.03266	16.1557	-70.0185	7.25255	5.93378	-59.4761	-9.03798	-26.0257	-57.3542	-22.2729	-32.2341	-51.927	-14.2747	-42.4154	15.5508	-32.9443	-88.8992	25.351	-21.3829	-88.9816	34.0171	-31.3864	-82.8941	62.2426	-7.92609	-23.228	64.0434	-16.0644	-11.1442	59.6554	-3.29192	-4.81958	53.47	10.6914	24.259	57.0121	3.28775	36.192	51.0439	15.4764	42.9038	50.312	10.6914	64.7226	53.9029
	-75.6554	10.7266	24.2427	-77.2475	-1.02363	16.1305	-70.0059	7.28343	5.92174	-59.4932	-9.07289	-25.9935	-57.3541	-22.3058	-32.2281	-51.9277	-14.3293	-42.3998	15.5483	-33.0161	-88.8826	25.345	-21.4531	-88.975	34.0226	-31.4456	-82.8785	62.2362	-7.90705	-23.232	64.0425	-16.0401	-11.1508	59.6496	-3.27148	-4.84293	53.4772	10.7266	24.2427	57.006	3.32294	36.2021	51.0203	15.481	42.8925	50.3103	10.7266	64.7323	53.9043
	-75.6507	10.7581	24.2248	-77.2251	-1.01029	16.0979	-69.9928	7.32849	5.90939	-59.5039	-9.09256	-25.9623	-57.3498	-22.3394	-32.2187	-51.9277	-14.3762	-42.3832	15.5393	-33.073	-88.8704	25.3394	-21.5163	-88.9691	34.0266	-31.4963	-82.8652	62.2285	-7.87809	-23.2365	64.0431	-16.0078	-11.1602	59.6449	-3.24856	-4.86689	53.4917	10.7581	24.2248	57.0063	3.35718	36.2112	51.0089	15.4798	42.8816	50.3113	10.7581	64.7443	53.9083
	-75.6492	10.7828	24.2084	-77.2097	-0.991192	16.0668	-69.9816	7.38769	5.8985	-59.5126	-9.10101	-25.9299	-57.3428	-22.3729	-32.1996	-51.9297	-14.4143	-42.3639	15.5205	-33.1104	-88.8619	25.3297	-21.5655	-88.9649	34.0251	-31.5335	-82.855	62.2188	-7.83802	-23.245	64.044	-15.9623	-11.1735	59.6399	-3.2159	-4.89076	53.5123	10.7828	24.2084	57.0133	3.38413	36.2156	51.0134	15.473	42.8744	50.3196	10.7828	64.7565	53.9159
	-75.6507	10.7984	24.1964	-77.2052	-0.965845	16.0461	-69.9742	7.45854	5.89137	-59.5244	-9.10463	-25.8937	-57.3364	-22.4031	-32.1646	-51.9365	-14.4434	-42.3399	15.4901	-33.1275	-88.8553	25.3114	-21.5968	-88.9629	34.014	-31.5548	-82.8477	62.2059	-7.7882	-23.26	64.0432	-15.9019	-11.1915	59.6328	-3.1684	-4.91424	53.5372	10.7984	24.1964	57.026	3.39823	36.2136	51.0331	15.4619	42.8731	50.3393	10.7984	64.7666	53.9272
	-75.6545	10.8048	24.1899	-77.2138	-0.934883	16.0408	-69.9713	7.53607	5.89009	-59.5433	-9.11003	-25.8525	-57.3351	-22.4252	-32.1096	-51.9499	-14.4639	-42.3097	15.448	-33.1275	-88.8482	25.2817	-21.6096	-88.9629	33.9911	-31.5611	-82.8427	62.1891	-7.73207	-23.282	64.0389	-15.8291	-11.2135	59.6221	-3.10544	-4.93708	53.5636	10.8048	24.1899	57.0433	3.39624	36.205	51.064	15.4489	42.8778	50.3727	10.8048	64.773	53.9412
	-75.6593	10.8041	24.189	-77.2355	-0.900052	16.051	-69.9727	7.61357	5.89581	-59.5707	-9.12249	-25.8074	-57.3423	-22.4353	-32.0341	-51.9704	-14.4766	-42.2732	15.3967	-33.1168	-88.8383	25.2406	-21.6082	-88.9641	33.9572	-31.5563	-82.8389	62.1678	-7.67394	-23.309	64.0299	-15.7506	-11.2381	59.6074	-3.03121	-4.95883	53.5888	10.8041	24.189	57.0641	3.37846	36.1906	51.1006	15.4365	42.8872	50.4188	10.8041	64.7751	53.9555
	-75.6636	10.8005	24.1919	-77.2672	-0.863753	16.0717	-69.9769	7.68418	5.90835	-59.605	-9.14515	-25.7614	-57.3586	-22.4324	-31.9413	-51.9964	-14.4836	-42.2318	15.3409	-33.1044	-88.8241	25.191	-21.6009	-88.9648	33.9161	-31.5467	-82.8348	62.1423	-7.61767	-23.3372	64.0166	-15.674	-11.2632	59.5894	-2.95298	-4.97882	53.6106	10.8005	24.1919	57.0887	3.34908	36.1713	51.1381	15.4274	42.8983	50.4726	10.8005	64.773	53.9672
	-75.6658	10.7994	24.1961	-77.3032	-0.828234	16.096	-69.9818	7.74282	5.92618	-59.6422	-9.17874	-25.7184	-57.3806	-22.4198	-31.8365	-52.0247	-14.4887	-42.188	15.2865	-33.1008	-88.8048	25.1385	-21.5989	-88.9636	33.8742	-31.5391	-82.8292	62.1141	-7.56576	-23.3627	64.0005	-15.6054	-11.2864	59.5698	-2.878	-4.99642	53.6273	10.7994	24.1961	57.1179	3.31553	36.1475	51.1735	15.4244	42.9077	50.5272	10.7994	64.7675	53.9742
	-75.6645	10.8063	24.1992	-77.337	-0.794761	16.1192	-69.9852	7.78761	5.94663	-59.6772	-9.22116	-25.6814	-57.4011	-22.4043	-31.7258	-52.0517	-14.4971	-42.1439	15.2395	-33.1158	-88.7802	25.0891	-21.6126	-88.9586	33.8381	-31.5397	-82.821	62.0856	-7.51915	-23.3829	63.984	-15.547	-11.3055	59.551	-2.8109	-5.01133	53.6389	10.8063	24.1992	57.1532	3.28645	36.1184	51.2056	15.4298	42.9118	50.5754	10.8063	64.7595	53.976
	-75.6596	10.8247	24.199	-77.363	-0.76314	16.1402	-69.9854	7.8199	5.96635	-59.7062	-9.2672	-25.6513	-57.412	-22.394	-31.6142	-52.0742	-14.514	-42.1011	15.2045	-33.156	-88.7502	25.0476	-21.6493	-88.9489	33.8134	-31.5522	-82.8091	62.0597	-7.47763	-23.3972	63.9699	-15.4968	-11.3191	59.5353	-2.75243	-5.0238	53.6461	10.8247	24.199	57.1954	3.26903	36.0824	51.2342	15.4452	42.9083	50.612	10.8247	64.7499	53.9735
	-75.6521	10.8554	24.1943	-77.3778	-0.731837	16.1625	-69.9819	7.84284	5.9819	-59.7272	-9.30901	-25.626	-57.4072	-22.3962	-31.5053	-52.0903	-14.5438	-42.0603	15.1835	-33.2226	-88.7152	25.0166	-21.7109	-88.9341	33.8026	-31.5773	-82.7934	62.0388	-7.44029	-23.4069	63.9601	-15.4498	-11.3267	59.5239	-2.6998	-5.03471	53.6506	10.8554	24.1943	57.2435	3.26693	36.0384	51.2586	15.4701	42.8969	50.6355	10.8554	64.7398	53.9686
	-75.6441	10.8967	24.1843	-77.381	-0.698646	16.1906	-69.975	7.85927	5.99023	-59.7405	-9.33816	-25.602	-57.3852	-22.4157	-31.4018	-52.1	-14.5892	-42.0213	15.1762	-33.312	-88.6756	24.9964	-21.7935	-88.9146	33.8049	-31.6135	-82.7735	62.0244	-7.40573	-23.4144	63.9559	-15.4003	-11.3292	59.5169	-2.64818	-5.04536	53.6537	10.8967	24.1843	57.2945	3.28005	35.9867	51.2777	15.503	42.8796	50.6477	10.8967	64.7303	53.9632
	-75.6376	10.9451	24.1692	-77.3749	-0.661673	16.2283	-69.9663	7.87026	5.98913	-59.7476	-9.34886	-25.575	-57.3504	-22.4548	-31.3062	-52.1045	-14.651	-41.9837	15.1805	-33.4172	-88.6321	24.9855	-21.8901	-88.8917	33.8175	-31.6589	-82.749	62.0166	-7.37186	-23.4219	63.9571	-15.3437	-11.328	59.513	-2.59247	-5.05712	53.6561	10.9451	24.1692	57.3431	3.30616	35.9298	51.29	15.5415	42.86	50.652	10.9451	64.7225	53.9588
	-75.6338	10.9965	24.1498	-77.3632	-0.620271	16.2758	-69.9576	7.87517	5.97752	-59.7501	-9.34092	-25.5421	-57.3118	-22.5131	-31.2219	-52.106	-14.7291	-41.9475	15.1931	-33.5303	-88.5854	24.9816	-21.993	-88.8663	33.8364	-31.7124	-82.7195	62.0137	-7.33573	-23.4308	63.9631	-15.2778	-11.325	59.5105	-2.52902	-5.07106	53.6579	10.9965	24.1498	57.3838	3.34322	35.8724	51.295	15.5833	42.8425	50.6522	10.9965	64.7165	53.9557
	-75.6328	11.0481	24.1278	-77.3504	-0.575606	16.3305	-69.9509	7.87286	5.95592	-59.7485	-9.3209	-25.5022	-57.2807	-22.5889	-31.1523	-52.1068	-14.8221	-41.9127	15.2106	-33.6454	-88.5363	24.9817	-22.0961	-88.8398	33.8573	-31.7736	-82.6847	62.013	-7.29389	-23.4412	63.9722	-15.203	-11.3218	59.5069	-2.45642	-5.08774	53.659	11.0481	24.1278	57.4122	3.39065	35.8201	51.2932	15.6269	42.8298	50.6511	11.0481	64.712	53.954
	-75.6329	11.0978	24.1055	-77.3399	-0.530478	16.3874	-69.9474	7.8633	5.92665	-59.7416	-9.30021	-25.4563	-57.2671	-22.6784	-31.1	-52.1092	-14.9277	-41.8798	15.2293	-33.7591	-88.486	24.9827	-22.1955	-88.8132	33.8767	-31.8423	-82.6452	62.0108	-7.24341	-23.4523	63.9825	-15.1216	-11.3196	59.5001	-2.37563	-5.10723	53.6593	11.0978	24.1055	57.4263	3.44889	35.7775	51.2864	15.6714	42.8229	50.6502	11.0978	64.7077	53.9535
	-75.6322	11.1448	24.0852	-77.3339	-0.488265	16.4409	-69.9478	7.84843	5.89376	-59.7283	-9.29056	-25.407	-57.277	-22.7766	-31.0653	-52.115	-15.0418	-41.8492	15.2459	-33.8699	-88.4357	24.9813	-22.2895	-88.7875	33.8919	-31.9173	-82.6025	62.0042	-7.1832	-23.4637	63.9917	-15.0372	-11.3188	59.4886	-2.28909	-5.12927	53.6593	11.1448	24.0852	57.4269	3.51776	35.7473	51.2768	15.7161	42.8201	50.6509	11.1448	64.7023	53.9538
	-75.6287	11.1892	24.0691	-77.3329	-0.451348	16.4862	-69.9515	7.83218	5.86226	-59.7082	-9.29911	-25.3577	-57.3111	-22.877	-31.0449	-52.1256	-15.159	-41.8203	15.2574	-33.9783	-88.3865	24.9745	-22.3783	-88.7631	33.9002	-31.9964	-82.5588	61.991	-7.11493	-23.4757	63.9976	-14.9535	-11.3198	59.4718	-2.1996	-5.15354	53.66	11.1892	24.0691	57.4174	3.59516	35.7289	51.267	15.7605	42.8189	50.6542	11.1892	64.694	53.9542
	-75.6218	11.2319	24.058	-77.3363	-0.419931	16.5195	-69.9577	7.81948	5.83684	-59.6835	-9.32567	-25.3109	-57.3642	-22.9724	-31.0323	-52.1415	-15.2737	-41.792	15.2616	-34.0856	-88.3389	24.9598	-22.4638	-88.7398	33.8999	-32.0774	-82.5161	61.9708	-7.0428	-23.4892	63.9983	-14.8733	-11.3226	59.4504	-2.10936	-5.17977	53.6629	11.2319	24.058	57.4025	3.67675	35.7192	51.2592	15.8045	42.8168	50.6619	11.2319	64.6819	53.9537
	-75.6118	11.2744	24.0518	-77.3426	-0.392132	16.5385	-69.9645	7.81479	5.8204	-59.658	-9.36372	-25.2677	-57.4268	-23.0569	-31.0197	-52.1628	-15.3806	-41.7619	15.257	-34.1935	-88.2926	24.9359	-22.5488	-88.7172	33.8898	-32.1584	-82.4759	61.9445	-6.9719	-23.5056	63.9929	-14.798	-11.3272	59.4259	-2.01963	-5.20784	53.6689	11.2744	24.0518	57.3873	3.75666	35.7134	51.2552	15.8478	42.8127	50.6759	11.2744	64.6655	53.9514
	-75.6002	11.3179	24.0492	-77.3503	-0.36544	16.5422	-69.97	7.82065	5.81303	-59.6361	-9.40423	-25.2282	-57.487	-23.127	-31.0002	-52.1884	-15.4771	-41.728	15.244	-34.3032	-88.2475	24.903	-22.6358	-88.6948	33.8703	-32.2377	-82.4389	61.9141	-6.90592	-23.5262	63.9818	-14.7267	-11.3341	59.4002	-1.93093	-5.23778	53.6786	11.3179	24.0492	57.3761	3.82851	35.7072	51.2568	15.8894	42.8073	50.6971	11.3179	64.6456	53.9468
	-75.5884	11.3627	24.0485	-77.3583	-0.338614	16.531	-69.9725	7.83662	5.81193	-59.6213	-9.43976	-25.1918	-57.5336	-23.1828	-30.971	-52.2166	-15.5635	-41.6891	15.2246	-34.4138	-88.2041	24.8636	-22.7254	-88.6727	33.8436	-32.3136	-82.4058	61.8821	-6.84547	-23.5518	63.9666	-14.6567	-11.3441	59.3757	-1.84325	-5.26978	53.6917	11.3627	24.0485	57.3716	3.88638	35.6984	51.2647	15.9273	42.8025	50.7248	11.3627	64.6242	53.9406
[truncated: 6,821 more rows]
[truncated: 5 more columns]

## Sheet: Triad orientation
Triads orientation
[truncated: 7,781 more rows]

## Sheet: FO markers
FO markers
[truncated: 7,781 more rows]
[truncated: 116 more columns]
