# Supplementary material for: Predicting foot orthosis deformation based on its contour kinematics during walking
Source: PLoS One. 2020 May 7;15(5):e0232677. doi: 10.1371/journal.pone.0232677 (PMC7205218; doi:10.1371/journal.pone.0232677)
Supplement: S3 File — This Excel file consists two sheets in which the position of triad markers, and the orientation of triad markers are provided respectively for subject 1. (XLSX) [file pone.0232677.s003.xlsx]

## Sheet: Triad positions
Triad positions
	TriadeLateralFrontF			TriadeLateralFrontT			TriadeLateralFrontB			TriadeLateralBackF			TriadeLateralBackT			TriadeLateralBackB			TriadBackL			TriadBackT			TriadBackM			TriadeMedialBackB			TriadeMedialBackT			TriadeMedialBackF			TriadeMedialMiddleB			TriadeMedialMiddleT			TriadeMedialMiddleF			TriadeMedialFrontB			TriadeMedialFrontT
	x	y	z	x	y	z	x	y	z	x	y	z	x	y	z	x	y	z	x	y	z	x	y	z	x	y	z	x	y	z	x	y	z	x	y	z	x	y	z	x	y	z	x	y	z	x	y	z	x
	-74.8643	8.41361	24.9377	-76.0445	-2.60175	15.0661	-67.4668	6.18135	7.26325	-59.5433	-7.38244	-22.2098	-59.3862	-20.149	-30.777	-53.9025	-10.2804	-40.8044	15.5468	-27.6405	-90.3898	25.0968	-16.8272	-89.405	33.7001	-27.3706	-84.0876	62.6226	-9.35541	-22.7364	64.1573	-18.6607	-10.9044	59.5601	-6.02813	-3.74581	52.8893	8.41361	24.9377	58.0899	1.14092	36.8401	51.0303	12.6997	43.535	49.7675	8.41361	64.4673	55.1063
	-74.8255	8.41444	24.8939	-76.1571	-2.46058	15.0965	-67.6586	6.14793	7.25284	-59.6221	-7.4678	-22.1444	-59.4578	-20.1538	-30.6254	-54.0313	-10.4062	-40.6627	15.2922	-27.5737	-90.2069	24.844	-16.8289	-89.2589	33.4217	-27.3498	-83.9029	62.5295	-9.31426	-22.749	64.1374	-18.5394	-10.9851	59.532	-5.93055	-3.79421	52.9971	8.41444	24.8939	58.0168	1.12926	36.7379	51.2993	12.6158	43.3996	49.9815	8.41444	64.365	55.1314
	-74.807	8.41434	24.8858	-76.2747	-2.34195	15.1266	-67.8249	6.11412	7.25535	-59.6787	-7.55318	-22.1217	-59.5014	-20.1749	-30.5514	-54.11	-10.5219	-40.5934	15.1584	-27.5255	-90.1811	24.7127	-16.8287	-89.2504	33.2672	-27.3443	-83.8611	62.4749	-9.31265	-22.7904	64.139	-18.4778	-11.0872	59.5094	-5.87892	-3.85316	53.0733	8.41434	24.8858	57.9187	1.10561	36.6992	51.4846	12.5356	43.343	50.0944	8.41434	64.3647	55.09
	-74.7896	8.39273	24.8859	-76.3681	-2.26524	15.1372	-67.9305	6.06329	7.25932	-59.7013	-7.62417	-22.1294	-59.5022	-20.1887	-30.5413	-54.1273	-10.6034	-40.5697	15.1527	-27.4495	-90.2198	24.7015	-16.7855	-89.282	33.2486	-27.3079	-83.8789	62.4564	-9.35069	-22.8236	64.1668	-18.468	-11.1861	59.4851	-5.88601	-3.90822	53.1041	8.39273	24.8859	57.8059	1.05795	36.6836	51.5495	12.4407	43.3231	50.0882	8.39273	64.3961	55.0032
	-74.7555	8.34283	24.8879	-76.4151	-2.23877	15.1298	-67.9569	5.99241	7.26136	-59.6922	-7.67632	-22.1626	-59.4671	-20.1919	-30.5871	-54.0972	-10.6437	-40.5847	15.2358	-27.3319	-90.2922	24.769	-16.6857	-89.3234	33.3288	-27.2265	-83.9301	62.4599	-9.42177	-22.8313	64.2118	-18.5039	-11.2652	59.4547	-5.9502	-3.9468	53.0931	8.34283	24.8879	57.6962	0.98289	36.679	51.4914	12.3286	43.3295	49.9865	8.34283	64.4356	54.9059
	-74.6969	8.27237	24.897	-76.4077	-2.25519	15.1176	-67.9079	5.91234	7.26072	-59.6666	-7.7129	-22.2179	-59.4204	-20.195	-30.6771	-54.0525	-10.6521	-40.6387	15.3408	-27.1896	-90.4012	24.852	-16.5447	-89.3842	33.4411	-27.1147	-84.019	62.4678	-9.51184	-22.8142	64.2585	-18.5767	-11.3156	59.4204	-6.05445	-3.96239	53.0589	8.27237	24.897	57.6111	0.8893	36.6894	51.3398	12.2107	43.3688	49.8448	8.27237	64.4871	54.8358
	-74.6197	8.19848	24.9176	-76.3553	-2.29359	15.1126	-67.8083	5.84148	7.2537	-59.6453	-7.73998	-22.287	-59.3895	-20.2102	-30.7889	-54.0278	-10.646	-40.7232	15.4061	-27.0558	-90.5437	24.896	-16.397	-89.4721	33.5218	-27.0016	-84.1433	62.4677	-9.602	-22.7831	64.2931	-18.6708	-11.336	59.3893	-6.17161	-3.95662	53.0249	8.19848	24.9176	57.5681	0.795649	36.7173	51.1422	12.1055	43.4429	49.7237	8.19848	64.5545	54.8171
	-74.5418	8.13951	24.9444	-76.2804	-2.32771	15.1164	-67.6943	5.79696	7.23283	-59.6425	-7.76198	-22.3552	-59.3894	-20.2412	-30.8905	-54.0402	-10.6421	-40.8151	15.4058	-26.9617	-90.6885	24.8812	-16.279	-89.568	33.5405	-26.914	-84.2744	62.4568	-9.67396	-22.7502	64.3099	-18.7652	-11.331	59.3697	-6.27365	-3.93736	53.0058	8.13951	24.9444	57.5716	0.722664	36.753	50.9447	12.03	43.5367	49.6606	8.13951	64.6236	54.8485
	-74.4837	8.10843	24.9653	-76.2089	-2.33648	15.1215	-67.5999	5.78847	7.19153	-59.6599	-7.78062	-22.4067	-59.4155	-20.2832	-30.9521	-54.0818	-10.6502	-40.8843	15.3575	-26.9249	-90.7869	24.8271	-16.2169	-89.6326	33.5078	-26.8671	-84.3659	62.4412	-9.7158	-22.7238	64.3117	-18.8403	-11.31	59.3666	-6.34081	-3.91366	53.002	8.10843	24.9653	57.6113	0.685637	36.7777	50.7792	11.9938	43.6217	49.6566	8.10843	64.6673	54.9042
	-74.4579	8.10997	24.9706	-76.16	-2.31151	15.1196	-67.5458	5.81652	7.13042	-59.6893	-7.79719	-22.4325	-59.4507	-20.3286	-30.9596	-54.1286	-10.6738	-40.9105	15.3007	-26.9477	-90.8054	24.7709	-16.2199	-89.6363	33.4578	-26.8644	-84.384	62.4302	-9.72551	-22.708	64.3073	-18.8858	-11.286	59.3806	-6.36669	-3.89112	53.0036	8.10997	24.9706	57.6695	0.689904	36.7771	50.6635	11.9987	43.6721	49.687	8.10997	64.6657	54.9518
	-74.4633	8.14114	24.9605	-76.1411	-2.25856	15.1089	-67.5345	5.87344	7.05966	-59.7205	-7.81482	-22.434	-59.4798	-20.3744	-30.9203	-54.1588	-10.7124	-40.8939	15.2666	-27.0218	-90.7497	24.7396	-16.2823	-89.5824	33.4186	-26.9029	-84.3302	62.4297	-9.71061	-22.705	64.306	-18.9034	-11.2729	59.4087	-6.35782	-3.87045	53.0001	8.14114	24.9605	57.7309	0.73025	36.7512	50.6079	12.0393	43.6786	49.7238	8.14114	64.6219	54.9725
	-74.4872	8.1933	24.944	-76.1483	-2.19338	15.0954	-67.554	5.94514	6.99546	-59.7482	-7.83851	-22.4203	-59.4981	-20.4222	-30.8562	-54.1645	-10.764	-40.8517	15.2601	-27.1316	-90.6596	24.7347	-16.3866	-89.5044	33.3972	-26.9753	-84.238	62.4395	-9.68451	-22.7154	64.3129	-18.9033	-11.2815	59.4455	-6.329	-3.84951	52.9877	8.1933	24.944	57.788	0.793382	36.7135	50.6168	12.1051	43.6508	49.7525	8.1933	64.5604	54.9685
	-74.5136	8.25483	24.9317	-76.1724	-2.13464	15.0877	-67.5865	6.01371	6.95276	-59.771	-7.87317	-22.4006	-59.5097	-20.4743	-30.7911	-54.1519	-10.8248	-40.8057	15.2655	-27.2561	-90.5825	24.7398	-16.5097	-89.4418	33.3824	-27.0705	-84.15	62.4536	-9.66101	-22.7378	64.3274	-18.8972	-11.3156	59.4847	-6.29665	-3.82656	52.9684	8.25483	24.9317	57.837	0.862427	36.6815	50.6847	12.1818	43.6075	49.7738	8.25483	64.5101	54.9539
	-74.5316	8.31434	24.9289	-76.2034	-2.09691	15.0914	-67.6177	6.062	6.93862	-59.7883	-7.92154	-22.3792	-59.5213	-20.5292	-30.7398	-54.1328	-10.8898	-40.7704	15.2635	-27.3736	-90.5473	24.737	-16.6287	-89.4174	33.3604	-27.1742	-84.0944	62.4644	-9.64928	-22.7677	64.3441	-18.8924	-11.3694	59.5198	-6.27302	-3.80245	52.9459	8.31434	24.9289	57.8728	0.922176	36.666	50.7912	12.254	43.5666	49.7945	8.31434	64.4884	54.9417
	-74.5393	8.3637	24.9339	-76.2342	-2.08603	15.1056	-67.6414	6.07943	6.9497	-59.7979	-7.98283	-22.3554	-59.5364	-20.5814	-30.7058	-54.1174	-10.9533	-40.7496	15.2447	-27.4671	-90.555	24.7188	-16.7274	-89.4298	33.3252	-27.2722	-84.076	62.4666	-9.65115	-22.7982	64.3557	-18.8904	-11.4282	59.5455	-6.26321	-3.78092	52.923	8.3637	24.9339	57.888	0.963437	36.6682	50.9041	12.3083	43.5378	49.8205	8.3637	64.4959	54.9366
	-74.542	8.40013	24.94	-76.2604	-2.09804	15.1248	-67.6601	6.06636	6.97418	-59.7969	-8.05236	-22.3271	-59.5548	-20.6237	-30.6855	-54.1112	-11.0104	-40.7402	15.2118	-27.5311	-90.5868	24.6886	-16.8003	-89.461	33.2808	-27.3549	-84.0816	62.4597	-9.66177	-22.8219	64.3562	-18.8893	-11.4727	59.5592	-6.26548	-3.76726	52.902	8.40013	24.94	57.8762	0.985414	36.6815	50.99	12.3376	43.522	49.8533	8.40013	64.521	54.9378
	-74.5466	8.42676	24.9401	-76.2795	-2.12127	15.1419	-67.6807	6.03488	6.99695	-59.7846	-8.1222	-22.2942	-59.5743	-20.6508	-30.6723	-54.1155	-11.0581	-40.7366	15.1746	-27.5734	-90.6173	24.6556	-16.8535	-89.4884	33.2367	-27.4217	-84.0916	62.4477	-9.67315	-22.8334	64.3425	-18.8879	-11.4845	59.5611	-6.27362	-3.76594	52.8856	8.42676	24.9401	57.8378	0.996123	36.6973	51.0255	12.3432	43.513	49.8909	8.42676	64.5484	54.9443
	-74.5569	8.45207	24.9297	-76.2894	-2.1406	15.1529	-67.7076	6.0053	7.00573	-59.7635	-8.18316	-22.2591	-59.5924	-20.663	-30.6582	-54.1291	-11.0968	-40.7333	15.1432	-27.6139	-90.6251	24.6279	-16.9041	-89.4943	33.2018	-27.4813	-84.0874	62.4375	-9.67906	-22.8302	64.3151	-18.8885	-11.4521	59.554	-6.27999	-3.77796	52.8782	8.45207	24.9297	57.7816	1.01127	36.7086	51.0049	12.3377	43.5003	49.9289	8.45207	64.5646	54.9592
	-74.5714	8.48778	24.9086	-76.2879	-2.14236	15.1599	-67.7398	5.99947	6.99619	-59.7391	-8.22769	-22.2238	-59.6063	-20.6679	-30.634	-54.1495	-11.1303	-40.7244	15.1236	-27.6789	-90.5971	24.6092	-16.9756	-89.4689	33.1812	-27.5507	-84.0562	62.4355	-9.67943	-22.8125	64.2781	-18.8972	-11.375	59.542	-6.27775	-3.79901	52.8838	8.48778	24.9086	57.7234	1.05129	36.7131	50.9398	12.3436	43.4729	49.9622	8.48778	64.5602	54.9896
	-74.5852	8.54509	24.8812	-76.2731	-2.11891	15.1709	-67.7704	6.03306	6.97353	-59.7176	-8.25227	-22.1879	-59.6145	-20.6787	-30.5896	-54.1736	-11.1647	-40.7036	15.1158	-27.7921	-90.5289	24.5981	-17.0902	-89.4107	33.1749	-27.6486	-83.9917	62.4445	-9.68199	-22.7834	64.2377	-18.9214	-11.2658	59.5293	-6.26199	-3.81925	52.9045	8.54509	24.8812	57.6814	1.13569	36.7134	50.854	12.3892	43.4247	49.9871	8.54509	64.5295	55.0427
	-74.5933	8.62939	24.8548	-76.2451	-2.07196	15.1969	-67.7899	6.10951	6.94966	-59.7049	-8.25792	-22.1482	-59.6176	-20.7094	-30.5189	-54.1986	-11.2053	-40.6651	15.1161	-27.9635	-90.4242	24.5912	-17.2588	-89.3255	33.1794	-27.7862	-83.8954	62.4623	-9.6999	-22.7491	64.2002	-18.9662	-11.1473	59.5199	-6.23002	-3.82558	52.9388	8.62939	24.8548	57.6698	1.27497	36.716	50.7749	12.4977	43.3592	50.0022	8.62939	64.4706	55.1213
	-74.5947	8.73533	24.8375	-76.2071	-2.01358	15.2457	-67.7914	6.218	6.93686	-59.7049	-8.24863	-22.1016	-59.6197	-20.7676	-30.4252	-54.2224	-11.2526	-40.6077	15.1194	-28.1807	-90.2954	24.5851	-17.4707	-89.2251	33.1892	-27.9575	-83.7781	62.4818	-9.74558	-22.7197	64.1698	-19.0315	-11.0476	59.5161	-6.1816	-3.80592	52.9813	8.73533	24.8375	57.6939	1.46244	36.7285	50.725	12.6753	43.292	50.0096	8.73533	64.3875	55.2177
	-74.5928	8.84499	24.8346	-76.1658	-1.96395	15.3167	-67.7736	6.33654	6.94123	-59.7199	-8.22864	-22.0503	-59.627	-20.8481	-30.3265	-54.2437	-11.2989	-40.5389	15.1226	-28.4063	-90.1642	24.5785	-17.69	-89.1266	33.1995	-28.1349	-83.6618	62.494	-9.82248	-22.7086	64.1466	-19.1111	-10.9925	59.5186	-6.11971	-3.75402	53.0239	8.84499	24.8346	57.7479	1.67005	36.7563	50.7161	12.9013	43.2476	50.0143	8.84499	64.292	55.3137
	-74.5941	8.93187	24.8459	-76.1305	-1.94531	15.397	-67.7419	6.43942	6.95905	-59.75	-8.20061	-22.0038	-59.6453	-20.9325	-30.2532	-54.2624	-11.3298	-40.4762	15.125	-28.5861	-90.0601	24.5715	-17.8637	-89.0504	33.206	-28.2751	-83.5773	62.4914	-9.91911	-22.7299	64.1269	-19.1937	-10.9984	59.5251	-6.05143	-3.67317	53.0579	8.93187	24.8459	57.8162	1.8529	36.7997	50.7467	13.1286	43.2508	50.0225	8.93187	64.2045	55.384
	-74.6051	8.97079	24.8654	-76.1109	-1.9728	15.464	-67.7064	6.50646	6.97787	-59.7926	-8.16588	-21.9768	-59.6767	-20.9948	-30.2382	-54.2789	-11.3291	-40.4427	15.1278	-28.6686	-90.0131	24.5644	-17.9416	-89.0155	33.2054	-28.3346	-83.5564	62.4723	-10.0092	-22.7915	64.1057	-19.2639	-11.0665	59.5313	-5.9876	-3.57682	53.0759	8.97079	24.8654	57.8778	1.9636	36.8524	50.8032	13.2988	43.3151	50.0406	8.97079	64.1501	55.4045
	-74.6289	8.95006	24.8824	-76.1145	-2.04597	15.493	-67.6789	6.53052	6.98199	-59.8411	-8.12702	-21.9823	-59.7164	-21.0119	-30.3007	-54.2941	-11.2881	-40.4571	15.1325	-28.6286	-90.0419	24.5565	-17.9001	-89.0319	33.1953	-28.2912	-83.6187	62.4426	-10.0604	-22.8873	64.0804	-19.3046	-11.1799	59.5316	-5.93992	-3.48548	53.0737	8.95006	24.8824	57.9133	1.97245	36.9022	50.8648	13.3663	43.4335	50.0724	8.95006	64.1495	55.3621
	-74.6639	8.87903	24.8855	-76.1434	-2.14589	15.4681	-67.6694	6.51985	6.96006	-59.885	-8.09054	-22.0223	-59.7536	-20.9754	-30.4338	-54.3072	-11.213	-40.5226	15.1396	-28.4826	-90.1427	24.5462	-17.7581	-89.0943	33.1739	-28.1571	-83.7591	62.4139	-10.0482	-22.9951	64.0531	-19.3008	-11.3057	59.5212	-5.91636	-3.42047	53.0516	8.87903	24.8855	57.9109	1.88283	36.9353	50.911	13.3204	43.5778	50.1177	8.87903	64.2088	55.261
	-74.7041	8.78512	24.8677	-76.1932	-2.24151	15.3902	-67.6833	6.4936	6.91108	-59.9118	-8.06715	-22.0849	-59.7756	-20.8972	-30.6032	-54.3162	-11.1251	-40.6227	15.1484	-28.2841	-90.2873	24.5322	-17.5702	-89.1816	33.1419	-27.9767	-83.9452	62.3998	-9.96853	-23.0826	64.0296	-19.2439	-11.4057	59.4986	-5.91724	-3.39665	53.0146	8.78512	24.8677	57.8705	1.73135	36.9417	50.929	13.1913	43.7096	50.1719	8.78512	64.3138	55.1229
	-74.7415	8.70105	24.8304	-76.254	-2.3032	15.2778	-67.7208	6.47221	6.84526	-59.9113	-8.06837	-22.1482	-59.7732	-20.806	-30.762	-54.3178	-11.0528	-40.7274	15.1573	-28.1005	-90.4333	24.5155	-17.4021	-89.2642	33.1027	-27.8061	-84.1273	62.4092	-9.84026	-23.1228	64.0161	-19.1351	-11.4501	59.4668	-5.93509	-3.41747	52.9715	8.70105	24.8304	57.8034	1.57124	36.9195	50.9182	13.0348	43.7968	50.2261	8.70105	64.4338	54.9796
	-74.7695	8.65032	24.7818	-76.3134	-2.31576	15.1581	-67.7774	6.46796	6.77899	-59.8792	-8.10103	-22.1913	-59.7454	-20.7363	-30.8713	-54.3096	-11.0202	-40.8061	15.1662	-27.9849	-90.5402	24.5005	-17.3006	-89.3148	33.0627	-27.6903	-84.2572	62.4431	-9.69684	-23.1063	64.016	-18.985	-11.4296	59.4324	-5.95875	-3.47437	52.9328	8.65032	24.7818	57.7269	1.4492	36.8748	50.8888	12.9056	43.8249	50.269	8.65032	64.533	54.8618
	-74.7852	8.63978	24.7328	-76.36	-2.28333	15.0546	-67.8452	6.48049	6.72697	-59.8205	-8.16303	-22.2037	-59.7004	-20.7141	-30.9163	-54.2919	-11.0379	-40.8412	15.1771	-27.9596	-90.5834	24.4952	-17.2796	-89.318	33.0298	-27.6496	-84.3051	62.4939	-9.572	-23.0453	64.0282	-18.8117	-11.3566	59.4034	-5.979	-3.55099	52.9076	8.63978	24.7328	57.6588	1.38943	36.8184	50.8561	12.8361	43.799	50.29	8.63978	64.5852	54.7889
	-74.7907	8.66178	24.6918	-76.3866	-2.22434	14.9793	-67.9141	6.49931	6.69637	-59.7478	-8.24314	-22.1897	-59.6512	-20.7484	-30.9085	-54.2691	-11.1005	-40.8344	15.1937	-28.0165	-90.5615	24.5081	-17.3236	-89.2745	33.0107	-27.6808	-84.2697	62.5494	-9.488	-22.9657	64.0472	-18.6369	-11.2573	59.3861	-5.99236	-3.62968	52.902	8.66178	24.6918	57.6118	1.391	36.7619	50.8344	12.8299	43.7376	50.2826	8.66178	64.5827	54.7638
	-74.7915	8.70203	24.6629	-76.3914	-2.16093	14.9305	-67.9736	6.511	6.68578	-59.6779	-8.32493	-22.1647	-59.6105	-20.8279	-30.8745	-54.2494	-11.19	-40.8041	15.2176	-28.1294	-90.4935	24.5432	-17.4041	-89.1999	33.0069	-27.7674	-84.1767	62.5973	-9.45113	-22.8943	64.0647	-18.4822	-11.159	59.3832	-6.00145	-3.69739	52.9176	8.70203	24.6629	57.5916	1.4356	36.7148	50.8323	12.8696	43.6637	50.2483	8.70203	64.537	54.7741
	-74.7938	8.74718	24.6461	-76.3785	-2.10865	14.8983	-68.0146	6.50709	6.68814	-59.6268	-8.39292	-22.1472	-59.5853	-20.9274	-30.8414	-54.2437	-11.2825	-40.7763	15.2456	-28.2667	-90.4103	24.596	-17.4944	-89.1184	33.0124	-27.8886	-84.0678	62.6287	-9.45444	-22.8488	64.0715	-18.3654	-11.0798	59.3928	-6.01252	-3.74866	52.9526	8.74718	24.6461	57.5981	1.4987	36.6832	50.8513	12.9285	43.5968	50.1978	8.74718	64.4723	54.7984
	-74.8009	8.78874	24.6389	-76.3568	-2.07097	14.8718	-68.0322	6.48885	6.69493	-59.6048	-8.43777	-22.1503	-59.575	-21.0161	-30.8244	-54.2617	-11.3552	-40.773	15.2693	-28.4012	-90.3412	24.6526	-17.5775	-89.0534	33.0162	-28.0252	-83.9844	62.6398	-9.48435	-22.8335	64.0589	-18.2972	-11.0242	59.4089	-6.03175	-3.78514	53.0027	8.78874	24.6389	57.6264	1.55869	36.6691	50.8867	12.9816	43.5478	50.1484	8.78874	64.4145	54.8148
	-74.8123	8.82324	24.638	-76.3366	-2.04019	14.8444	-68.0267	6.46678	6.6995	-59.6139	-8.4586	-22.1768	-59.573	-21.069	-30.8227	-54.3075	-11.3919	-40.8035	15.2797	-28.5146	-90.3031	24.6952	-17.6465	-89.0185	33.0076	-28.1603	-83.9516	62.6316	-9.52725	-22.8404	64.0203	-18.2801	-10.9844	59.4231	-6.06205	-3.8125	53.0619	8.82324	24.638	57.6682	1.6016	36.6705	50.9289	13.0127	43.5179	50.1172	8.82324	64.3805	54.8065
	-74.8238	8.85019	24.6393	-76.3259	-2.00312	14.816	-68.0034	6.45536	6.69856	-59.6472	-8.46176	-22.2195	-59.5695	-21.0736	-30.8238	-54.3752	-11.3866	-40.8611	15.2735	-28.5983	-90.2946	24.7096	-17.7004	-89.013	32.9829	-28.2796	-83.9693	62.6084	-9.57316	-22.856	63.9532	-18.3084	-10.9463	59.426	-6.1014	-3.83677	53.1223	8.85019	24.6393	57.7128	1.62179	36.6819	50.9655	13.0158	43.4996	50.1142	8.85019	64.3737	54.7657
	-74.8298	8.86982	24.6392	-76.3273	-1.94827	14.7907	-67.9702	6.4658	6.69191	-59.6917	-8.45699	-22.2649	-59.5569	-21.0334	-30.8124	-54.4477	-11.345	-40.9263	15.2576	-28.6513	-90.3	24.692	-17.7396	-89.0235	32.9482	-28.3715	-84.0146	62.5763	-9.61571	-22.8673	63.8608	-18.3691	-10.8981	59.4099	-6.14334	-3.86177	53.1741	8.86982	24.6392	57.7478	1.61989	36.6951	50.9844	12.9938	43.4815	50.1378	8.86982	64.3842	54.6947
	-74.8264	8.88148	24.6357	-76.3381	-1.87146	14.7741	-67.9356	6.5003	6.68093	-59.7326	-8.45258	-22.2988	-59.5331	-20.9649	-30.7784	-54.5017	-11.2821	-40.9756	15.2473	-28.6772	-90.2993	24.6507	-17.763	-89.0317	32.9171	-28.4278	-84.0544	62.5417	-9.65002	-22.8675	63.7519	-18.444	-10.8366	59.371	-6.17931	-3.88856	53.2066	8.88148	24.6357	57.7618	1.59956	36.7025	50.9763	12.9553	43.4539	50.1757	8.88148	64.396	54.6044
	-74.8135	8.88297	24.6293	-76.3534	-1.77889	14.77	-67.9062	6.5499	6.6665	-59.7598	-8.45243	-22.3115	-59.5045	-20.8912	-30.7229	-54.5167	-11.2172	-40.9906	15.2594	-28.6804	-90.2801	24.602	-17.7659	-89.0248	32.9037	-28.4437	-84.0616	62.5103	-9.67102	-22.8576	63.64	-18.5129	-10.7693	59.3102	-6.2021	-3.9165	53.21	8.88297	24.6293	57.7469	1.56448	36.6988	50.9379	12.909	43.4137	50.2116	8.88297	64.3955	54.5118
	-74.7956	8.87058	24.6242	-76.3697	-1.68709	14.7797	-67.8865	6.59666	6.64729	-59.7717	-8.4562	-22.3017	-59.484	-20.8349	-30.6584	-54.4858	-11.1678	-40.967	15.3013	-28.6632	-90.2467	24.5625	-17.7412	-89.0027	32.9144	-28.4182	-84.0288	62.4868	-9.67366	-22.8455	63.5398	-18.5583	-10.7114	59.2337	-6.20885	-3.94484	53.1791	8.87058	24.6242	57.7022	1.51654	36.6837	50.8735	12.8608	43.3663	50.2331	8.87058	64.3785	54.4356
	-74.7801	8.8402	24.6262	-76.3871	-1.61922	14.8018	-67.8784	6.61972	6.61881	-59.776	-8.46156	-22.2768	-59.4867	-20.8116	-30.6043	-54.4206	-11.1443	-40.9161	15.3643	-28.6242	-90.2195	24.5419	-17.6804	-88.9795	32.9429	-28.3537	-83.9721	62.4743	-9.65555	-22.8419	63.4646	-18.571	-10.6782	59.1525	-6.20289	-3.97331	53.1163	8.8402	24.6262	57.6359	1.45601	36.6621	50.7957	12.8114	43.324	50.2382	8.8402	64.3534	54.3923
	-74.7745	8.78925	24.6402	-76.408	-1.5976	14.8327	-67.8815	6.60377	6.57454	-59.7853	-8.46621	-22.2495	-59.5235	-20.8258	-30.5801	-54.3477	-11.1471	-40.8612	15.4235	-28.56	-90.2264	24.5388	-17.5785	-88.9761	32.9723	-28.2564	-83.9228	62.4742	-9.62015	-22.8553	63.4233	-18.5545	-10.6778	59.0793	-6.19368	-4.00154	53.0324	8.78925	24.6402	57.5645	1.38324	36.6426	50.7233	12.7573	43.3005	50.2357	8.78925	64.3359	54.3934
	-74.7824	8.71858	24.6668	-76.4349	-1.63494	14.8666	-67.8926	6.54644	6.50955	-59.8105	-8.4676	-22.2325	-59.5942	-20.8694	-30.596	-54.2971	-11.165	-40.8271	15.4479	-28.4671	-90.2871	24.5437	-17.4372	-89.0075	32.983	-28.1352	-83.91	62.4865	-9.57873	-22.8874	63.4175	-18.5263	-10.7064	59.026	-6.19503	-4.02772	52.9441	8.71858	24.6668	57.5076	1.30058	36.6338	50.6753	12.6943	43.3051	50.2387	8.71858	64.3407	54.4417
	-74.8021	8.63308	24.7007	-76.4669	-1.72824	14.8958	-67.9055	6.46063	6.42577	-59.8522	-8.46093	-22.2319	-59.6826	-20.9223	-30.6473	-54.2866	-11.1761	-40.8287	15.418	-28.3444	-90.4002	24.5483	-17.2662	-89.0722	32.9651	-28.0005	-83.9438	62.5095	-9.54901	-22.9305	63.4404	-18.5132	-10.7498	58.999	-6.22193	-4.04768	52.8672	8.63308	24.7007	57.4784	1.21309	36.6399	50.6618	12.6205	43.3369	50.2538	8.63308	64.3716	54.5271
	-74.8271	8.54041	24.7324	-76.499	-1.85843	14.9133	-67.9125	6.36985	6.3356	-59.8973	-8.43695	-22.2456	-59.7565	-20.9563	-30.7159	-54.3102	-11.1515	-40.865	15.3413	-28.1928	-90.5399	24.5562	-17.0808	-89.1501	32.9289	-27.8616	-84.0103	62.5399	-9.55056	-22.9693	63.4779	-18.5422	-10.7889	58.9961	-6.28643	-4.05503	52.8093	8.54041	24.7324	57.475	1.12769	36.6584	50.6757	12.538	43.3856	50.2709	8.54041	64.4177	54.6243
	-74.8485	8.44884	24.7526	-76.5222	-1.99606	14.9137	-67.9058	6.29894	6.26038	-59.9227	-8.38187	-22.2666	-59.7767	-20.941	-30.7806	-54.3385	-11.0636	-40.9222	15.255	-28.0161	-90.6681	24.5866	-16.8977	-89.2122	32.9035	-27.7257	-84.0802	62.573	-9.59851	-22.9855	63.512	-18.6303	-10.8061	59.0076	-6.39397	-4.04204	52.7659	8.44884	24.7526	57.4781	1.05168	36.6808	50.6916	12.4526	43.436	50.2619	8.44884	64.4596	54.6948
	-74.8584	8.3657	24.7569	-76.5279	-2.11096	14.895	-67.8818	6.26512	6.22334	-59.9074	-8.28114	-22.2903	-59.7161	-20.8504	-30.8312	-54.333	-10.8965	-40.9846	15.2082	-27.8225	-90.7543	24.6643	-16.7314	-89.2381	32.9234	-27.5995	-84.1281	62.6038	-9.6986	-22.9652	63.5282	-18.779	-10.7908	59.0207	-6.54146	-4.00118	52.7246	8.3657	24.7569	57.4595	0.991087	36.6985	50.6763	12.3722	43.476	50.194	8.3657	64.4812	54.7018
	-74.8522	8.29656	24.7477	-76.5131	-2.18244	14.8583	-67.8444	6.27278	6.24017	-59.8468	-8.12669	-22.3207	-59.58	-20.6713	-30.8772	-54.2697	-10.6535	-41.0454	15.2335	-27.6245	-90.7923	24.8012	-16.5931	-89.2285	33.0063	-27.4908	-84.1467	62.6284	-9.84542	-22.9038	63.5218	-18.9761	-10.7422	59.0268	-6.7181	-3.92741	52.6749	8.29656	24.7477	57.3998	0.948852	36.7082	50.6068	12.3051	43.5023	50.0511	8.29656	64.4809	54.6306
	-74.8316	8.24391	24.7329	-76.4843	-2.20658	14.8068	-67.8062	6.31239	6.31229	-59.7596	-7.92474	-22.3697	-59.4129	-20.4112	-30.9446	-54.1551	-10.358	-41.109	15.3268	-27.4359	-90.8017	24.9828	-16.4878	-89.2051	33.1406	-27.4062	-84.15	62.6454	-10.0238	-22.8081	63.5002	-19.2017	-10.6695	59.0264	-6.90827	-3.82101	52.6163	8.24391	24.7329	57.3012	0.92261	36.714	50.4841	12.2557	43.5204	49.8488	8.24391	64.4723	54.5006
	-74.8034	8.20516	24.7215	-76.4557	-2.19726	14.7458	-67.7832	6.3629	6.42615	-59.6804	-7.69914	-22.4487	-59.2809	-20.1015	-31.0604	-54.0228	-10.0468	-41.1836	15.4518	-27.264	-90.8144	25.174	-16.4103	-89.1972	33.2905	-27.3459	-84.1627	62.656	-10.2118	-22.694	63.4795	-19.4341	-10.59	59.0279	-7.09488	-3.68958	52.5577	8.20516	24.7215	57.1869	0.903791	36.7238	50.3319	12.221	43.5395	49.6295	8.20516	64.4758	54.358
	-74.7763	8.17207	24.7195	-76.4418	-2.17928	14.6819	-67.7847	6.3975	6.55849	-59.6406	-7.48718	-22.5584	-59.2379	-19.7926	-31.2334	-53.9123	-9.75956	-41.2711	15.5631	-27.1053	-90.8547	25.3372	-16.3441	-89.225	33.4169	-27.2989	-84.205	62.6619	-10.3842	-22.5803	63.4754	-19.6521	-10.5236	59.0401	-7.26196	-3.54745	52.5087	8.17207	24.7195	57.0864	0.88025	36.744	50.1809	12.1901	43.5671	49.4391	8.17207	64.5054	54.2489
	-74.7539	8.13381	24.7282	-76.4492	-2.17623	14.6234	-67.8063	6.39226	6.68493	-59.6523	-7.32992	-22.6829	-59.2965	-19.5404	-31.4428	-53.848	-9.53113	-41.3622	15.6313	-26.9487	-90.9268	25.451	-16.2676	-89.2898	33.4976	-27.2475	-84.2818	62.6624	-10.5178	-22.4828	63.4948	-19.8357	-10.4864	59.0653	-7.39636	-3.41235	52.4704	8.13381	24.7282	57.0177	0.842406	36.7753	50.0524	12.1498	43.605	49.3029	8.13381	64.5616	54.1957
	-74.7323	8.08278	24.7448	-76.474	-2.19992	14.5785	-67.8303	6.33429	6.78814	-59.7058	-7.26308	-22.7946	-59.4248	-19.3929	-31.6447	-53.8322	-9.39072	-41.4398	15.6525	-26.7875	-91.0157	25.515	-16.1656	-89.3768	33.5343	-27.1764	-84.3812	62.654	-10.5961	-22.4106	63.5335	-19.9683	-10.4852	59.0961	-7.48923	-3.30048	52.4336	8.08278	24.7448	56.9795	0.789052	36.8122	49.9491	12.0932	43.649	49.2173	8.08278	64.632	54.1895
	-74.7014	8.01846	24.7651	-76.5054	-2.248	14.5526	-67.8343	6.22494	6.86302	-59.781	-7.31265	-22.8652	-59.5684	-19.3834	-31.7912	-53.8541	-9.36408	-41.4874	15.6418	-26.6274	-91.099	25.5421	-16.0369	-89.4657	33.5458	-27.0811	-84.4823	62.6321	-10.6135	-22.3659	63.5805	-20.0401	-10.5168	59.1199	-7.53764	-3.22252	52.384	8.01846	24.7651	56.9558	0.727984	36.8469	49.86	12.0234	43.6917	49.1592	8.01846	64.7006	54.2025
	-74.6504	7.94584	24.7857	-76.5314	-2.31022	14.5465	-67.8005	6.07611	6.91707	-59.8619	-7.49389	-22.8761	-59.6799	-19.5298	-31.8503	-53.9035	-9.47315	-41.4962	15.6199	-26.4836	-91.1591	25.5474	-15.8917	-89.541	33.5547	-26.9656	-84.5665	62.5946	-10.5759	-22.3459	63.6251	-20.0511	-10.5715	59.1259	-7.54593	-3.18189	52.3116	7.94584	24.7857	56.9274	0.670029	36.8727	49.77	11.95	43.7255	49.103	7.94584	64.7552	54.207
	-74.5726	7.86892	24.8055	-76.5427	-2.37816	14.5571	-67.7216	5.90282	6.96658	-59.9436	-7.80978	-22.8233	-59.7394	-19.8339	-31.817	-53.9792	-9.72931	-41.4663	15.6011	-26.3655	-91.1909	25.5387	-15.7378	-89.5968	33.5752	-26.8315	-84.6254	62.5438	-10.4975	-22.3462	63.6622	-20.0112	-10.6395	59.1111	-7.5257	-3.17554	52.217	7.86892	24.8055	56.8832	0.619679	36.8872	49.6702	11.8784	43.7458	49.0339	7.86892	64.7914	54.1893
	-74.4671	7.78376	24.8253	-76.5325	-2.45154	14.5797	-67.6	5.71735	7.03034	-60.0307	-8.24708	-22.7164	-59.7561	-20.2771	-31.7119	-54.0873	-10.1225	-41.4043	15.5875	-26.2603	-91.2028	25.5142	-15.5675	-89.6368	33.6062	-26.6657	-84.6641	62.4855	-10.394	-22.364	63.6924	-19.9374	-10.7167	59.081	-7.49362	-3.19633	52.1122	7.78376	24.8253	56.8247	0.567865	36.8923	49.563	11.8012	43.7526	48.9529	7.78376	64.8114	54.1535
	-74.338	7.67599	24.8482	-76.4964	-2.5377	14.6113	-67.4442	5.52779	7.12353	-60.1295	-8.77315	-22.5747	-59.7554	-20.8178	-31.572	-54.2336	-10.6136	-41.3216	15.5697	-26.1261	-91.2131	25.4657	-15.352	-89.6695	33.633	-26.4367	-84.6991	62.4254	-10.2774	-22.3991	63.7197	-19.8488	-10.8073	59.0459	-7.46729	-3.23601	52.016	7.67599	24.8482	56.7642	0.491346	36.8926	49.4605	11.6961	43.7516	48.8724	7.67599	64.8213	54.1158
	-74.1934	7.52488	24.8771	-76.4316	-2.6462	14.6516	-67.2649	5.34005	7.25294	-60.2416	-9.33828	-22.4216	-59.761	-21.395	-31.4376	-54.4155	-11.1381	-41.2322	15.5349	-25.902	-91.2438	25.3857	-15.0498	-89.7055	33.6356	-26.1033	-84.7529	62.3684	-10.1527	-22.4532	63.749	-19.7613	-10.9225	59.0166	-7.46049	-3.28762	51.947	7.52488	24.8771	56.7183	0.35977	36.8943	49.379	11.533	43.7522	48.8078	7.52488	64.8284	54.0938
	-74.0435	7.31181	24.9141	-76.3386	-2.78317	14.7002	-67.0728	5.16005	7.41418	-60.3612	-9.88609	-22.2796	-59.7833	-21.9429	-31.3417	-54.6199	-11.6212	-41.1514	15.4755	-25.5305	-91.3135	25.2746	-14.6236	-89.7533	33.6003	-25.631	-84.8456	62.3176	-10.0179	-22.5281	63.7847	-19.6838	-11.0748	59.0011	-7.47948	-3.34655	51.9173	7.31181	24.9141	56.7005	0.147184	36.9021	49.3318	11.2859	43.7648	48.7689	7.31181	64.8392	54.0976
	-73.8979	7.02817	24.9587	-76.2218	-2.94924	14.7522	-66.8768	4.99368	7.59144	-60.4778	-10.3686	-22.1662	-59.8161	-22.4083	-31.3035	-54.8262	-11.9997	-41.093	15.3946	-24.9803	-91.4313	25.1437	-14.0563	-89.8172	33.5278	-25.0076	-84.9886	62.2756	-9.86731	-22.6226	63.8299	-19.6169	-11.2709	59.0027	-7.52172	-3.41004	51.9287	7.02817	24.9587	56.7165	-0.15782	36.9179	49.3237	10.944	43.7965	48.7542	7.02817	64.8584	54.1252
	-73.7637	6.67863	25.0084	-76.0894	-3.14145	14.7954	-66.6837	4.84427	7.76025	-60.5796	-10.7601	-22.091	-59.8433	-22.7655	-31.3279	-55.0133	-12.2395	-41.0662	15.3058	-24.2583	-91.5939	25.0124	-13.3573	-89.8956	33.4342	-24.2486	-85.18	62.2446	-9.69487	-22.7304	63.8854	-19.5539	-11.506	59.0203	-7.57737	-3.4758	51.9735	6.67863	25.0084	56.7628	-0.548301	36.9404	49.3487	10.5145	43.8484	48.7513	6.67863	64.8872	54.1648
	-73.6432	6.27857	25.0599	-75.9516	-3.35694	14.8107	-66.4968	4.70957	7.89353	-60.6566	-11.0626	-22.0566	-59.8469	-23.0202	-31.4105	-55.164	-12.3436	-41.0754	15.2282	-23.4052	-91.7893	24.9017	-12.5571	-89.9824	33.3451	-23.3911	-85.4067	62.2266	-9.49721	-22.8408	63.9491	-19.4849	-11.7636	59.0491	-7.63276	-3.54091	52.0376	6.27857	25.0599	56.8293	-1.00287	36.966	49.3924	10.0181	43.9155	48.7415	6.27857	64.9225	54.2004
	-73.5347	5.84793	25.1108	-75.8185	-3.59551	14.7783	-66.3168	4.58051	7.9697	-60.7025	-11.3018	-22.061	-59.8146	-23.2018	-31.5431	-55.2676	-12.3466	-41.1199	15.1783	-22.4807	-92.0021	24.8267	-11.6959	-90.0694	33.2872	-22.4816	-85.65	62.2226	-9.27462	-22.9422	64.0169	-19.4001	-12.0207	59.0823	-7.67451	-3.60191	52.1054	5.84793	25.1108	56.9035	-1.49457	36.9905	49.4378	9.48072	43.9897	48.7079	5.84793	64.9586	54.2178
	-73.4342	5.40519	25.1602	-75.6968	-3.85955	14.6859	-66.1424	4.44305	7.9806	-60.7146	-11.5155	-22.0997	-59.7436	-23.3495	-31.7169	-55.319	-12.302	-41.1961	15.1646	-21.545	-92.2191	24.7916	-10.8104	-90.1489	33.2794	-21.5635	-85.8919	62.2324	-9.03079	-23.0261	64.0842	-19.2935	-12.2554	59.1134	-7.69293	-3.65589	52.1654	5.40519	25.1602	56.9753	-1.99993	37.0108	49.4714	8.92433	44.0631	48.6425	5.40519	64.9887	54.2097
	-73.3382	4.9642	25.2083	-75.5885	-4.15129	14.5353	-65.9723	4.283	7.93581	-60.6943	-11.7381	-22.1663	-59.64	-23.4982	-31.9218	-55.3171	-12.2645	-41.296	15.1847	-20.6452	-92.4315	24.7876	-9.9284	-90.2161	33.3274	-20.6691	-86.1196	62.254	-8.77188	-23.09	64.1469	-19.1636	-12.4538	59.1381	-7.68383	-3.70152	52.2141	4.9642	25.2083	57.0411	-2.50392	37.0253	49.4894	8.36369	44.1305	48.5505	4.9642	65.0078	54.177
	-73.2453	4.53441	25.2549	-75.4893	-4.4686	14.3459	-65.8069	4.0923	7.86024	-60.6466	-11.9892	-22.2527	-59.5158	-23.6678	-32.1444	-55.2643	-12.2749	-41.4083	15.2274	-19.8099	-92.6333	24.7962	-9.06882	-90.2685	33.4229	-19.8186	-86.3267	62.2843	-8.50563	-23.1376	64.2037	-19.0126	-12.6138	59.1562	-7.64843	-3.73924	52.2569	4.53441	25.2549	57.1042	-2.99952	37.0338	49.4986	7.80721	44.1902	48.4491	4.53441	65.0135	54.1286
	-73.1564	4.1231	25.2988	-75.391	-4.80202	14.1496	-65.6491	3.87426	7.78532	-60.5806	-12.2675	-22.3488	-59.3845	-23.8594	-32.3675	-55.1665	-12.3494	-41.5187	15.2783	-19.051	-92.8195	24.7955	-8.2462	-90.3059	33.5466	-19.0232	-86.5111	62.3198	-8.24054	-23.1766	64.2553	-18.8455	-12.7437	59.1713	-7.59189	-3.77063	52.3058	4.1231	25.2988	57.1728	-3.48328	37.0371	49.5142	7.26141	44.2434	48.3609	4.1231	65.0072	54.0771
	-73.0745	3.7376	25.3375	-75.2852	-5.13467	13.9813	-65.5044	3.64524	7.73754	-60.5085	-12.5545	-22.4442	-59.2578	-24.0572	-32.5723	-55.0346	-12.4792	-41.6134	15.3248	-18.3688	-92.9844	24.7692	-7.4752	-90.3299	33.675	-18.2901	-86.673	62.3566	-7.9849	-23.215	64.3043	-18.6685	-12.8579	59.1893	-7.52115	-3.79744	52.3731	3.7376	25.3375	57.2546	-3.95004	37.0366	49.5519	6.73541	44.2921	48.3053	3.7376	64.9924	54.0347
	-73.0032	3.38611	25.3686	-75.1674	-5.44556	13.8671	-65.3796	3.43106	7.72985	-60.4438	-12.8223	-22.5299	-59.1443	-24.2368	-32.7435	-54.8838	-12.6366	-41.6828	15.3594	-17.759	-93.1226	24.7121	-6.77223	-90.3427	33.786	-17.6261	-86.8127	62.3911	-7.74572	-23.2582	64.3535	-18.4883	-12.9716	59.2154	-7.44285	-3.82107	52.4655	3.38611	25.3686	57.3525	-4.38973	37.0336	49.6208	6.24293	44.3381	48.2911	3.38611	64.9742	54.009
	-72.9454	3.0769	25.3908	-75.0403	-5.71453	13.8154	-65.2812	3.25883	7.75949	-60.3972	-13.045	-22.5994	-59.0494	-24.3748	-32.8723	-54.7322	-12.7872	-41.7223	15.3804	-17.2181	-93.2299	24.6312	-6.1538	-90.3476	33.8641	-17.039	-86.9299	62.4197	-7.528	-23.308	64.4043	-18.3116	-13.0953	59.2521	-7.36231	-3.8426	52.5801	3.0769	25.3908	57.4619	-4.78747	37.0293	49.7188	5.80102	44.3817	48.3142	3.0769	64.9568	54.0022
	-72.9024	2.81668	25.4047	-74.9136	-5.92637	13.8159	-65.2122	3.14773	7.81236	-60.373	-13.2055	-22.6482	-58.976	-24.4565	-32.9578	-54.597	-12.9013	-41.733	15.3899	-16.7465	-93.3054	24.5413	-5.63335	-90.3478	33.902	-16.5375	-87.024	62.4391	-7.33478	-23.3624	64.456	-18.1455	-13.2321	59.2974	-7.28342	-3.86309	52.7058	2.81668	25.4047	57.5728	-5.12678	37.0242	49.8336	5.42648	44.4212	48.3611	2.81668	64.9432	54.0123
	-72.8737	2.60923	25.4118	-74.8013	-6.07272	13.8437	-65.1703	3.10321	7.87093	-60.367	-13.2979	-22.6739	-58.924	-24.479	-33.0049	-54.4906	-12.9606	-41.7192	15.3917	-16.3484	-93.3516	24.4575	-5.21847	-90.3458	33.9011	-16.1296	-87.0948	62.4481	-7.16788	-23.4167	64.5062	-17.9971	-13.3764	59.3461	-7.20963	-3.88394	52.8277	2.60923	25.4118	57.674	-5.39398	37.0184	49.9477	5.13169	44.454	48.4162	2.60923	64.934	54.0362
	-72.857	2.45488	25.4145	-74.7158	-6.15216	13.8698	-65.1476	3.1173	7.92199	-60.3681	-13.3259	-22.6751	-58.8905	-24.4487	-33.0209	-54.4176	-12.9598	-41.6861	15.3897	-16.0297	-93.3737	24.389	-4.90975	-90.3428	33.8693	-15.8205	-87.1425	62.4487	-7.02913	-23.4656	64.5518	-17.8739	-13.5161	59.3914	-7.14491	-3.90698	52.9332	2.45488	25.4145	57.7577	-5.58216	37.0113	50.0464	4.92179	44.4772	48.468	2.45488	64.9283	54.0722
	-72.849	2.35088	25.4147	-74.6627	-6.17006	13.8717	-65.1326	3.17368	7.96114	-60.3636	-13.2984	-22.6519	-58.8702	-24.3763	-33.0111	-54.3742	-12.9043	-41.6382	15.3856	-15.7958	-93.3784	24.3361	-4.70177	-90.3382	33.8182	-15.612	-87.1679	62.4462	-6.92144	-23.504	64.5902	-17.7829	-13.6359	59.4274	-7.09435	-3.93416	53.017	2.35088	25.4147	57.8229	-5.69295	37.0013	50.1229	4.79403	44.4887	48.5129	2.35088	64.9235	54.1214
	-72.8462	2.2927	25.414	-74.6372	-6.13841	13.8412	-65.1142	3.25393	7.9923	-60.3439	-13.2252	-22.6052	-58.857	-24.2716	-32.9774	-54.3507	-12.806	-41.578	15.3789	-15.6495	-93.3717	24.2915	-4.5854	-90.3303	33.7597	-15.5023	-87.1715	62.4481	-6.84917	-23.5286	64.6205	-17.7305	-13.7213	59.4511	-7.06386	-3.96684	53.0821	2.2927	25.414	57.8742	-5.73615	36.9864	50.18	4.73921	44.4881	48.5547	2.2927	64.9163	54.1866
	-72.8461	2.27504	25.4139	-74.6266	-6.07495	13.7857	-65.0869	3.34215	8.02328	-60.3058	-13.1143	-22.5366	-58.8469	-24.1412	-32.9189	-54.3367	-12.678	-41.5071	15.3667	-15.5898	-93.358	24.2461	-4.55007	-90.3176	33.7022	-15.4857	-87.154	62.4599	-6.81736	-23.5385	64.6425	-17.721	-13.7626	59.4617	-7.05899	-4.00474	53.1369	2.27504	25.4139	57.9183	-5.72739	36.9648	50.2269	4.7442	44.4771	48.6001	2.27504	64.9038	54.2703
	-72.8481	2.29214	25.4162	-74.6156	-6.00016	13.7228	-65.0536	3.42715	8.06009	-60.2527	-12.9693	-22.4489	-58.8392	-23.9872	-32.8353	-54.3255	-12.5306	-41.4272	15.3452	-15.6101	-93.3392	24.1946	-4.58428	-90.3001	33.6494	-15.5516	-87.1171	62.483	-6.82934	-23.5343	64.656	-17.7553	-13.7576	59.4603	-7.08291	-4.04515	53.1903	2.29214	25.4162	57.9597	-5.68501	36.9367	50.2739	4.79434	44.459	48.6534	2.29214	64.8839	54.3705
	-72.8539	2.33706	25.4225	-74.5938	-5.93249	13.6715	-65.025	3.50303	8.10306	-60.1924	-12.7879	-22.3471	-58.8374	-23.8076	-32.7304	-54.3165	-12.3665	-41.342	15.3123	-15.6955	-93.3159	24.14	-4.67413	-90.2795	33.6003	-15.6819	-87.0654	62.5123	-6.88372	-23.5181	64.6598	-17.8288	-13.7121	59.4488	-7.13439	-4.08299	53.2468	2.33706	25.4225	57.9974	-5.6268	36.9054	50.3274	4.87514	44.4385	48.7139	2.33706	64.8571	54.4794
	-72.8674	2.40081	25.4328	-74.56	-5.88362	13.6434	-65.0151	3.56907	8.14603	-60.1341	-12.5627	-22.2393	-58.8466	-23.5971	-32.6139	-54.3131	-12.18	-41.2566	15.2687	-15.8224	-93.288	24.0923	-4.80163	-90.259	33.5518	-15.8498	-87.0072	62.5388	-6.97229	-23.4928	64.6511	-17.9304	-13.6382	59.4289	-7.20658	-4.11203	53.3039	2.40081	25.4328	58.0255	-5.56717	36.8763	50.3865	4.97316	44.4195	48.7751	2.40081	64.8262	54.5833
	-72.8934	2.47268	25.4457	-74.5217	-5.85573	13.6381	-65.0352	3.62895	8.17875	-60.0856	-12.2843	-22.1368	-58.8712	-23.3485	-32.4996	-54.3181	-11.959	-41.1778	15.2201	-15.9608	-93.2565	24.0653	-4.94536	-90.2423	33.5023	-16.0228	-86.9538	62.5534	-7.08045	-23.4623	64.6271	-18.0444	-13.5515	59.403	-7.28793	-4.12704	53.3538	2.47268	25.4457	58.036	-5.5149	36.8558	50.444	5.07685	44.4044	48.8281	2.47268	64.7966	54.6667
	-72.9357	2.54242	25.4579	-74.491	-5.84225	13.6445	-65.0886	3.68942	8.19116	-60.0508	-11.9454	-22.0514	-58.9116	-23.0547	-32.4017	-54.33	-11.6914	-41.1119	15.1757	-16.0816	-93.2231	24.0711	-5.08484	-90.2324	33.4537	-16.1704	-86.9176	62.5502	-7.19108	-23.432	64.5869	-18.1541	-13.467	59.3735	-7.36533	-4.12597	53.3865	2.54242	25.4579	58.0228	-5.47195	36.8481	50.4894	5.17781	44.3933	48.8646	2.54242	64.7746	54.7166
	-72.9959	2.60375	25.4652	-74.478	-5.83113	13.6469	-65.1693	3.75852	8.17789	-60.0288	-11.5457	-21.9919	-58.9643	-22.7122	-32.3291	-54.3415	-11.3706	-41.0633	15.1454	-16.167	-93.1898	24.116	-5.2075	-90.2309	33.4114	-16.2748	-86.9071	62.5293	-7.29052	-23.4085	64.5335	-18.2481	-13.3972	59.3437	-7.4284	-4.11109	53.3949	2.60375	25.4652	57.9851	-5.43344	36.8534	50.5128	5.27254	44.3841	48.8799	2.60375	64.7657	54.7276
	-73.0725	2.65748	25.4645	-74.4868	-5.80911	13.6333	-65.2644	3.8438	8.1412	-60.0144	-11.0946	-21.9599	-59.0231	-22.3236	-32.2822	-54.3426	-11.0008	-41.032	15.1364	-16.2186	-93.1573	24.1976	-5.31495	-90.237	33.3817	-16.3388	-86.923	62.4954	-7.37425	-23.3988	64.4736	-18.3247	-13.3496	59.3164	-7.47317	-4.08829	53.3771	2.65748	25.4645	57.9278	-5.3891	36.8681	50.5094	5.36394	44.3742	48.875	2.65748	64.7725	54.7036
	-73.1623	2.71229	25.4536	-74.5145	-5.7653	13.6012	-65.3592	3.95098	8.09101	-59.9999	-10.6098	-21.9484	-59.0826	-21.899	-32.2519	-54.3242	-10.5973	-41.0118	15.1496	-16.2586	-93.1233	24.306	-5.42458	-90.2477	33.3682	-16.3883	-86.9558	62.4554	-7.44899	-23.4076	64.4152	-18.3931	-13.3263	59.293	-7.50283	-4.06482	53.3369	2.71229	25.4536	57.86	-5.32594	36.8866	50.4805	5.46125	44.3611	48.8563	2.71229	64.794	54.6557
	-73.2609	2.78226	25.4324	-74.5535	-5.69336	13.5593	-65.4427	4.083	8.04185	-59.9783	-10.114	-21.9428	-59.1401	-21.4549	-32.2218	-54.2827	-10.183	-40.9919	15.1791	-16.3239	-93.0826	24.426	-5.56452	-90.2575	33.3703	-16.4645	-86.9868	62.4153	-7.52993	-23.434	64.3643	-18.4689	-13.3233	59.2732	-7.5253	-4.04627	53.2821	2.78226	25.4324	57.7922	-5.2316	36.9046	50.433	5.5777	44.3436	48.8349	2.78226	64.8251	54.5985
	-73.3641	2.882	25.402	-74.5964	-5.59212	13.5237	-65.5104	4.23962	8.00752	-59.9445	-9.62883	-21.9263	-59.1956	-21.0098	-32.1738	-54.2211	-9.78246	-40.9595	15.215	-16.4532	-93.0283	24.5412	-5.764	-90.26	33.3828	-16.6106	-86.9939	62.3791	-7.634	-23.4694	64.3229	-18.5658	-13.3302	59.2545	-7.54872	-4.03423	53.2215	2.882	25.402	57.7329	-5.09746	36.9209	50.3766	5.72652	44.3212	48.8229	2.882	64.858	54.545
	-73.4685	3.02169	25.3647	-74.6391	-5.46469	13.5108	-65.5651	4.41739	7.99566	-59.8973	-9.17025	-21.8848	-59.2506	-20.5809	-32.0943	-54.1483	-9.41522	-40.9051	15.2463	-16.6751	-92.9545	24.6382	-6.04339	-90.2487	33.398	-16.8574	-86.9589	62.3488	-7.77235	-23.4986	64.2893	-18.6887	-13.3314	59.2336	-7.57749	-4.02558	53.1624	3.02169	25.3647	57.6868	-4.9205	36.9384	50.3205	5.91694	44.2937	48.8303	3.02169	64.884	54.5029
	-73.5711	3.20406	25.3234	-74.6817	-5.31655	13.5302	-65.6147	4.61006	8.00464	-59.8379	-8.74663	-21.8128	-59.3053	-20.1818	-31.9791	-54.076	-9.09218	-40.8268	15.2654	-16.9994	-92.8584	24.7096	-6.40813	-90.2197	33.4088	-17.2137	-86.8732	62.3252	-7.9455	-23.5036	64.2594	-18.8296	-13.3085	59.208	-7.61044	-4.01387	53.1093	3.20406	25.3234	57.6544	-4.70361	36.9611	50.271	6.15173	44.2607	48.8615	3.20406	64.8963	54.4737
	-73.6692	3.42398	25.2814	-74.7274	-5.15367	13.5808	-65.6682	4.80913	8.02433	-59.7697	-8.36021	-21.7153	-59.3571	-19.8219	-31.8352	-54.0138	-8.81596	-40.7316	15.2695	-17.416	-92.7425	24.7547	-6.84796	-90.1735	33.411	-17.6658	-86.7412	62.3098	-8.14303	-23.4708	64.2298	-18.9712	-13.2459	59.1772	-7.64217	-3.99225	53.0642	3.42398	25.2814	57.6325	-4.45453	36.992	50.2315	6.42664	44.222	48.9145	3.42398	64.892	54.4544
	-73.7596	3.67008	25.2422	-74.7788	-4.98149	13.651	-65.7316	5.00472	8.04035	-59.6967	-8.01079	-21.6064	-59.4006	-19.5076	-31.678	-53.9669	-8.58443	-40.6338	15.2605	-17.8983	-92.6147	24.7785	-7.34015	-90.1156	33.4042	-18.1826	-86.5782	62.3039	-8.34767	-23.3975	64.199	-19.0945	-13.1353	59.1437	-7.66641	-3.95712	53.0278	3.67008	25.2422	57.6164	-4.18444	37.0294	50.203	6.73117	44.1778	48.9811	3.67008	64.8734	54.4402
	-73.8392	3.92727	25.2084	-74.8359	-4.80533	13.7232	-65.8051	5.18648	8.03951	-59.6229	-7.6998	-21.5045	-59.4291	-19.2442	-31.5269	-53.9345	-8.39528	-40.5505	15.2438	-18.4095	-92.4873	24.7891	-7.85454	-90.0559	33.3914	-18.7245	-86.4062	62.3087	-8.5411	-23.2937	64.1667	-19.1865	-12.9795	59.1121	-7.67964	-3.91081	53.0005	3.92727	25.2084	57.602	-3.90666	37.0662	50.1848	7.04986	44.1297	49.0501	3.92727	64.8475	54.4274
	-73.9052	4.17919	25.1818	-74.8947	-4.63175	13.7799	-65.8826	5.34452	8.01408	-59.5518	-7.43304	-21.4266	-59.4377	-19.0363	-31.3998	-53.9113	-8.24915	-40.4966	15.2262	-18.9102	-92.3739	24.7951	-8.35839	-90.0059	33.378	-19.2511	-86.2475	62.3238	-8.70878	-23.1798	64.1328	-19.2451	-12.7916	59.0869	-7.68293	-3.86189	52.9823	4.17919	25.1818	57.5873	-3.63561	37.0923	50.1756	7.36384	44.0811	49.1101	4.17919	64.8241	54.415
	-73.9554	4.41012	25.1632	-74.9487	-4.46994	13.8095	-65.9542	5.47001	7.96364	-59.4859	-7.22072	-21.3838	-59.4257	-18.8881	-31.3091	-53.8904	-8.15011	-40.4802	15.2146	-19.3643	-92.2863	24.8035	-8.82023	-89.9755	33.3701	-19.7269	-86.1198	62.3473	-8.84193	-23.0785	64.0961	-19.2776	-12.5898	59.0716	-7.68094	-3.82252	52.9723	4.41012	25.1632	57.5729	-3.38582	37.0987	50.1729	7.65275	44.0369	49.1519	4.41012	64.8123	54.4036
	-73.9889	4.60623	25.1524	-74.9906	-4.33187	13.8095	-66.01	5.55556	7.89468	-59.4264	-7.07492	-21.3785	-59.398	-18.8021	-31.2607	-53.8659	-8.10364	-40.5	15.2148	-19.7431	-92.2318	24.8177	-9.21246	-89.9698	33.3732	-20.1239	-86.0329	62.3756	-8.93689	-23.008	64.0547	-19.2954	-12.3924	59.0674	-7.67877	-3.80386	52.9683	4.60623	25.1524	57.5613	-3.17107	37.0818	50.1739	7.89682	44.0023	49.1712	4.60623	64.8174	54.3942
	-74.0057	4.75624	25.1489	-75.0145	-4.23072	13.7861	-66.0428	5.59565	7.81871	-59.3736	-7.00521	-21.405	-59.3641	-18.7773	-31.2535	-53.8359	-8.11284	-40.5462	15.2302	-20.0271	-92.2126	24.8371	-9.51247	-89.9881	33.3905	-20.4219	-85.9892	62.4046	-8.9931	-22.9769	64.0079	-19.3075	-12.2161	59.0734	-7.67833	-3.81188	52.9667	4.75624	25.1489	57.5557	-3.00373	37.0458	50.1763	8.07882	43.9812	49.1686	4.75624	64.8392	54.3864
	-74.0063	4.85148	25.1524	-75.0168	-4.17787	13.7515	-66.0505	5.58747	7.74925	-59.3269	-7.01398	-21.4514	-59.3354	-18.8076	-31.2811	-53.8036	-8.17477	-40.6027	15.2596	-20.2052	-92.226	24.8565	-9.70295	-90.0247	33.422	-20.6081	-85.9847	62.4301	-9.01097	-22.9844	63.9593	-19.3154	-12.0758	59.0875	-7.67636	-3.84547	52.9636	4.85148	25.1524	57.5583	-2.89433	37.0013	50.1791	8.1857	43.9748	49.1497	4.85148	64.8723	54.3785
	-73.9921	4.88616	25.1633	-74.9976	-4.17969	13.7189	-66.0359	5.53231	7.69829	-59.2857	-7.09323	-21.5035	-59.3217	-18.8812	-31.3329	-53.7763	-8.2783	-40.6525	15.2972	-20.2732	-92.2665	24.8684	-9.77233	-90.0715	33.4638	-20.6757	-86.0129	62.4487	-8.99072	-23.0231	63.9169	-19.3122	-11.9869	59.1072	-7.6652	-3.89744	52.9559	4.88616	25.1633	57.5696	-2.85094	36.9608	50.1831	8.20984	43.9808	49.1237	4.88616	64.9082	54.3689
	-73.9656	4.85815	25.1827	-74.96	-4.23538	13.6988	-66.0052	5.43692	7.67317	-59.2505	-7.22397	-21.548	-59.3278	-18.9817	-31.3973	-53.7629	-8.40492	-40.6825	15.3341	-20.2325	-92.3272	24.8649	-9.7163	-90.1211	33.5096	-20.6247	-86.0667	62.4583	-8.9326	-23.0833	63.8922	-19.2857	-11.9641	59.1303	-7.63608	-3.95772	52.9426	4.85815	25.1827	57.588	-2.87777	36.9343	50.1904	8.15015	43.9952	49.1007	4.85815	64.9384	54.357
	-73.9306	4.77034	25.2108	-74.9105	-4.33644	13.6957	-65.9659	5.31388	7.67522	-59.2232	-7.37874	-21.5759	-59.3527	-19.0904	-31.4631	-53.7703	-8.53218	-40.6866	15.3607	-20.0912	-92.4017	24.8415	-9.54068	-90.168	33.5512	-20.4633	-86.1396	62.4584	-8.83827	-23.1556	63.8951	-19.2246	-12.016	59.1548	-7.5836	-4.0169	52.9252	4.77034	25.2108	57.6102	-2.9731	36.9257	50.2028	8.01287	44.0138	49.0891	4.77034	64.9573	54.3433
	-73.8919	4.63215	25.2466	-74.8574	-4.46789	13.7086	-65.9255	5.18044	7.7007	-59.2073	-7.52674	-21.5832	-59.3906	-19.19	-31.5213	-53.8009	-8.63874	-40.6669	15.3697	-19.8652	-92.4836	24.7982	-9.2643	-90.2099	33.5807	-20.2098	-86.2256	62.4505	-8.71228	-23.2324	63.9293	-19.1239	-12.1395	59.178	-7.50887	-4.06899	52.907	4.63215	25.2466	57.6324	-3.12734	36.9322	50.2209	7.812	44.0342	49.0937	4.63215	64.9633	54.329
	-73.8541	4.46006	25.2877	-74.8095	-4.61056	13.7333	-65.8899	5.05578	7.74297	-59.2066	-7.64038	-21.5703	-59.4335	-19.2665	-31.5655	-53.8522	-8.70926	-40.6308	15.3578	-19.5796	-92.5667	24.7393	-8.92013	-90.2462	33.5916	-19.8937	-86.3175	62.4369	-8.56275	-23.3076	63.9889	-18.9888	-12.3165	59.1961	-7.41943	-4.11215	52.8915	4.46006	25.2877	57.6514	-3.32214	36.9468	50.2437	7.56898	44.0564	49.1148	4.46006	64.9585	54.3157
	-73.8208	4.27643	25.3304	-74.7734	-4.74447	13.7646	-65.8632	4.95725	7.79437	-59.223	-7.70156	-21.5406	-59.4744	-19.3118	-31.5917	-53.9174	-8.73782	-40.5879	15.3257	-19.2681	-92.6449	24.6716	-8.55285	-90.2776	33.5797	-19.5536	-86.407	62.4206	-8.40059	-23.3769	64.06	-18.8335	-12.516	59.205	-7.32593	-4.1477	52.8813	4.27643	25.3304	57.665	-3.53176	36.9611	50.2686	7.31105	44.0814	49.1491	4.27643	64.9472	54.3044
	-73.7937	4.10615	25.3708	-74.7532	-4.85256	13.7981	-65.8471	4.89658	7.84706	-59.2547	-7.70576	-21.4999	-59.5084	-19.3239	-31.5988	-53.9872	-8.7287	-40.5469	15.2777	-18.9684	-92.7127	24.6026	-8.21231	-90.305	33.5448	-19.232	-86.4855	62.4046	-8.2377	-23.4372	64.1256	-18.6767	-12.7022	59.2016	-7.23758	-4.1783	52.8768	4.10615	25.3708	57.6723	-3.72705	36.9683	50.2926	7.06809	44.1106	49.1911	4.10615	64.9342	54.2956
	-73.7737	3.97194	25.4057	-74.749	-4.9242	13.8298	-65.8418	4.87721	7.89341	-59.2951	-7.66207	-21.456	-59.5331	-19.307	-31.5891	-54.0515	-8.6945	-40.5143	15.2224	-18.7164	-92.7663	24.5392	-7.94387	-90.3285	33.4922	-18.9675	-86.5459	62.3917	-8.0853	-23.4867	64.1726	-18.5361	-12.8441	59.1869	-7.15934	-4.20648	52.8768	3.97194	25.4057	57.6736	-3.88136	36.9651	50.3131	6.8679	44.1437	49.2345	3.97194	64.9228	54.289
	-73.7607	3.88948	25.4332	-74.7573	-4.95693	13.8564	-65.8455	4.89382	7.92692	-59.3338	-7.5889	-21.4184	-59.5472	-19.269	-31.5684	-54.1007	-8.65166	-40.4943	15.1705	-18.5394	-92.8045	24.4873	-7.77897	-90.3477	33.4322	-18.7882	-86.5845	62.385	-7.95325	-23.5254	64.1955	-18.4234	-12.9236	59.167	-7.0923	-4.23407	52.879	3.88948	25.4332	57.6705	-3.97656	36.9518	50.3287	6.73109	44.179	49.2734	3.88948	64.9144	54.2841
	-73.7541	3.86443	25.4528	-74.7728	-4.956	13.8755	-65.8556	4.93453	7.9436	-59.3596	-7.50695	-21.3958	-59.5507	-19.2189	-31.5447	-54.1276	-8.61512	-40.4892	15.1329	-18.4514	-92.8279	24.4509	-7.72885	-90.3609	33.3777	-18.7068	-86.6016	62.3876	-7.85043	-23.5541	64.1971	-18.344	-12.9392	59.1516	-7.03642	-4.26206	52.8818	3.86443	25.4528	57.6655	-4.00663	36.9309	50.3393	6.66724	44.2128	49.3032	3.86443	64.908	54.2807
	-73.7536	3.892	25.4649	-74.7895	-4.93155	13.8867	-65.869	4.98511	7.943	-59.3646	-7.43239	-21.3935	-59.5453	-19.1641	-31.5255	-54.1288	-8.5938	-40.4993	15.1176	-18.4524	-92.8386	24.4327	-7.78399	-90.3661	33.3406	-18.7211	-86.6005	62.4021	-7.78506	-23.574	64.1849	-18.2989	-12.9037	59.1501	-6.99343	-4.29035	52.8844	3.892	25.4649	57.6619	-3.97754	36.9062	50.3454	6.67364	44.2412	49.3209	3.892	64.9012	54.279
	-73.7588	3.95937	25.4703	-74.8034	-4.8949	13.8925	-65.884	5.03328	7.92825	-59.3463	-7.37276	-21.4115	-59.5344	-19.1083	-31.5159	-54.1055	-8.58828	-40.5223	15.127	-18.5303	-92.8389	24.4328	-7.91874	-90.3616	33.3279	-18.8164	-86.5865	62.4295	-7.76395	-23.5858	64.1672	-18.2879	-12.8375	59.1674	-6.96784	-4.31741	52.8868	3.95937	25.4703	57.6627	-3.90382	36.8813	50.3471	6.73716	44.2616	49.326	3.95937	64.8913	54.2797
	-73.7693	4.04977	25.4704	-74.8143	-4.85514	13.8981	-65.9002	5.07148	7.90489	-59.3085	-7.32681	-21.4445	-59.5223	-19.052	-31.5171	-54.064	-8.5915	-40.554	15.1571	-18.6649	-92.8307	24.4496	-8.09954	-90.3476	33.3398	-18.9707	-86.5644	62.469	-7.79034	-23.5892	64.1494	-18.3107	-12.7615	59.2015	-6.96514	-4.34016	52.8893	4.04977	25.4704	57.6694	-3.80339	36.8586	50.3431	6.83834	44.2738	49.3198	4.04977	64.8773	54.2823
	-73.785	4.14691	25.4664	-74.8257	-4.81739	13.9092	-65.9188	5.09721	7.8791	-59.2594	-7.2878	-21.4843	-59.512	-18.9945	-31.527	-54.0133	-8.5919	-40.5892	15.1992	-18.8332	-92.8152	24.4795	-8.29382	-90.3263	33.3705	-19.1591	-86.5381	62.5176	-7.86129	-23.5842	64.1332	-18.3665	-12.691	59.2456	-6.98836	-4.35474	52.8912	4.14691	25.4664	57.6819	-3.69264	36.8393	50.3313	6.95647	44.2801	49.3055	4.14691	64.8599	54.2846
	-73.8058	4.23884	25.4602	-74.8437	-4.78309	13.93	-65.9427	5.11144	7.85588	-59.2083	-7.24858	-21.5223	-59.5033	-18.9374	-31.5408	-53.9638	-8.57831	-40.6228	15.2426	-19.014	-92.793	24.518	-8.47768	-90.3022	33.4105	-19.3591	-86.5094	62.5707	-7.96618	-23.5718	64.1181	-18.4512	-12.6329	59.291	-7.03504	-4.35797	52.8909	4.23884	25.4602	57.6975	-3.58297	36.8234	50.3101	7.07423	44.284	49.2878	4.23884	64.842	54.2835
	-73.8317	4.32023	25.454	-74.8746	-4.75172	13.9625	-65.9751	5.11672	7.83758	-59.1633	-7.20615	-21.5524	-59.4925	-18.8861	-31.5524	-53.924	-8.54464	-40.6507	15.2784	-19.1922	-92.7647	24.5601	-8.64046	-90.281	33.4502	-19.5545	-86.4788	62.6227	-8.0876	-23.5554	64.1025	-18.5553	-12.5871	59.331	-7.09675	-4.3488	52.8861	4.32023	25.454	57.7119	-3.47922	36.8112	50.2799	7.18109	44.2875	49.2715	4.32023	64.827	54.2765
	-73.8628	4.39276	25.4505	-74.9214	-4.72222	14.0055	-66.0193	5.11605	7.82374	-59.1296	-7.16315	-21.5727	-59.4739	-18.85	-31.5559	-53.899	-8.49256	-40.6708	15.3021	-19.3623	-92.731	24.6016	-8.78553	-90.2679	33.4825	-19.7381	-86.4458	62.668	-8.20499	-23.5414	64.0863	-18.6633	-12.5484	59.3622	-7.16157	-4.32918	52.8743	4.39276	25.4505	57.7198	-3.38011	36.8031	50.2446	7.27495	44.2898	49.2611	4.39276	64.8173	54.2635
	-73.8989	4.46365	25.452	-74.9827	-4.69324	14.0559	-66.077	5.11308	7.812	-59.1097	-7.12558	-21.5855	-59.4438	-18.8387	-31.5469	-53.8898	-8.43102	-40.6828	15.3147	-19.5285	-92.6926	24.639	-8.9273	-90.2656	33.5043	-19.9125	-86.4096	62.7027	-8.30039	-23.5383	64.0719	-18.7568	-12.5106	59.3842	-7.21864	-4.30368	52.8549	4.46365	25.452	57.7169	-3.28005	36.8	50.2111	7.3617	44.2867	49.2599	4.46365	64.8136	54.2473
	-73.9393	4.54313	25.459	-75.0524	-4.66198	14.1104	-66.1479	5.11297	7.80003	-59.1036	-7.09808	-21.5959	-59.4032	-18.8579	-31.5234	-53.8931	-8.37288	-40.6878	15.321	-19.7038	-92.6506	24.6702	-9.08626	-90.2733	33.5165	-20.0888	-86.3694	62.7254	-8.36441	-23.5541	64.0653	-18.8195	-12.469	59.3987	-7.26252	-4.27808	52.8294	4.54313	25.459	57.7018	-3.17131	36.8027	50.1878	7.45319	44.2715	49.2691	4.54313	64.8143	54.2326
	-73.9822	4.64194	25.4695	-75.1219	-4.6227	14.1661	-66.2279	5.12279	7.78702	-59.1095	-7.08	-21.6103	-59.3578	-18.906	-31.4866	-53.9028	-8.33058	-40.6877	15.3276	-19.9069	-92.6049	24.6947	-9.28389	-90.2866	33.5232	-20.2851	-86.3243	62.738	-8.39996	-23.5936	64.0746	-18.8428	-12.4221	59.4082	-7.29488	-4.25726	52.8022	4.64194	25.4695	57.677	-3.04567	36.8115	50.1824	7.56423	44.2387	49.2875	4.64194	64.817	54.2236
	-74.0254	4.76947	25.4789	-75.1836	-4.56655	14.2206	-66.3107	5.15075	7.77354	-59.1242	-7.0648	-21.6342	-59.3162	-18.9743	-31.4409	-53.9118	-8.31291	-40.6842	15.34	-20.1581	-92.5535	24.7143	-9.53893	-90.2987	33.5298	-20.522	-86.272	62.7459	-8.42219	-23.6547	64.1067	-18.8293	-12.3702	59.4158	-7.32257	-4.24317	52.7794	4.76947	25.4789	57.6486	-2.89516	36.8252	50.1984	7.70934	44.1863	49.311	4.76947	64.8198	54.2214
	-74.0671	4.93237	25.4802	-75.234	-4.48346	14.2718	-66.3884	5.20375	7.75989	-59.1435	-7.04333	-21.6708	-59.2854	-19.05	-31.393	-53.9137	-8.3239	-40.6791	15.3615	-20.4751	-92.4925	24.7336	-9.86474	-90.3022	33.5415	-20.8192	-86.2083	62.7555	-8.45377	-23.7266	64.163	-18.7936	-12.3137	59.4241	-7.35294	-4.23368	52.7673	4.93237	25.4802	57.624	-2.71252	36.8413	50.2333	7.89969	44.1183	49.3335	4.93237	64.8219	54.2226
	-74.1071	5.13342	25.4664	-75.2758	-4.36594	14.3167	-66.4548	5.28408	7.74399	-59.1633	-7.00909	-21.7201	-59.2689	-19.1201	-31.3503	-53.9041	-8.36359	-40.6745	15.3929	-20.8679	-92.4163	24.7587	-10.2668	-90.2901	33.5615	-21.1897	-86.1276	62.7718	-8.51727	-23.7905	64.2363	-18.7574	-12.2504	59.4344	-7.38901	-4.22296	52.769	5.13342	25.4664	57.6093	-2.49228	36.8564	50.2782	8.14053	44.0446	49.3483	5.13342	64.8237	54.2208
	-74.1464	5.37008	25.4314	-75.3178	-4.21317	14.352	-66.5073	5.38665	7.72099	-59.1806	-6.9624	-21.779	-59.2662	-19.1756	-31.3194	-53.8818	-8.42942	-40.6729	15.4334	-21.3344	-92.3193	24.796	-10.7402	-90.2577	33.5901	-21.6354	-86.0238	62.795	-8.62677	-23.8239	64.3123	-18.7427	-12.1757	59.4454	-7.42733	-4.20333	52.7837	5.37008	25.4314	57.6064	-2.23301	36.8662	50.3193	8.42955	43.9776	49.3505	5.37008	64.8262	54.2085
	-74.1876	5.63344	25.3734	-75.3723	-4.03347	14.3757	-66.5477	5.49875	7.68531	-59.1946	-6.91112	-21.8415	-59.2738	-19.2125	-31.3048	-53.8488	-8.51689	-40.6766	15.4807	-21.8583	-92.1984	24.8487	-11.2669	-90.2031	33.624	-22.1422	-85.8932	62.8193	-8.78192	-23.8066	64.3739	-18.7638	-12.0839	59.4531	-7.45943	-4.16793	52.806	5.63344	25.3734	57.6128	-1.94017	36.8675	50.3431	8.75662	43.9285	49.3389	5.63344	64.8297	54.1813
	-74.2327	5.90853	25.2953	-75.4506	-3.8434	14.3895	-66.5821	5.60349	7.63417	-59.2075	-6.86727	-21.9001	-59.2874	-19.231	-31.3073	-53.8102	-8.61957	-40.6872	15.5317	-22.4094	-92.0542	24.9149	-11.8171	-90.1283	33.6577	-22.6812	-85.7366	62.8336	-8.96678	-23.7282	64.4077	-18.8218	-11.9721	59.4511	-7.47532	-4.11317	52.8279	5.90853	25.2953	57.6223	-1.62766	36.8593	50.3416	9.10528	43.9033	49.3179	5.90853	64.833	54.1414
	-74.2829	6.17712	25.2056	-75.5579	-3.66322	14.3997	-66.6194	5.68634	7.57043	-59.2232	-6.84145	-21.9478	-59.3023	-19.2352	-31.3236	-53.7736	-8.72936	-40.7049	15.5824	-22.9516	-91.8926	24.9866	-12.3542	-90.0388	33.6852	-23.2143	-85.5604	62.8261	-9.15436	-23.5917	64.408	-18.9044	-11.8425	59.4332	-7.4662	-4.03985	52.8419	6.17712	25.2056	57.6283	-1.31617	36.8439	50.3162	9.45639	43.9002	49.2963	6.17712	64.8332	54.0996
	-74.3377	6.42297	25.1161	-75.6902	-3.51025	14.4166	-66.6688	5.74162	7.50246	-59.2464	-6.83814	-21.9805	-59.3139	-19.2317	-31.3467	-53.747	-8.8383	-40.7285	15.6282	-23.453	-91.723	25.053	-12.8459	-89.9431	33.7027	-23.7062	-85.3759	62.7891	-9.3153	-23.413	64.377	-18.9905	-11.7028	59.3963	-7.42528	-3.95286	52.844	6.42297	25.1161	57.6267	-1.02761	36.8266	50.279	9.79349	43.9112	49.2846	6.42297	64.827	54.0742
	-74.3953	6.63755	25.0393	-75.8344	-3.39292	14.451	-66.7375	5.77564	7.44098	-59.2799	-6.85452	-21.9998	-59.3182	-19.2297	-31.3674	-53.7362	-8.94157	-40.7561	15.6648	-23.8977	-91.5562	25.1048	-13.2751	-89.851	33.7107	-24.1368	-85.1959	62.7237	-9.42741	-23.2164	64.3224	-19.0584	-11.5637	59.3434	-7.34789	-3.8599	52.8352	6.63755	25.0393	57.6179	-0.777333	36.8145	50.249	10.1081	43.9243	49.2905	6.63755	64.8118	54.086
	-74.4536	6.82338	24.984	-75.9715	-3.30827	14.509	-66.8293	5.80425	7.39402	-59.3236	-6.88338	-22.0123	-59.313	-19.2408	-31.3763	-53.7424	-9.04004	-40.7861	15.6896	-24.2913	-91.4022	25.1376	-13.6468	-89.7718	33.7132	-24.5084	-85.0315	62.6404	-9.48215	-23.0281	64.2538	-19.0924	-11.435	59.2844	-7.23232	-3.77	52.822	6.82338	24.984	57.6064	-0.567706	36.8134	50.2462	10.4025	43.928	49.316	6.82338	64.7878	54.151
	-74.5104	6.99278	24.9538	-76.0832	-3.24375	14.5897	-66.9424	5.84563	7.36287	-59.3739	-6.91776	-22.0287	-59.2997	-19.276	-31.3668	-53.762	-9.14044	-40.818	15.7017	-24.6574	-91.2678	25.1527	-13.9856	-89.713	33.7153	-24.8432	-84.8893	62.5561	-9.4858	-22.8707	64.1808	-19.0871	-11.3238	59.2337	-7.0813	-3.69234	52.8138	6.99278	24.9538	57.5995	-0.386945	36.8256	50.285	10.6879	43.9152	49.3577	6.99278	64.7592	54.274
	-74.5642	7.16202	24.946	-76.1578	-3.18211	14.6847	-67.0699	5.91164	7.34111	-59.4249	-6.95469	-22.0589	-59.2848	-19.3421	-31.3358	-53.7885	-9.25232	-40.8522	15.7007	-25.0248	-91.1564	25.1547	-14.324	-89.6785	33.7192	-25.1712	-84.771	62.4882	-9.45548	-22.7585	64.1119	-19.0469	-11.2337	59.2064	-6.90298	-3.63505	52.8188	7.16202	24.946	57.6039	-0.21446	36.8481	50.3709	10.9777	43.8844	49.4095	7.16202	64.7325	54.4443
	-74.6144	7.34337	24.9536	-76.1948	-3.10742	14.7808	-67.2009	6.00125	7.31762	-59.4716	-6.99594	-22.1089	-59.2781	-19.438	-31.2844	-53.8162	-9.38326	-40.8885	15.6855	-25.4131	-91.0669	25.1471	-14.6867	-89.6679	33.7213	-25.5144	-84.6737	62.4476	-9.41224	-22.6964	64.0534	-18.9831	-11.1657	59.2124	-6.7107	-3.60409	52.8409	7.34337	24.9536	57.6227	-0.0307246	36.8732	50.4992	11.2786	43.8384	49.4673	7.34337	64.7144	54.6379
	-74.6609	7.5391	24.967	-76.2049	-3.00992	14.8649	-67.3241	6.09945	7.28218	-59.5122	-7.04617	-22.1765	-59.2891	-19.5542	-31.2163	-53.8431	-9.53495	-40.924	15.6532	-25.8213	-90.9928	25.1298	-15.0782	-89.674	33.7127	-25.8759	-84.5905	62.4357	-9.37459	-22.6795	64.0091	-18.9095	-11.1193	59.2519	-6.52147	-3.60197	52.8769	7.5391	24.967	57.6537	0.173194	36.8902	50.6578	11.5843	43.7809	49.531	7.5391	64.7069	54.8236
	-74.7037	7.74024	24.9775	-76.2061	-2.88867	14.9273	-67.4318	6.18215	7.2309	-59.5482	-7.10983	-22.2518	-59.3218	-19.6756	-31.1363	-53.8711	-9.70243	-40.9513	15.6012	-26.2274	-90.922	25.1001	-15.4805	-89.6823	33.6831	-26.2379	-84.511	62.4449	-9.35478	-22.6946	63.9799	-18.8384	-11.0924	59.3146	-6.35359	-3.62639	52.9176	7.74024	24.9775	57.6888	0.391292	36.8892	50.8299	11.8752	43.713	49.6035	7.74024	64.7048	54.9732
	-74.742	7.93026	24.9779	-76.2164	-2.75121	14.9647	-67.5219	6.22536	7.16868	-59.5827	-7.18842	-22.319	-59.3721	-19.7878	-31.0481	-53.9031	-9.8759	-40.9598	15.5312	-26.5971	-90.8392	25.0565	-15.8605	-89.6741	33.6277	-26.5695	-84.4233	62.4633	-9.35841	-22.7238	63.965	-18.7789	-11.0809	59.3828	-6.22367	-3.66981	52.9508	7.93026	24.9779	57.7173	0.605108	36.864	50.9959	12.1249	43.6341	49.6855	7.93026	64.6962	55.0686
	-74.7734	8.09076	24.9644	-76.2465	-2.61109	14.9796	-67.5971	6.21461	7.10826	-59.6174	-7.27879	-22.3629	-59.4273	-19.8808	-30.9559	-53.9397	-10.0434	-40.9403	15.4514	-26.8959	-90.7332	25.0028	-16.1815	-89.6332	33.5517	-26.8389	-84.3189	62.4794	-9.38561	-22.7489	63.9637	-18.7373	-11.08	59.4383	-6.14369	-3.72049	52.9664	8.09076	24.9644	57.7286	0.790778	36.8155	51.135	12.3083	43.5449	49.7706	8.09076	64.6688	55.1057
	-74.7932	8.20629	24.9374	-76.2959	-2.48428	14.9791	-67.6613	6.15091	7.06621	-59.6497	-7.37301	-22.3756	-59.4713	-19.9509	-30.8666	-53.9769	-10.1925	-40.8913	15.3764	-27.0994	-90.6059	24.9492	-16.4126	-89.5558	33.4709	-27.0226	-84.2001	62.4872	-9.43258	-22.7575	63.977	-18.7185	-11.0855	59.4693	-6.11887	-3.76548	52.9594	8.20629	24.9374	57.7161	0.926727	36.753	51.2272	12.4099	43.4533	49.8441	8.20629	64.6184	55.093
	-74.7965	8.26763	24.9035	-76.3533	-2.38498	14.9724	-67.7151	6.0511	7.05708	-59.6737	-7.46019	-22.3617	-59.4912	-19.9995	-30.7934	-54.0078	-10.3118	-40.8239	15.3209	-27.1976	-90.4786	24.9083	-16.5353	-89.459	33.4053	-27.1112	-84.0859	62.4865	-9.49295	-22.7467	64.0062	-18.7267	-11.0953	59.4733	-6.14684	-3.79432	52.9322	8.26763	24.9035	57.6797	0.999391	36.6926	51.2575	12.4271	43.3762	49.8882	8.26763	64.5554	55.0469
	-74.7794	8.27401	24.8743	-76.4021	-2.32143	14.9679	-67.7549	5.94267	7.08694	-59.6837	-7.52969	-22.3377	-59.484	-20.0307	-30.7541	-54.0264	-10.3925	-40.7614	15.2932	-27.1977	-90.388	24.889	-16.548	-89.3774	33.3702	-27.111	-84.0083	62.4809	-9.5595	-22.7243	64.0496	-18.7649	-11.1095	59.4562	-6.21795	-3.80214	52.8925	8.27401	24.8743	57.6264	1.00638	36.653	51.2218	12.3709	43.3362	49.8904	8.27401	64.503	54.9865
	-74.7429	8.23422	24.862	-76.4283	-2.29262	14.9704	-67.7743	5.85474	7.1488	-59.679	-7.57449	-22.3253	-59.4596	-20.0495	-30.7647	-54.0312	-10.4321	-40.7295	15.2909	-27.1223	-90.3692	24.892	-16.4684	-89.348	33.3691	-27.0429	-83.9978	62.4747	-9.62563	-22.703	64.1012	-18.8319	-11.1278	59.4294	-6.31661	-3.79067	52.8516	8.23422	24.862	57.5682	0.957265	36.648	51.1309	12.2633	43.3513	49.8509	8.23422	64.4859	54.9281
	-74.6931	8.16549	24.873	-76.4266	-2.28803	14.9786	-67.7688	5.80846	7.22275	-59.6657	-7.5932	-22.3411	-59.437	-20.0601	-30.8293	-54.0264	-10.4356	-40.7437	15.3032	-27.005	-90.4337	24.9098	-16.331	-89.3876	33.3939	-26.9373	-84.0629	62.4708	-9.68612	-22.6935	64.1519	-18.9191	-11.1481	59.4055	-6.42365	-3.76703	52.8196	8.16549	24.873	57.5189	0.871925	36.6788	51.0084	12.1323	43.4237	49.7832	8.16549	64.5147	54.8815
	-74.6404	8.08966	24.9029	-76.4021	-2.29125	14.9865	-67.7398	5.81069	7.28247	-59.6546	-7.58984	-22.3879	-59.4354	-20.0649	-30.9332	-54.0187	-10.415	-40.7989	15.3179	-26.8829	-90.5566	24.9321	-16.1793	-89.4796	33.4307	-26.8271	-84.179	62.4703	-9.7369	-22.698	64.1929	-19.0106	-11.1663	59.3945	-6.51966	-3.74063	52.8032	8.08966	24.9029	57.4905	0.776163	36.7315	50.8824	12.0065	43.5344	49.7083	8.08966	64.5766	54.8494
	-74.5959	8.02761	24.9392	-76.367	-2.28633	14.9871	-67.6961	5.85393	7.30575	-59.6563	-7.57239	-22.4536	-59.4647	-20.0652	-31.0457	-54.0142	-10.3863	-40.8713	15.3267	-26.7884	-90.686	24.9494	-16.0552	-89.5804	33.4659	-26.7397	-84.2974	62.4729	-9.77505	-22.7101	64.2196	-19.0872	-11.1785	59.4021	-6.58915	-3.71935	52.8033	8.02761	24.9392	57.4897	0.695469	36.7823	50.7754	11.9101	43.6495	49.6465	8.02761	64.6412	54.8295
	-74.5672	7.99426	24.9683	-76.3341	-2.26388	14.9784	-67.6513	5.92167	7.28379	-59.6766	-7.55102	-22.5171	-59.5204	-20.0636	-31.1319	-54.0154	-10.3658	-40.9298	15.3267	-26.7435	-90.7703	24.9553	-15.9885	-89.6452	33.4896	-26.6935	-84.3699	62.4774	-9.79946	-22.7201	64.2327	-19.1349	-11.1834	59.4281	-6.62414	-3.70684	52.816	7.99426	24.9683	57.5173	0.648778	36.8093	50.6987	11.8588	43.7358	49.6119	7.99426	64.6769	54.8177
	-74.5556	7.99579	24.9834	-76.312	-2.22432	14.9667	-67.6202	5.99525	7.22419	-59.7139	-7.53685	-22.5588	-59.5869	-20.0667	-31.1665	-54.0223	-10.3669	-40.9521	15.3169	-26.7579	-90.7848	24.9455	-15.9916	-89.6525	33.4949	-26.6969	-84.374	62.4816	-9.8117	-22.7212	64.2358	-19.1504	-11.184	59.4679	-6.62583	-3.70193	52.8349	7.99579	24.9834	57.5684	0.644338	36.8039	50.6523	11.859	43.7759	49.6101	7.99579	64.6691	54.8115
	-74.5572	8.02937	24.9868	-76.3031	-2.17707	14.9638	-67.6137	6.05855	7.14658	-59.7608	-7.5403	-22.5676	-59.645	-20.0834	-31.1424	-54.0331	-10.3976	-40.9326	15.2966	-26.8288	-90.7396	24.9182	-16.0587	-89.6122	33.4774	-26.7485	-84.3201	62.4826	-9.81566	-22.7127	64.2333	-19.142	-11.1862	59.5133	-6.60334	-3.70037	52.8538	8.02937	24.9868	57.6332	0.678848	36.7728	50.6306	11.9072	43.7729	49.639	8.02937	64.6254	54.8103
	-74.5654	8.08529	24.9859	-76.3054	-2.13598	14.9798	-67.6367	6.09984	7.07352	-59.8065	-7.56866	-22.5428	-59.6808	-20.1216	-31.0703	-54.0461	-10.4591	-40.8811	15.2652	-26.9423	-90.6668	24.8748	-16.1706	-89.5535	33.436	-26.8377	-84.2394	62.4782	-9.81611	-22.6992	64.2286	-19.1245	-11.1962	59.5555	-6.56979	-3.69763	52.8681	8.08529	24.9859	57.6995	0.739825	36.7323	50.6288	11.9907	43.7428	49.6906	8.08529	64.5675	54.8155
	-74.5744	8.15054	24.987	-76.3146	-2.11302	15.0172	-67.6865	6.11296	7.02178	-59.8407	-7.62326	-22.4922	-59.6905	-20.1826	-30.9711	-54.0605	-10.5452	-40.8147	15.2237	-27.0767	-90.5996	24.8206	-16.3011	-89.5047	33.3747	-26.9472	-84.1643	62.4676	-9.81698	-22.6867	64.2244	-19.112	-11.2176	59.5866	-6.53754	-3.69102	52.8757	8.15054	24.987	57.7548	0.810238	36.6985	50.6454	12.0904	43.7028	49.7538	8.15054	64.5177	54.8293
	-74.5807	8.21302	24.9914	-76.3268	-2.11288	15.0691	-67.7541	6.09879	6.99755	-59.8573	-7.69809	-22.4272	-59.6794	-20.2591	-30.8676	-54.0766	-10.6434	-40.7505	15.176	-27.2086	-90.5569	24.7628	-16.426	-89.48	33.3022	-27.0578	-84.1136	62.4524	-9.82065	-22.6802	64.2235	-19.1133	-11.2489	59.6012	-6.51439	-3.68066	52.8763	8.21302	24.9914	57.7896	0.873894	36.6805	50.682	12.1861	43.6624	49.8179	8.21302	64.4886	54.8543
	-74.5842	8.26452	24.9962	-76.3388	-2.13143	15.1227	-67.8254	6.06574	6.99645	-59.8551	-7.78089	-22.3602	-59.658	-20.3371	-30.7787	-54.0961	-10.738	-40.7008	15.1287	-27.3192	-90.5413	24.7097	-16.529	-89.478	33.2306	-27.1539	-84.0899	62.4365	-9.8279	-22.6812	64.2286	-19.1291	-11.2846	59.5974	-6.50207	-3.66909	52.8711	8.26452	24.9962	57.7997	0.919969	36.6792	50.7381	12.2614	43.6232	49.8745	8.26452	64.4818	54.8925
	-74.587	8.30191	24.9966	-76.3483	-2.1583	15.1646	-67.8854	6.02781	7.00708	-59.8372	-7.85705	-22.302	-59.6362	-20.4013	-30.716	-54.1203	-10.8145	-40.6723	15.09	-27.3982	-90.5445	24.668	-16.6038	-89.4879	33.1729	-27.2267	-84.0846	62.4246	-9.838	-22.6888	64.2417	-19.1542	-11.3159	59.5771	-6.49686	-3.66028	52.862	8.30191	24.9966	57.7862	0.945614	36.6904	50.8074	12.3086	43.5822	49.9189	8.30191	64.4913	54.9433
	-74.5918	8.32686	24.989	-76.3531	-2.1817	15.1865	-67.9218	6.00031	7.01566	-59.8094	-7.91455	-22.2598	-59.62	-20.441	-30.6834	-54.1485	-10.8633	-40.666	15.0674	-27.4462	-90.5542	24.6426	-16.6537	-89.4972	33.1397	-27.2757	-84.0852	62.4206	-9.84888	-22.6996	64.2628	-19.1797	-11.3343	59.546	-6.49168	-3.65814	52.852	8.32686	24.989	57.7549	0.956322	36.7078	50.8764	12.3291	43.5368	49.9492	8.32686	64.5082	55.0027
	-74.6005	8.34511	24.9722	-76.3507	-2.19229	15.1878	-67.9281	5.99594	7.01055	-59.7769	-7.94797	-22.236	-59.6109	-20.4546	-30.6763	-54.1772	-10.8833	-40.6784	15.0654	-27.4746	-90.5597	24.6354	-16.6902	-89.4965	33.1361	-27.3088	-84.08	62.4269	-9.85801	-22.7093	64.289	-19.1977	-11.3335	59.5124	-6.47906	-3.66475	52.8445	8.34511	24.9722	57.7144	0.964417	36.7262	50.9271	12.3334	43.4871	49.9652	8.34511	64.5242	55.0636
	-74.6128	8.36602	24.9477	-76.3384	-2.18439	15.1752	-67.9052	6.02304	6.9856	-59.7446	-7.95978	-22.2275	-59.608	-20.4505	-30.6833	-54.2003	-10.8824	-40.7009	15.0836	-27.5044	-90.5527	24.6453	-16.732	-89.4802	33.1603	-27.3425	-84.0602	62.4431	-9.86428	-22.7134	64.3141	-19.2047	-11.3106	59.4848	-6.45389	-3.67893	52.8433	8.36602	24.9477	57.6743	0.986184	36.7427	50.9441	12.3386	43.436	49.9675	8.36602	64.5324	55.1184
	-74.626	8.4015	24.9189	-76.3138	-2.15491	15.1605	-67.8601	6.08619	6.94185	-59.7166	-7.95822	-22.2262	-59.6103	-20.4438	-30.6878	-54.2119	-10.8757	-40.7218	15.1154	-27.5629	-90.5267	24.6677	-16.803	-89.4458	33.2032	-27.3993	-84.02	62.4665	-9.87012	-22.7086	64.3297	-19.2034	-11.2656	59.4686	-6.41532	-3.6959	52.8514	8.4015	24.9189	57.6433	1.03796	36.7569	50.9215	12.3654	43.3879	49.9582	8.4015	64.5269	55.1606
	-74.6364	8.46339	24.8898	-76.2767	-2.10235	15.1569	-67.8033	6.18682	6.8876	-59.6979	-7.95301	-22.2224	-59.6189	-20.4508	-30.6728	-54.21	-10.8801	-40.7281	15.1489	-27.6773	-90.4768	24.6941	-16.9268	-89.3921	33.2508	-27.5029	-83.956	62.492	-9.88212	-22.6936	64.3275	-19.2023	-11.2024	59.4644	-6.36711	-3.70862	52.871	8.46339	24.8898	57.6287	1.1313	36.7698	50.8672	12.4334	43.3474	49.9423	8.46339	64.5023	55.1876
	-74.6418	8.55845	24.8643	-76.2295	-2.0279	15.1752	-67.7459	6.32193	6.83649	-59.6941	-7.95063	-22.2074	-59.6371	-20.4814	-30.6269	-54.1982	-10.9079	-40.7095	15.17	-27.8629	-90.4007	24.713	-17.1169	-89.3197	33.287	-27.6675	-83.8693	62.5136	-9.90896	-22.6716	64.3021	-19.2135	-11.129	59.4679	-6.31626	-3.71063	52.9033	8.55845	24.8643	57.6353	1.26769	36.7821	50.8024	12.554	43.3187	49.9288	8.55845	64.4555	55.2014
	-74.6425	8.6825	24.8454	-76.1781	-1.93872	15.2204	-67.6975	6.48084	6.80381	-59.7103	-7.95203	-22.1769	-59.6691	-20.5343	-30.5495	-54.1853	-10.9608	-40.663	15.166	-28.1112	-90.3035	24.7127	-17.365	-89.2335	33.2982	-27.8869	-83.7686	62.5258	-9.95671	-22.6507	64.2532	-19.2482	-11.0599	59.4723	-6.27063	-3.69885	52.9482	8.6825	24.8454	57.6649	1.43412	36.7938	50.7538	12.7223	43.3065	49.9298	8.6825	64.3881	55.2079
	-74.6421	8.81717	24.835	-76.1303	-1.85085	15.2892	-67.664	6.64263	6.80125	-59.7477	-7.9537	-22.1336	-59.7167	-20.5968	-30.4541	-54.1816	-11.0277	-40.5958	15.1318	-28.3829	-90.2011	24.685	-17.6343	-89.1453	33.2772	-28.1277	-83.6731	62.5252	-10.0236	-22.6435	64.186	-19.3123	-11.0156	59.4727	-6.23655	-3.67524	53.0033	8.81717	24.835	57.7149	1.6024	36.8035	50.7427	12.9129	43.3152	49.9572	8.81717	64.3103	55.2136
	-74.6466	8.93273	24.833	-76.095	-1.78807	15.3681	-67.6488	6.77745	6.83187	-59.8014	-7.95152	-22.0871	-59.7764	-20.6506	-30.3667	-54.1939	-11.0887	-40.5259	15.0724	-28.6146	-90.1189	24.6292	-17.8655	-89.0735	33.226	-28.335	-83.6107	62.5116	-10.0973	-22.6633	64.1099	-19.401	-11.0183	59.467	-6.21732	-3.64629	53.0621	8.93273	24.833	57.7768	1.73468	36.8102	50.7755	13.0841	43.3479	50.0174	8.93273	64.2404	55.221
	-74.661	8.99801	24.8369	-76.0795	-1.7745	15.4357	-67.6526	6.85394	6.8873	-59.8594	-7.94485	-22.0512	-59.8381	-20.6796	-30.3166	-54.2219	-11.1234	-40.4768	15.0038	-28.7389	-90.0838	24.5547	-17.996	-89.0378	33.1556	-28.4505	-83.6098	62.4891	-10.1575	-22.7179	64.0358	-19.4968	-11.0822	59.4568	-6.21281	-3.62055	53.1141	8.99801	24.8369	57.8361	1.79608	36.813	50.84	13.1919	43.4046	50.1063	8.99801	64.201	55.2254
	-74.687	8.99387	24.8411	-76.0873	-1.82315	15.468	-67.6749	6.85079	6.94909	-59.9051	-7.93846	-22.0386	-59.8858	-20.6783	-30.325	-54.2578	-11.121	-40.4688	14.9484	-28.7141	-90.1106	24.4786	-17.9877	-89.0497	33.0833	-28.4382	-83.685	62.4655	-10.1821	-22.8041	63.9742	-19.5711	-11.2036	59.4449	-6.21981	-3.60537	53.1464	8.99387	24.8411	57.876	1.76986	36.8116	50.9112	13.2086	43.4793	50.2085	8.99387	64.2086	55.2156
	-74.7208	8.92319	24.8388	-76.1172	-1.92696	15.4468	-67.7139	6.76728	6.99467	-59.9219	-7.94152	-22.0547	-59.9024	-20.6551	-30.3951	-54.2887	-11.0855	-40.51	14.9269	-28.5457	-90.1921	24.4208	-17.8464	-89.1041	33.0263	-28.3032	-83.8275	62.4502	-10.1569	-22.9049	63.9327	-19.5928	-11.3558	59.4343	-6.23279	-3.6042	53.1483	8.92319	24.8388	57.8829	1.66727	36.8054	50.962	13.1368	43.5601	50.3	8.92319	64.2653	55.178
	-74.7542	8.81091	24.8242	-76.1624	-2.05866	15.3677	-67.766	6.62619	7.00625	-59.8984	-7.9641	-22.0945	-59.8763	-20.6292	-30.51	-54.3017	-11.0342	-40.5922	14.9514	-28.2873	-90.2992	24.3972	-17.6218	-89.1791	32.9964	-28.092	-84.0042	62.4512	-10.0815	-22.9947	63.9143	-19.5404	-11.4953	59.427	-6.24496	-3.61557	53.1163	8.81091	24.8242	57.852	1.52491	36.7943	50.9758	13.0094	43.6321	50.357	8.81091	64.355	55.1029
	-74.7777	8.69387	24.7958	-76.2129	-2.18034	15.243	-67.8255	6.46665	6.97836	-59.8342	-8.01242	-22.1449	-59.8078	-20.6231	-30.6408	-54.2898	-10.99	-40.6941	15.0201	-28.0207	-90.3934	24.4139	-17.3877	-89.2448	32.9956	-27.8742	-84.1694	62.472	-9.96998	-23.0497	63.9171	-19.4124	-11.5789	59.4246	-6.24978	-3.63413	53.0565	8.69387	24.7958	57.79	1.39016	36.7788	50.9519	12.8753	43.6823	50.3638	8.69387	64.449	54.9908
	-74.7853	8.60637	24.7575	-76.2573	-2.25734	15.0982	-67.8852	6.33031	6.9197	-59.7417	-8.08445	-22.1914	-59.711	-20.6525	-30.7589	-54.2542	-10.9719	-40.7904	15.1178	-27.825	-90.4429	24.4656	-17.2127	-89.2759	33.0161	-27.7153	-84.2825	62.51	-9.84597	-23.0573	63.9353	-19.2289	-11.5819	59.4282	-6.24284	-3.65308	52.9838	8.60637	24.7575	57.7138	1.30288	36.761	50.9052	12.7793	43.7036	50.3197	8.60637	64.5183	54.8547
	-74.7767	8.56923	24.7167	-76.2862	-2.26925	14.9633	-67.9379	6.24797	6.84841	-59.6438	-8.16804	-22.2239	-59.6101	-20.7186	-30.8462	-54.2049	-10.9877	-40.8611	15.2212	-27.7514	-90.4353	24.5379	-17.1385	-89.2618	33.0433	-27.6561	-84.3217	62.5577	-9.73505	-23.0213	63.9617	-19.0241	-11.5079	59.439	-6.22355	-3.66716	52.9184	8.56923	24.7167	57.6451	1.28267	36.7438	50.8579	12.7469	43.6965	50.2388	8.56923	64.545	54.7185
	-74.7574	8.58631	24.6808	-76.2946	-2.21423	14.8625	-67.9779	6.23197	6.78394	-59.5671	-8.2437	-22.24	-59.5315	-20.807	-30.8987	-54.1564	-11.0332	-40.8982	15.3059	-27.8126	-90.3799	24.6124	-17.1726	-89.2098	33.0613	-27.7049	-84.2901	62.6051	-9.65711	-22.9588	63.9903	-18.8332	-11.3846	59.4577	-6.19567	-3.67504	52.8797	8.58631	24.6808	57.6039	1.32636	36.7308	50.831	12.7801	43.6673	50.1451	8.58631	64.529	54.6095
	-74.7363	8.64745	24.6549	-76.2843	-2.10666	14.8071	-68.0023	6.2763	6.73996	-59.5333	-8.29181	-22.2426	-59.4944	-20.8927	-30.922	-54.1232	-11.0957	-40.9053	15.3538	-27.9864	-90.3015	24.672	-17.2949	-89.1407	33.0587	-27.8417	-84.2113	62.6435	-9.62162	-22.8927	64.0164	-18.6812	-11.2493	59.4831	-6.16611	-3.68023	52.881	8.64745	24.6549	57.602	1.41399	36.7244	50.8361	12.8626	43.6254	50.0643	8.64745	64.4858	54.5492
	-74.7222	8.73466	24.6401	-76.2642	-1.97051	14.7939	-68.0115	6.36242	6.72104	-59.5522	-8.30113	-22.2362	-59.5063	-20.9503	-30.9247	-54.1165	-11.1607	-40.8939	15.3576	-28.2277	-90.2292	24.7053	-17.4693	-89.079	33.0323	-28.0294	-84.1181	62.6678	-9.62662	-22.8429	64.0365	-18.5782	-11.134	59.5106	-6.14239	-3.6899	52.9256	8.73466	24.6401	57.6395	1.51864	36.7254	50.8728	12.9689	43.5796	50.0169	8.73466	64.4389	54.5457
	-74.7211	8.82854	24.6339	-76.2484	-1.8315	14.8088	-68.0088	6.46737	6.72319	-59.6191	-8.27387	-22.2241	-59.5611	-20.9647	-30.9121	-54.1415	-11.2163	-40.8764	15.3218	-28.4844	-90.1842	24.7093	-17.6571	-89.0423	32.9884	-28.2257	-84.0393	62.6773	-9.66137	-22.8205	64.0469	-18.5208	-11.0548	59.5331	-6.12983	-3.71172	53.0068	8.82854	24.6339	57.705	1.61565	36.7318	50.9303	13.0732	43.5364	50.0118	8.82854	64.4084	54.5902
	-74.7352	8.91302	24.6312	-76.2513	-1.71038	14.8334	-67.999	6.57091	6.73681	-59.7172	-8.2246	-22.2087	-59.6428	-20.9368	-30.8857	-54.1965	-11.2559	-40.862	15.2605	-28.7096	-90.1732	24.6904	-17.826	-89.0347	32.9416	-28.3941	-83.9892	62.6748	-9.71087	-22.8263	64.0439	-18.498	-11.0099	59.5423	-6.12982	-3.74993	53.1096	8.91302	24.6312	57.7794	1.68816	36.7392	50.9908	13.1549	43.498	50.0448	8.91302	64.4035	54.6602
	-74.7621	8.97768	24.6261	-76.2808	-1.61862	14.8508	-67.9871	6.65969	6.75064	-59.8213	-8.17394	-22.1921	-59.7292	-20.8818	-30.846	-54.2717	-11.2764	-40.854	15.194	-28.8702	-90.1866	24.6625	-17.9554	-89.0458	32.9105	-28.5109	-83.9652	62.6647	-9.76045	-22.8516	64.024	-18.498	-10.9847	59.5316	-6.14017	-3.80247	53.2137	8.97768	24.6261	57.8408	1.72847	36.7424	51.0355	13.2012	43.463	50.0997	8.97768	64.4197	54.7271
	-74.7954	9.01754	24.6145	-76.3344	-1.55686	14.8502	-67.9756	6.72842	6.7557	-59.904	-8.14073	-22.1763	-59.7966	-20.8205	-30.7952	-54.3497	-11.2761	-40.8509	15.1438	-28.9496	-90.2045	24.6424	-18.0351	-89.0557	32.9121	-28.5672	-83.9518	62.6502	-9.79889	-22.8827	63.984	-18.5129	-10.9604	59.4978	-6.15703	-3.86103	53.298	9.01754	24.6145	57.8695	1.73595	36.7368	51.0475	13.2064	43.4276	50.153	9.01754	64.4411	54.7658
	-74.8255	9.03123	24.5964	-76.3982	-1.51701	14.8287	-67.9638	6.77837	6.74862	-59.9419	-8.1364	-22.163	-59.8235	-20.7701	-30.7394	-54.4085	-11.2518	-40.8487	15.1264	-28.9468	-90.2064	24.6431	-18.0625	-89.0447	32.9541	-28.5664	-83.9308	62.6325	-9.81989	-22.9061	63.9206	-18.5406	-10.9229	59.4408	-6.1774	-3.91434	53.3434	9.03123	24.5964	57.8529	1.71354	36.7209	51.0162	13.1705	43.3878	50.1824	9.03123	64.4484	54.7618
	-74.8429	9.01893	24.5763	-76.4527	-1.48789	14.7921	-67.9485	6.81406	6.73331	-59.923	-8.16337	-22.1524	-59.7966	-20.7372	-30.6874	-54.4297	-11.1996	-40.8439	15.1467	-28.8727	-90.1822	24.6664	-18.0379	-89.0037	33.03	-28.5189	-83.8923	62.6104	-9.8221	-22.9131	63.8314	-18.5844	-10.8692	59.3637	-6.20061	-3.95312	53.3386	9.01893	24.5763	57.7889	1.66474	36.6967	50.9406	13.0975	43.343	50.1765	9.01893	64.4274	54.7167
	-74.8426	8.98151	24.5625	-76.4815	-1.46245	14.7531	-67.9263	6.83916	6.71984	-59.8527	-8.21693	-22.1436	-59.7165	-20.7195	-30.6475	-54.4068	-11.1188	-40.8354	15.1946	-28.7463	-90.1388	24.7008	-17.963	-88.9403	33.1187	-28.4369	-83.8418	62.5834	-9.80867	-22.9037	63.7164	-18.6479	-10.808	59.2728	-6.22797	-3.9742	53.2841	8.98151	24.5625	57.6887	1.59273	36.671	50.8335	12.9949	43.2973	50.1418	8.98151	64.3778	54.6479
	-74.8281	8.92159	24.5641	-76.4792	-1.44294	14.7275	-67.8972	6.8531	6.72022	-59.7551	-8.28865	-22.1359	-59.6007	-20.7108	-30.6246	-54.3512	-11.0169	-40.8256	15.2476	-28.5919	-90.0994	24.7255	-17.8432	-88.8782	33.1911	-28.3329	-83.7989	62.554	-9.78625	-22.8863	63.5819	-18.7307	-10.755	59.1783	-6.26083	-3.98155	53.194	8.92159	24.5641	57.5763	1.50177	36.6532	50.7204	12.8736	43.2602	50.1026	8.92159	64.3142	54.584
	-74.8115	8.84516	24.5864	-76.4554	-1.44042	14.7283	-67.8655	6.84949	6.74241	-59.6661	-8.36925	-22.1294	-59.4804	-20.7071	-30.6187	-54.2892	-10.9105	-40.8192	15.2811	-28.4367	-90.0925	24.7211	-17.6903	-88.8472	33.2226	-28.2204	-83.7872	62.5287	-9.7631	-22.8736	63.4419	-18.8242	-10.7246	59.0942	-6.29812	-3.98395	53.0923	8.84516	24.5864	57.4818	1.39946	36.6528	50.6325	12.7481	43.2423	50.0904	8.84516	64.2608	54.5542
	-74.8087	8.76192	24.6288	-76.4297	-1.46859	14.7599	-67.8374	6.81738	6.78531	-59.6194	-8.4494	-22.1258	-59.3899	-20.708	-30.6258	-54.2506	-10.8216	-40.821	15.2813	-28.3062	-90.1366	24.6808	-17.5238	-88.8675	33.2042	-28.1143	-83.8208	62.5161	-9.74651	-22.8763	63.3168	-18.9126	-10.7218	59.0355	-6.33519	-3.99013	53.0035	8.76192	24.6288	57.4303	1.29755	36.6738	50.5942	12.6349	43.2507	50.1279	8.76192	64.2387	54.5765
	-74.8311	8.68306	24.6841	-76.4218	-1.53544	14.816	-67.8164	6.74549	6.83728	-59.6316	-8.51894	-22.1272	-59.3508	-20.7131	-30.6417	-54.2534	-10.7683	-40.8334	15.2526	-28.2181	-90.2297	24.6153	-17.3661	-88.939	33.1471	-28.0282	-83.8948	62.5229	-9.74078	-22.8974	63.228	-18.9778	-10.7393	59.0129	-6.36575	-4.0038	52.9427	8.68306	24.6841	57.4317	1.20972	36.7121	50.6117	12.5486	43.2845	50.2158	8.68306	64.2549	54.6497
	-74.8791	8.61695	24.7411	-76.4414	-1.63798	14.8823	-67.8006	6.62824	6.87904	-59.6946	-8.56561	-22.1361	-59.3622	-20.7167	-30.6647	-54.2935	-10.7556	-40.8547	15.2149	-28.1747	-90.3496	24.5488	-17.2339	-89.0397	33.0769	-27.9689	-83.9868	62.5501	-9.74727	-22.9305	63.1907	-19.0084	-10.7618	59.0289	-6.38658	-4.02121	52.9101	8.61695	24.7411	57.476	1.14686	36.7555	50.6701	12.4964	43.3345	50.3303	8.61695	64.2985	54.7525
	-74.941	8.56546	24.7887	-76.4838	-1.76273	14.9418	-67.7839	6.47177	6.89006	-59.7789	-8.57512	-22.1542	-59.4003	-20.7058	-30.697	-54.3437	-10.7698	-40.8798	15.1945	-28.1597	-90.4654	24.5095	-17.1309	-89.1364	33.0226	-27.9322	-84.0682	62.5922	-9.76698	-22.9622	63.2077	-19.006	-10.7741	59.075	-6.40272	-4.03245	52.8926	8.56546	24.7887	57.5374	1.11234	36.7886	50.7384	12.4755	43.3865	50.4315	8.56546	64.3477	54.8501
	-74.9984	8.52308	24.8194	-76.5331	-1.89097	14.9802	-67.7605	6.29675	6.85612	-59.8461	-8.53319	-22.1832	-59.4306	-20.6616	-30.7442	-54.3647	-10.7807	-40.9031	15.2121	-28.1416	-90.5531	24.52	-17.0462	-89.2001	33.0058	-27.9033	-84.118	62.6392	-9.80419	-22.9783	63.2677	-18.9883	-10.7679	59.134	-6.42941	-4.02556	52.8706	8.52308	24.8194	57.5832	1.10023	36.7991	50.7815	12.4732	43.4275	50.4783	8.52308	64.3807	54.9048
	-75.0338	8.47941	24.8307	-76.57	-2.00583	14.9886	-67.7294	6.135	6.77515	-59.864	-8.42943	-22.2247	-59.4235	-20.5648	-30.8139	-54.3205	-10.7504	-40.9224	15.2762	-28.0839	-90.6055	24.5917	-16.9588	-89.2173	33.0353	-27.8618	-84.1314	62.6805	-9.86792	-22.9682	63.3492	-18.9848	-10.7443	59.1856	-6.48899	-3.99097	52.8265	8.47941	24.8307	57.5856	1.09722	36.7832	50.7714	12.4717	43.4494	50.4421	8.47941	64.3866	54.8889
	-75.0374	8.4232	24.8254	-76.5815	-2.09817	14.9637	-67.6971	6.0193	6.65927	-59.82	-8.26175	-22.2811	-59.3682	-20.4026	-30.9143	-54.1954	-10.6454	-40.9423	15.3795	-27.9571	-90.633	24.7211	-16.8464	-89.1943	33.1066	-27.7887	-84.121	62.71	-9.96964	-22.9275	63.4291	-19.0293	-10.7103	59.2144	-6.60371	-3.9241	52.7526	8.4232	24.8254	57.5309	1.08678	36.747	50.6952	12.453	43.4517	50.3163	8.4232	64.3689	54.7951
	-75.0093	8.346	24.8102	-76.5666	-2.16926	14.9078	-67.6761	5.97029	6.53242	-59.726	-8.03943	-22.3544	-59.279	-20.1742	-31.0529	-54.0033	-10.4476	-40.974	15.5022	-27.7469	-90.6577	24.8921	-16.692	-89.153	33.2056	-27.6721	-84.1095	62.7288	-10.1175	-22.8581	63.4923	-19.1494	-10.6737	59.2164	-6.7873	-3.82566	52.6535	8.346	24.8102	57.4242	1.05366	36.7045	50.5585	12.4032	43.4412	50.1173	8.346	64.3427	54.6402
	-74.9585	8.24377	24.7935	-76.5358	-2.22901	14.8283	-67.6807	5.98731	6.42455	-59.6145	-7.78296	-22.4455	-59.1905	-19.8945	-31.2341	-53.7849	-10.1613	-41.0318	15.6182	-27.4565	-90.7023	25.0806	-16.4875	-89.1209	33.3141	-27.5079	-84.1196	62.7449	-10.3095	-22.7665	63.5374	-19.356	-10.64	59.2002	-7.03863	-3.70076	52.5444	8.24377	24.7935	57.2868	0.987105	36.6717	50.3811	12.3141	43.4287	49.8779	8.24377	64.3274	54.4599
	-74.8971	8.11664	24.7828	-76.5047	-2.29052	14.7364	-67.7192	6.0484	6.36438	-59.5258	-7.52024	-22.5514	-59.144	-19.5917	-31.4558	-53.5934	-9.81327	-41.1257	15.7051	-27.101	-90.781	25.2629	-16.2333	-89.1211	33.416	-27.2974	-84.1658	62.7689	-10.5301	-22.6623	63.5735	-19.6367	-10.6115	59.1821	-7.33974	-3.55799	52.4431	8.11664	24.7828	57.1464	0.8823	36.6611	50.1894	12.1829	43.4255	49.6342	8.11664	64.3383	54.2936
	-74.8345	7.96768	24.7829	-76.4859	-2.36321	14.6453	-67.7869	6.11917	6.37186	-59.4907	-7.281	-22.6641	-59.1688	-19.3017	-31.7069	-53.473	-9.44598	-41.2557	15.7518	-26.7006	-90.8953	25.4217	-15.9354	-89.1646	33.5009	-27.0436	-84.2494	62.8064	-10.7519	-22.5572	63.6121	-19.9554	-10.5897	59.1765	-7.65894	-3.40891	52.3611	7.96768	24.7829	57.0252	0.740535	36.6777	50.0058	12.0118	43.439	49.4127	7.96768	64.3817	54.1681
	-74.7726	7.80223	24.7948	-76.4828	-2.44825	14.5664	-67.8631	6.16509	6.45261	-59.5185	-7.09248	-22.7712	-59.2687	-19.0602	-31.9667	-53.4429	-9.10837	-41.4087	15.7614	-26.2759	-91.0345	25.5492	-15.6045	-89.2488	33.5646	-26.7504	-84.361	62.8529	-10.9424	-22.463	63.6566	-20.2617	-10.5775	59.1876	-7.95858	-3.26717	52.2983	7.80223	24.7948	56.9321	0.56917	36.7186	49.8418	11.809	43.4715	49.2234	7.80223	64.454	54.089
	-74.7068	7.62829	24.8161	-76.4895	-2.53858	14.5069	-67.9159	6.16173	6.59585	-59.5946	-6.97819	-22.8581	-59.4197	-18.8976	-32.2076	-53.4929	-8.84637	-41.562	15.7484	-25.8487	-91.1817	25.6446	-15.2566	-89.3606	33.6077	-26.4253	-84.4856	62.8949	-11.0746	-22.3897	63.7005	-20.5056	-10.5792	59.2082	-8.20497	-3.1466	52.2443	7.62829	24.8161	56.8626	0.381691	36.7758	49.6974	11.5887	43.5197	49.0622	7.62829	64.5445	54.0428
	-74.6301	7.4571	24.8422	-76.4953	-2.6231	14.4684	-67.9138	6.09968	6.77663	-59.6886	-6.95808	-22.9113	-59.5808	-18.8356	-32.401	-53.5927	-8.69663	-41.6884	15.7322	-25.4445	-91.3192	25.7111	-14.9142	-89.4815	33.6347	-26.0846	-84.6081	62.9163	-11.1346	-22.3422	63.7334	-20.6536	-10.5994	59.2256	-8.3771	-3.05815	52.1844	7.4571	24.8422	56.8057	0.197069	36.8395	49.5661	11.3709	43.5775	48.919	7.4571	64.6393	54.0084
	-74.5386	7.30259	24.8678	-76.4905	-2.69186	14.4481	-67.8382	5.984	6.96179	-59.7694	-7.04722	-22.9205	-59.7115	-18.886	-32.5228	-53.7064	-8.68277	-41.7642	15.729	-25.0935	-91.4328	25.7515	-14.6052	-89.5924	33.6524	-25.7538	-84.7162	62.9077	-11.1254	-22.3194	63.7502	-20.6985	-10.6413	59.2303	-8.47131	-3.00685	52.1091	7.30259	24.8678	56.7517	0.037125	36.9004	49.4417	11.179	43.6375	48.7871	7.30259	64.7246	53.9702
	-74.4344	7.17852	24.8874	-76.47	-2.73971	14.4404	-67.6908	5.82973	7.1181	-59.8174	-7.25112	-22.8806	-59.7869	-19.0487	-32.5584	-53.8073	-8.81216	-41.7741	15.7448	-24.8259	-91.5133	25.7658	-14.357	-89.6769	33.6669	-25.4631	-84.7999	62.87	-11.0641	-22.3147	63.7559	-20.6595	-10.7043	59.2205	-8.50059	-2.99004	52.0193	7.17852	24.8874	56.6987	-0.0783551	36.951	49.3241	11.0342	43.6931	48.6686	7.17852	64.7895	53.9252
	-74.3236	7.09425	24.8971	-76.4335	-2.76728	14.44	-67.493	5.65609	7.22101	-59.8295	-7.5597	-22.7931	-59.8054	-19.3095	-32.5067	-53.8843	-9.07264	-41.7153	15.7735	-24.6623	-91.5562	25.7502	-14.1885	-89.7236	33.6806	-25.2372	-84.852	62.8135	-10.9755	-22.3183	63.7624	-20.5742	-10.7839	59.2017	-8.48885	-2.99799	51.9264	7.09425	24.8971	56.6524	-0.137365	36.9861	49.2196	10.949	43.7382	48.5733	7.09425	64.8265	53.8833
	-74.2132	7.05078	24.895	-76.3832	-2.78008	14.4421	-67.2774	5.48157	7.26125	-59.8152	-7.94435	-22.6674	-59.7857	-19.6395	-32.3815	-53.9405	-9.43164	-41.5994	15.8011	-24.6033	-91.5627	25.7	-14.1016	-89.7284	33.6917	-25.0858	-84.8698	62.7526	-10.8836	-22.3213	63.7819	-20.4837	-10.8723	59.1824	-8.46233	-3.01721	51.8475	7.05078	24.895	56.6223	-0.140031	37.0033	49.1368	10.9223	43.7684	48.5132	7.05078	64.8333	53.8597
	-74.1093	7.03912	24.8828	-76.3227	-2.7868	14.4434	-67.0773	5.32062	7.24629	-59.7888	-8.36167	-22.5208	-59.7572	-19.9997	-32.2106	-53.9863	-9.84039	-41.4501	15.8136	-24.625	-91.5407	25.6143	-14.0782	-89.6963	33.6967	-24.9981	-84.8582	62.7002	-10.8051	-22.3189	63.8205	-20.4193	-10.9614	59.1697	-8.4415	-3.03532	51.798	7.03912	24.8828	56.6162	-0.0998987	37.0037	49.0829	10.9387	43.7822	48.495	7.03912	64.8135	53.8665
	-74.0157	7.04177	24.865	-76.2561	-2.79762	14.4417	-66.9187	5.18174	7.19604	-59.7634	-8.76332	-22.3754	-59.7481	-20.3497	-32.0296	-54.0317	-10.2438	-41.2974	15.8047	-24.6823	-91.5052	25.4999	-14.0835	-89.641	33.6939	-24.9455	-84.8305	62.6642	-10.7459	-22.312	63.8771	-20.3946	-11.0461	59.1673	-8.43636	-3.04529	51.786	7.04177	24.865	56.636	-0.0417434	36.9915	49.0597	10.9717	43.7815	48.5158	7.04177	64.7759	53.9059
	-73.935	7.03665	24.848	-76.1878	-2.82261	14.4355	-66.8142	5.06687	7.13481	-59.7481	-9.10811	-22.2533	-59.7752	-20.6567	-31.8745	-54.0817	-10.5924	-41.1696	15.7787	-24.7194	-91.4749	25.3717	-14.0733	-89.5812	33.6855	-24.8887	-84.8057	62.6463	-10.702	-22.3056	63.9446	-20.4052	-11.1253	59.1754	-8.44658	-3.04691	51.8092	7.03665	24.848	56.6759	0.00343779	36.9722	49.0642	10.9903	43.772	48.5633	7.03665	64.7332	53.9693
	-73.8688	7.00202	24.8379	-76.1221	-2.8705	14.4238	-66.7624	4.97213	7.0835	-59.7495	-9.37127	-22.1709	-59.8405	-20.9017	-31.7727	-54.1353	-10.8526	-41.0855	15.7467	-24.6849	-91.4672	25.2486	-14.004	-89.5355	33.6755	-24.7881	-84.8025	62.6426	-10.6632	-22.3066	64.0135	-20.4348	-11.2023	59.1914	-8.4652	-3.04531	51.8568	7.00202	24.8379	56.7245	0.00489042	36.9505	49.0902	10.9664	43.7608	48.6202	7.00202	64.6977	54.0414
	-73.8173	6.92078	24.8386	-76.0621	-2.94774	14.4063	-66.7499	4.88987	7.05452	-59.7726	-9.54793	-22.1354	-59.9325	-21.0802	-31.7384	-54.1875	-11.0112	-41.0499	15.7203	-24.5429	-91.4936	25.1478	-13.8416	-89.5167	33.6665	-24.6126	-84.8342	62.6462	-10.617	-22.3208	64.0742	-20.4634	-11.2825	59.2111	-8.48366	-3.04767	51.9143	6.92078	24.8386	56.7687	-0.0618133	36.9292	49.131	10.8791	43.7539	48.6695	6.92078	64.6782	54.1061
	-73.7797	6.78311	24.8516	-76.01	-3.05788	14.3836	-66.7562	4.81127	7.05048	-59.8206	-9.65007	-22.1439	-60.0333	-21.1982	-31.7714	-54.2325	-11.0739	-41.0546	15.7057	-24.2795	-91.5573	25.0797	-13.5662	-89.5293	33.6573	-24.3444	-84.9044	62.6497	-10.5535	-22.3514	64.1197	-20.4739	-11.3717	59.2306	-8.49611	-3.06019	51.9685	6.78311	24.8516	56.799	-0.210656	36.9093	49.1809	10.7178	43.7546	48.7	6.78311	64.6777	54.1521
	-73.7536	6.5874	24.8762	-75.9667	-3.2009	14.3566	-66.7599	4.72874	7.06572	-59.8939	-9.69921	-22.1855	-60.1265	-21.2669	-31.8592	-54.2664	-11.0597	-41.0833	15.7011	-23.9024	-91.6543	25.0459	-13.1748	-89.5697	33.6427	-23.981	-85.0082	62.6479	-10.4675	-22.3984	64.1463	-20.4568	-11.4737	59.2464	-8.50138	-3.08617	52.0125	6.5874	24.8762	56.8116	-0.44362	36.8915	49.2363	10.482	43.7628	48.7077	6.5874	64.6935	54.1754
	-73.7345	6.33985	24.91	-75.9325	-3.37255	14.3264	-66.7452	4.63786	7.08975	-59.9883	-9.71807	-22.2451	-60.2025	-21.298	-31.9818	-54.2894	-10.993	-41.1184	15.6973	-23.4343	-91.7758	25.0392	-12.6797	-89.6295	33.6161	-23.533	-85.1346	62.6384	-10.3594	-22.4594	64.1542	-20.4103	-11.59	59.2568	-8.50275	-3.12579	52.046	6.33985	24.91	56.8102	-0.751288	36.8772	49.2949	10.1803	43.7765	48.6954	6.33985	64.7195	54.1789
	-73.7166	6.05329	24.9495	-75.9072	-3.56371	14.2928	-66.7041	4.53865	7.11156	-60.0947	-9.72391	-22.3081	-60.2596	-21.3004	-32.1165	-54.3047	-10.8976	-41.1476	15.6833	-22.9062	-91.9112	25.0466	-12.1066	-89.6983	33.5743	-23.0213	-85.271	62.6217	-10.2344	-22.53	64.1481	-20.3399	-11.7198	59.2618	-8.50578	-3.1767	52.0745	6.05329	24.9495	56.803	-1.1149	36.8693	49.3558	9.82866	43.7931	48.67	6.05329	64.7488	54.17
	-73.6932	5.74512	24.9909	-75.8906	-3.76053	14.2543	-66.638	4.43595	7.12385	-60.2006	-9.72558	-22.364	-60.3017	-21.2796	-32.2435	-54.3168	-10.7917	-41.1668	15.6515	-22.3496	-92.0501	25.0528	-11.4902	-89.7667	33.5203	-22.4723	-85.4065	62.6011	-10.1	-22.6056	64.1363	-20.2544	-11.8601	59.2635	-8.51525	-3.23518	52.1061	5.74512	24.9909	56.8004	-1.5095	36.8703	49.4184	9.44905	43.8113	48.6404	5.74512	64.7758	54.1567
	-73.6589	5.43432	25.0307	-75.8818	-3.94634	14.2079	-66.5542	4.33855	7.12607	-60.2944	-9.72445	-22.4087	-60.3338	-21.2384	-32.3504	-54.3294	-10.6871	-41.1795	15.6029	-21.7908	-92.1838	25.0448	-10.8686	-89.8287	33.4648	-21.9122	-85.5349	62.5806	-9.96286	-22.682	64.1299	-20.1626	-12.0075	59.2659	-8.53218	-3.29701	52.1474	5.43432	25.0307	56.8112	-1.90809	36.8816	49.4823	9.06522	43.8324	48.6141	5.43432	64.7979	54.1446
	-73.6103	5.13762	25.0663	-75.8788	-4.1053	14.1509	-66.4629	4.2565	7.12437	-60.3684	-9.71894	-22.4445	-60.3584	-21.1814	-32.4344	-54.3442	-10.5902	-41.1936	15.5464	-21.2475	-92.3062	25.0142	-10.2752	-89.8814	33.4224	-21.3625	-85.6547	62.5634	-9.82622	-22.7569	64.1389	-20.0696	-12.1589	59.2732	-8.55212	-3.35822	52.2011	5.13762	25.0663	56.8399	-2.2866	36.9013	49.5465	8.69827	43.86	48.5961	5.13762	64.8151	54.1359
	-73.5469	4.86596	25.0968	-75.8781	-4.22733	14.0827	-66.3725	4.19716	7.12877	-60.4208	-9.71113	-22.4766	-60.3747	-21.1188	-32.501	-54.361	-10.5056	-41.2162	15.4951	-20.7283	-92.415	24.9595	-9.73193	-89.9258	33.4056	-20.8358	-85.7687	62.5506	-9.6886	-22.8305	64.1694	-19.9757	-12.3123	59.2883	-8.5654	-3.41558	52.2657	4.86596	25.0968	56.8859	-2.62856	36.9251	49.6094	8.36189	43.8985	48.5875	4.86596	64.8291	54.1296
	-73.4714	4.62262	25.1226	-75.8732	-4.31216	14.0067	-66.2877	4.16122	7.14913	-60.4544	-9.71284	-22.5098	-60.3788	-21.0704	-32.5599	-54.3795	-10.4405	-41.2508	15.46	-20.2343	-92.5114	24.8855	-9.24523	-89.9648	33.4196	-20.3364	-85.8815	62.5404	-9.54407	-22.9045	64.2209	-19.8765	-12.4664	59.3112	-8.55952	-3.46717	52.336	4.62262	25.1226	56.9449	-2.9278	36.9467	49.669	8.05947	43.9516	48.5859	4.62262	64.8422	54.1241
	-73.3888	4.40397	25.1456	-75.855	-4.37091	13.9302	-66.2076	4.14052	7.19265	-60.4734	-9.74808	-22.5448	-60.3654	-21.0653	-32.6187	-54.4001	-10.4078	-41.2951	15.4453	-19.763	-92.5989	24.8011	-8.80793	-90.0018	33.4592	-19.8618	-85.9966	62.5294	-9.38398	-22.9808	64.286	-19.7646	-12.6189	59.3389	-8.52259	-3.51281	52.406	4.40397	25.1456	57.0101	-3.18815	36.96	49.7234	7.78465	44.02	48.5877	4.40397	64.8561	54.1193
	-73.3054	4.20244	25.1681	-75.8122	-4.42369	13.8643	-66.1265	4.11914	7.26362	-60.4796	-9.84963	-22.5764	-60.3285	-21.136	-32.6795	-54.4247	-10.4255	-41.3419	15.4466	-19.3121	-92.6819	24.7162	-8.40489	-90.0392	33.5103	-19.4072	-86.1145	62.5147	-9.19955	-23.059	64.3527	-19.6323	-12.766	59.3664	-8.44672	-3.55435	52.471	4.20244	25.1681	57.0758	-3.42017	36.9603	49.7729	7.52508	44.1003	48.5893	4.20244	64.8711	54.1183
	-73.2276	4.01023	25.1924	-75.7342	-4.4939	13.8205	-66.036	4.07829	7.36413	-60.4708	-10.0496	-22.5955	-60.2638	-21.3099	-32.7376	-54.4551	-10.5125	-41.3816	15.4535	-18.8821	-92.7631	24.6381	-8.02046	-90.0782	33.5559	-18.9692	-86.2315	62.4961	-8.98469	-23.1363	64.4085	-19.4735	-12.9018	59.3885	-8.33027	-3.5954	52.5298	4.01023	25.1924	57.139	-3.6364	36.9458	49.8198	7.26781	44.1861	48.5896	4.01023	64.8858	54.127
	-73.16	3.82193	25.22	-75.614	-4.60097	13.8064	-65.9278	4.00343	7.49303	-60.4415	-10.367	-22.5922	-60.1707	-21.5981	-32.7851	-54.4909	-10.6821	-41.4057	15.4543	-18.4763	-92.8429	24.5703	-7.64387	-90.1181	33.583	-18.5468	-86.3414	62.4766	-8.73826	-23.2078	64.4439	-19.2857	-13.0192	59.4015	-8.1785	-3.64037	52.5841	3.82193	25.22	57.2008	-3.8472	36.9184	49.869	7.00384	44.27	48.5897	3.82193	64.8981	54.1523
	-73.1046	3.63541	25.252	-75.4526	-4.75448	13.8224	-65.7987	3.89059	7.64307	-60.3875	-10.7973	-22.5623	-60.0535	-21.989	-32.816	-54.5283	-10.9346	-41.4101	15.4412	-18.0982	-92.9197	24.5131	-7.27082	-90.1579	33.5879	-18.1411	-86.438	62.4616	-8.46506	-23.2679	64.4553	-19.0711	-13.1125	59.4045	-8.00264	-3.69296	52.6375	3.63541	25.252	57.2648	-4.05852	36.8838	49.9252	6.73042	44.3459	48.5914	3.63541	64.906	54.1983
	-73.0611	3.4509	25.2881	-75.2612	-4.95168	13.8595	-65.6538	3.74859	7.79896	-60.3109	-11.3085	-22.5101	-59.9212	-22.4485	-32.8304	-54.5611	-11.2545	-41.3975	15.4142	-17.7485	-92.9909	24.4661	-6.90179	-90.197	33.5761	-17.7531	-86.5184	62.4563	-8.17515	-23.3129	64.4448	-18.8367	-13.1795	59.3989	-7.8173	-3.75444	52.6925	3.4509	25.2881	57.3345	-4.27182	36.8502	49.9904	6.45061	44.4106	48.595	3.4509	64.9089	54.2622
	-73.0279	3.26961	25.3272	-75.0597	-5.17888	13.9022	-65.5063	3.59578	7.94018	-60.2233	-11.8471	-22.4485	-59.7845	-22.9284	-32.835	-54.5851	-11.6113	-41.3758	15.3799	-17.4238	-93.0542	24.4292	-6.53921	-90.2355	33.5576	-17.3815	-86.585	62.4625	-7.88158	-23.3419	64.4181	-18.5932	-13.2226	59.3875	-7.63715	-3.82264	52.7483	3.26961	25.3272	57.4101	-4.48529	36.8263	50.062	6.17141	44.4642	48.5987	3.26961	64.9083	54.3338
	-73.0027	3.09282	25.3669	-74.8717	-5.416	13.9339	-65.3734	3.45287	8.04845	-60.1437	-12.352	-22.3945	-59.6526	-23.3795	-32.8395	-54.6014	-11.9665	-41.3559	15.3486	-17.1167	-93.1084	24.4033	-6.18564	-90.2738	33.5411	-17.023	-86.645	62.4779	-7.5973	-23.3575	64.3834	-18.3529	-13.249	59.3728	-7.47352	-3.89201	52.8005	3.09282	25.3669	57.4875	-4.69529	36.8186	50.133	5.90153	44.5089	48.5993	3.09282	64.9069	54.3973
	-72.9833	2.92197	25.4042	-74.7181	-5.64207	13.9421	-65.269	3.33553	8.11538	-60.0914	-12.7713	-22.3628	-59.5297	-23.7629	-32.8518	-54.6167	-12.2829	-41.347	15.3304	-16.8198	-93.1535	24.389	-5.84395	-90.3122	33.5299	-16.6729	-86.7078	62.4963	-7.33264	-23.3654	64.3487	-18.1273	-13.268	59.3567	-7.33225	-3.95519	52.8429	2.92197	25.4042	57.5593	-4.89707	36.8286	50.1947	5.64978	44.5482	48.5943	2.92197	64.9081	54.4378
	-72.9679	2.75955	25.435	-74.6103	-5.83969	13.9219	-65.1986	3.25053	8.14504	-60.0784	-13.0747	-22.3609	-59.4149	-24.0583	-32.8747	-54.6403	-12.5339	-41.3544	15.3328	-16.53	-93.1901	24.3847	-5.51911	-90.3494	33.5223	-16.3293	-86.7806	62.5104	-7.09445	-23.3731	64.3215	-17.9241	-13.2878	59.3396	-7.21372	-4.00526	52.8702	2.75955	25.435	57.6169	-5.08485	36.8531	50.24	5.4245	44.5853	48.5832	2.75955	64.9144	54.4462
	-72.9546	2.61008	25.4557	-74.548	-5.99737	13.8769	-65.1575	3.19649	8.14975	-60.1051	-13.2573	-22.3869	-59.3053	-24.264	-32.9047	-54.6795	-12.7089	-41.3773	15.3579	-16.2523	-93.2188	24.3866	-5.22015	-90.3821	33.5153	-15.9972	-86.8653	62.5139	-6.88713	-23.3894	64.3064	-17.7479	-13.3123	59.3218	-7.11484	-4.03792	52.8804	2.61008	25.4557	57.6538	-5.25177	36.8843	50.2657	5.23354	44.6228	48.5681	2.61008	64.9264	54.4223
	-72.9419	2.48022	25.4635	-74.5203	-6.10981	13.817	-65.1338	3.16788	8.14263	-60.1609	-13.3352	-22.4307	-59.1994	-24.3927	-32.9341	-54.7349	-12.8128	-41.4094	15.4024	-15.9999	-93.2389	24.3897	-4.96044	-90.406	33.5069	-15.6908	-86.9568	62.503	-6.71432	-23.4218	64.3049	-17.6003	-13.3395	59.3034	-7.03165	-4.05244	52.8752	2.48022	25.4635	57.6675	-5.3903	36.9134	50.2729	5.08412	44.6616	48.5522	2.48022	64.9425	54.3738
	-72.9287	2.37755	25.4582	-74.5105	-6.17731	13.756	-65.1142	3.1593	8.13197	-60.2293	-13.3362	-22.4766	-59.1003	-24.4636	-32.9532	-54.8003	-12.8612	-41.4396	15.4573	-15.7894	-93.2483	24.3897	-4.75511	-90.4172	33.4974	-15.4311	-87.044	62.4771	-6.57961	-23.4746	64.3148	-17.4819	-13.3625	59.2848	-6.96085	-4.05132	52.8594	2.37755	25.4582	57.6603	-5.49374	36.9327	50.2662	4.98187	44.7012	48.539	2.37755	64.959	54.3128
	-72.9152	2.30814	25.4426	-74.5026	-6.20473	13.7076	-65.0886	3.16775	8.12055	-60.2935	-13.2891	-22.5083	-59.0149	-24.4956	-32.9528	-54.8648	-12.8735	-41.4555	15.51	-15.635	-93.244	24.3846	-4.61628	-90.414	33.4881	-15.2398	-87.1126	62.4384	-6.48529	-23.5471	64.3313	-17.3918	-13.373	59.2666	-6.89978	-4.03906	52.839	2.30814	25.4426	57.6387	-5.55818	36.9393	50.2515	4.92907	44.7401	48.5306	2.30814	64.9713	54.2515
	-72.9023	2.27402	25.4222	-74.4851	-6.20045	13.6818	-65.0531	3.19233	8.10844	-60.3408	-13.2173	-22.5128	-58.9507	-24.5016	-32.9268	-54.9167	-12.8671	-41.4463	15.548	-15.5422	-93.2238	24.375	-4.54804	-90.3977	33.4796	-15.1296	-87.1507	62.3915	-6.42998	-23.6325	64.3487	-17.3274	-13.3645	59.2495	-6.84544	-4.02068	52.8196	2.27402	25.4222	57.6121	-5.58434	36.9354	50.2344	4.9226	44.7761	48.5273	2.27402	64.9756	54.1994
	-72.8914	2.27173	25.4035	-74.4533	-6.17496	13.6822	-65.0101	3.23242	8.09627	-60.3649	-13.1351	-22.484	-58.9124	-24.4875	-32.8735	-54.9471	-12.8533	-41.4072	15.5632	-15.5063	-93.1887	24.3635	-4.54346	-90.3732	33.4715	-15.0985	-87.1523	62.3429	-6.40675	-23.7202	64.3627	-17.2833	-13.3361	59.2334	-6.79392	-4.00104	52.8061	2.27173	25.4035	57.591	-5.57827	36.9276	50.2191	4.95289	44.8074	48.5279	2.27173	64.9697	54.1621
	-72.8835	2.29252	25.3922	-74.4088	-6.13925	13.705	-64.9659	3.28587	8.08642	-60.3648	-13.0495	-22.4242	-58.8993	-24.4537	-32.7964	-54.9514	-12.8369	-41.3405	15.5542	-15.5138	-93.1441	24.3528	-4.58504	-90.3469	33.4623	-15.1292	-87.1209	62.3001	-6.40339	-23.7986	64.371	-17.2516	-13.2937	59.2177	-6.74113	-3.98502	52.8024	2.29252	25.3922	57.5838	-5.55068	36.9239	50.2087	5.00466	44.8314	48.5307	2.29252	64.9547	54.1423
	-72.8781	2.32426	25.3912	-74.3571	-6.10304	13.7397	-64.9276	3.34829	8.08214	-60.3429	-12.9626	-22.3429	-58.9054	-24.3984	-32.7037	-54.9295	-12.8174	-41.2554	15.5264	-15.5473	-93.0998	24.3434	-4.64852	-90.3257	33.4511	-15.1951	-87.0684	62.2702	-6.40513	-23.8594	64.3741	-17.2237	-13.25	59.201	-6.68446	-3.97824	52.8114	2.32426	25.3912	57.5949	-5.51495	36.9296	50.2051	5.05988	44.8454	48.5347	2.32426	64.9345	54.1405
	-72.8736	2.35432	25.3997	-74.306	-6.07348	13.7735	-64.9008	3.4134	8.0856	-60.3038	-12.8748	-22.2537	-58.9218	-24.3204	-32.6061	-54.8849	-12.791	-41.1655	15.4894	-15.5894	-93.0678	24.3334	-4.70863	-90.3146	33.4377	-15.2681	-87.0116	62.2578	-6.39841	-23.8999	64.3746	-17.1926	-13.222	59.1822	-6.62431	-3.98733	52.8344	2.35432	25.3997	57.6233	-5.48452	36.9444	50.209	5.10181	44.8467	48.5402	2.35432	64.915	54.1552
	-72.8679	2.37224	25.4142	-74.2629	-6.05451	13.7944	-64.8877	3.47405	8.09625	-60.2522	-12.7857	-22.1706	-58.9392	-24.2216	-32.5155	-54.8243	-12.7527	-41.085	15.4533	-15.6255	-93.0585	24.3201	-4.74448	-90.3164	33.4234	-15.3259	-86.967	62.2644	-6.37419	-23.9225	64.3762	-17.1547	-13.2254	59.1608	-6.56417	-4.01862	52.87	2.37224	25.4142	57.6626	-5.47037	36.9625	50.2199	5.11853	44.8334	48.5479	2.37224	64.9022	54.1824
	-72.8598	2.37168	25.4306	-74.2332	-6.04735	13.7949	-64.8873	3.52345	8.11023	-60.1925	-12.6935	-22.1047	-58.951	-24.1063	-32.4423	-54.7556	-12.6979	-41.0258	15.4257	-15.6441	-93.0773	24.3012	-4.74337	-90.3306	33.4112	-15.3547	-86.9459	62.2876	-6.32952	-23.9324	64.3831	-17.1098	-13.2702	59.1377	-6.50915	-4.07535	52.9138	2.37168	25.4306	57.703	-5.47934	36.9757	50.2354	5.10478	44.8057	48.5586	2.37168	64.9	54.215
	-72.8496	2.35118	25.4453	-74.2188	-6.05152	13.7735	-64.8974	3.55627	8.12133	-60.1288	-12.595	-22.0622	-58.9547	-23.9798	-32.3935	-54.6875	-12.6234	-40.9945	15.4113	-15.6372	-93.1231	24.2777	-4.70236	-90.3541	33.4052	-15.3496	-86.952	62.3221	-6.2671	-23.9344	64.3995	-17.061	-13.3557	59.1155	-6.46359	-4.15457	52.9589	2.35118	25.4453	57.7346	-5.51319	36.9783	50.252	5.06183	44.7662	48.5719	2.35118	64.9088	54.2444
	-72.8389	2.31389	25.4572	-74.2183	-6.0659	13.734	-64.915	3.56972	8.12333	-60.064	-12.4855	-22.0432	-58.9515	-23.8458	-32.3703	-54.6269	-12.5286	-40.9911	15.4105	-15.6014	-93.1881	24.2535	-4.62779	-90.3823	33.4104	-15.3134	-86.9817	62.3609	-6.19332	-23.9314	64.4287	-17.0122	-13.4706	59.0987	-6.42882	-4.24623	52.9978	2.31389	25.4572	57.7497	-5.56848	36.971	50.2661	4.99607	44.72	48.5854	2.31389	64.9251	54.2624
	-72.8304	2.26625	25.4671	-74.2272	-6.08941	13.684	-64.9378	3.56409	8.11259	-59.9994	-12.361	-22.0422	-58.9446	-23.7052	-32.3671	-54.5787	-12.4153	-41.0094	15.4214	-15.5385	-93.2605	24.2343	-4.53251	-90.4105	33.4304	-15.2539	-87.0267	62.3971	-6.11547	-23.9239	64.4712	-16.9665	-13.5951	59.0918	-6.40207	-4.33556	53.0245	2.26625	25.4671	57.745	-5.63745	36.9606	50.2755	4.917	44.6731	48.5961	2.26625	64.9435	54.2652
	-72.8265	2.21563	25.4763	-74.2398	-6.12128	13.6318	-64.9641	3.54262	8.08941	-59.9351	-12.2204	-22.0508	-58.9371	-23.5562	-32.3735	-54.5444	-12.288	-41.0392	15.4397	-15.4552	-93.3285	24.2253	-4.43126	-90.4352	33.4666	-15.1807	-87.077	62.4251	-6.03903	-23.9115	64.5231	-16.9245	-13.7069	59.0981	-6.37715	-4.40812	53.0362	2.21563	25.4763	57.7223	-5.71013	36.957	50.2798	4.8346	44.6313	48.6012	2.21563	64.959	54.2538
	-72.8289	2.1678	25.4854	-74.2511	-6.16078	13.5839	-64.9926	3.51063	8.0575	-59.8701	-12.066	-22.0604	-58.9296	-23.3953	-32.3776	-54.5228	-12.1521	-41.0698	15.4614	-15.36	-93.3833	24.2293	-4.3356	-90.4551	33.5165	-15.1021	-87.1238	62.4422	-5.96605	-23.8942	64.5756	-16.884	-13.7871	59.117	-6.34662	-4.45495	53.0347	2.1678	25.4854	57.6868	-5.77738	36.9687	50.2811	4.75679	44.5991	48.5996	2.1678	64.9697	54.2337
	-72.8381	2.12533	25.4939	-74.2575	-6.20656	13.5436	-65.022	3.47432	8.02213	-59.8041	-11.9024	-22.0642	-58.9201	-23.2206	-32.3699	-54.5102	-12.0117	-41.0931	15.483	-15.2611	-93.4217	24.2457	-4.25065	-90.4707	33.5743	-15.0227	-87.1612	62.4485	-5.89534	-23.8733	64.6165	-16.8412	-13.8254	59.1434	-6.30466	-4.4751	53.0251	2.12533	25.4939	57.6458	-5.83362	36.9983	50.2823	4.68774	44.5795	48.5924	2.12533	64.9768	54.2117
	-72.8533	2.08779	25.5001	-74.2582	-6.25586	13.5111	-65.051	3.43965	7.98804	-59.7379	-11.7339	-22.0584	-58.9052	-23.0334	-32.3463	-54.5021	-11.8685	-41.1058	15.5024	-15.1643	-93.4455	24.2703	-4.17557	-90.4839	33.632	-14.944	-87.1867	62.4473	-5.82425	-23.8524	64.6335	-16.7925	-13.8216	59.1687	-6.24959	-4.47501	53.0151	2.08779	25.5001	57.6068	-5.87793	37.0421	50.2868	4.62776	44.5729	48.5829	2.08779	64.9837	54.1929
	-72.8726	2.05362	25.5033	-74.255	-6.30399	13.4851	-65.0778	3.41182	7.95848	-59.6738	-11.5625	-22.0415	-58.8824	-22.8389	-32.3082	-54.4938	-11.7221	-41.1084	15.5179	-15.0747	-93.4596	24.2971	-4.10724	-90.4966	33.6812	-14.8672	-87.2011	62.4419	-5.7514	-23.8356	64.6188	-16.737	-13.7848	59.1841	-6.18479	-4.46556	53.0114	2.05362	25.5033	57.5755	-5.91301	37.0917	50.2971	4.57491	44.5778	48.5755	2.05362	64.9933	54.1781
	-72.8943	2.02257	25.5035	-74.251	-6.34441	13.4647	-65.101	3.39551	7.93558	-59.6146	-11.3876	-22.0135	-58.8524	-22.6448	-32.2602	-54.4818	-11.5707	-41.1036	15.5277	-14.9982	-93.4696	24.3191	-4.04514	-90.5101	33.7149	-14.7965	-87.2071	62.4339	-5.67884	-23.8263	64.5729	-16.6778	-13.7296	59.1837	-6.11761	-4.45835	53.0187	2.02257	25.5035	57.5549	-5.94249	37.1371	50.3141	4.5274	44.5907	48.5752	2.02257	65.0067	54.1651
	-72.9166	1.99718	25.5023	-74.2496	-6.36935	13.4505	-65.1194	3.3953	7.92153	-59.5628	-11.2063	-21.9752	-58.8196	-22.4585	-32.2067	-54.4643	-11.4131	-41.0933	15.5293	-14.9438	-93.4792	24.3303	-3.99435	-90.5249	33.7288	-14.7412	-87.208	62.4207	-5.61259	-23.825	64.5066	-16.6202	-13.6723	59.1678	-6.05662	-4.46238	53.0384	1.99718	25.5023	57.5452	-5.96821	37.1699	50.3371	4.48549	44.6075	48.5863	1.99718	65.0226	54.1511
	-72.9388	1.98257	25.5011	-74.2532	-6.37099	13.445	-65.1322	3.41563	7.91895	-59.5193	-11.016	-21.9275	-58.7905	-22.2846	-32.1495	-54.4412	-11.2496	-41.0768	15.5203	-14.9221	-93.4887	24.3269	-3.96515	-90.54	33.7222	-14.714	-87.2065	62.3979	-5.561	-23.829	64.4394	-16.5702	-13.6267	59.1426	-6.00831	-4.48178	53.0703	1.98257	25.5011	57.5451	-5.98884	37.1857	50.3642	4.45219	44.6243	48.6119	1.98257	65.0389	54.1357
	-72.9606	1.98485	25.5003	-74.2627	-6.34345	13.451	-65.1387	3.45969	7.92968	-59.4832	-10.8155	-21.8726	-58.7707	-22.1231	-32.0883	-54.4138	-11.0824	-41.0512	15.5005	-14.9431	-93.4959	24.3087	-3.96969	-90.5538	33.6981	-14.7276	-87.2037	62.3621	-5.53155	-23.834	64.3936	-16.5308	-13.601	59.1192	-5.9746	-4.51495	53.113	1.98485	25.5003	57.5532	-5.99996	37.1846	50.3928	4.4325	44.6393	48.652	1.98485	65.0535	54.122
	-72.9825	2.00894	25.4988	-74.2776	-6.28499	13.4694	-65.1389	3.52778	7.95261	-59.4519	-10.6068	-21.8143	-58.7624	-21.9709	-32.0216	-54.3837	-10.9162	-41.0133	15.4728	-15.013	-93.4971	24.2796	-4.01788	-90.5644	33.663	-14.7906	-87.1993	62.3142	-5.52774	-23.8352	64.386	-16.5015	-13.5963	59.1091	-5.95206	-4.55535	53.165	2.00894	25.4988	57.5694	-5.99546	37.1706	50.4204	4.43188	44.6521	48.7029	2.00894	65.0655	54.1156
	-73.0054	2.05713	25.4947	-74.2966	-6.19953	13.4979	-65.1348	3.61626	7.98249	-59.4226	-10.3941	-21.7574	-58.7646	-21.8233	-31.9499	-54.3523	-10.7565	-40.9625	15.4435	-15.132	-93.489	24.247	-4.11425	-90.5701	33.6253	-14.9048	-87.1918	62.2609	-5.54755	-23.8302	64.4207	-16.4784	-13.6061	59.1201	-5.9331	-4.59381	53.2237	2.05713	25.4947	57.5954	-5.96952	37.1496	50.445	4.4547	44.6636	48.7585	2.05713	65.0754	54.1217
	-73.0311	2.1286	25.4871	-74.3189	-6.09626	13.5317	-65.1305	3.71803	8.01112	-59.3933	-10.1823	-21.7074	-58.7744	-21.6754	-31.8755	-54.3202	-10.6082	-40.9018	15.4194	-15.2942	-93.4703	24.2192	-4.25721	-90.5705	33.5927	-15.0644	-87.179	62.2117	-5.58456	-23.8193	64.4868	-16.4569	-13.6187	59.1532	-5.90901	-4.62151	53.2849	2.1286	25.4871	57.6326	-5.91835	37.1273	50.466	4.50304	44.6741	48.8118	2.1286	65.0834	54.142
	-73.0612	2.22027	25.4772	-74.3447	-5.98699	13.5651	-65.1319	3.82448	8.03057	-59.3632	-9.97434	-21.6681	-58.7896	-21.5219	-31.802	-54.2879	-10.4723	-40.837	15.4053	-15.4888	-93.4418	24.2033	-4.44055	-90.5661	33.57	-15.2589	-87.1591	62.1758	-5.63135	-23.8049	64.5618	-16.4349	-13.6213	59.2018	-5.8739	-4.63256	53.3423	2.22027	25.4772	57.6804	-5.84118	37.1077	50.4845	4.57663	44.6826	48.8579	2.22027	65.0889	54.1734
	-73.0973	2.3284	25.4679	-74.3752	-5.88222	13.5947	-65.1451	3.9282	8.03647	-59.3328	-9.7701	-21.6402	-58.8105	-21.3573	-31.7319	-54.256	-10.345	-40.7751	15.4023	-15.7046	-93.4054	24.2025	-4.65679	-90.558	33.5581	-15.4768	-87.1308	62.158	-5.68386	-23.79	64.6205	-16.4156	-13.6034	59.2541	-5.82837	-4.62518	53.3877	2.3284	25.4679	57.7344	-5.74	37.093	50.5024	4.67382	44.6868	48.8949	2.3284	65.0901	54.2089
	-73.1407	2.45042	25.463	-74.4124	-5.78748	13.6212	-65.1748	4.02518	8.0294	-59.3032	-9.56585	-21.6215	-58.8392	-21.1755	-31.6656	-54.2253	-10.2175	-40.7217	15.4069	-15.9334	-93.3633	24.2161	-4.90084	-90.5473	33.5542	-15.7114	-87.0933	62.1582	-5.74483	-23.7764	64.6437	-16.4089	-13.559	59.2979	-5.78143	-4.60143	53.4131	2.45042	25.463	57.7857	-5.61796	37.0831	50.5215	4.79333	44.6837	48.9246	2.45042	65.0843	54.2399
	-73.1921	2.5861	25.4651	-74.4587	-5.70146	13.6494	-65.223	4.11583	8.014	-59.2764	-9.35536	-21.6073	-58.8784	-20.9711	-31.6016	-54.1969	-10.0791	-40.68	15.4132	-16.1743	-93.317	24.2408	-5.1722	-90.5347	33.5537	-15.9637	-87.0459	62.1722	-5.82457	-23.7635	64.6236	-16.4295	-13.4876	59.3241	-5.74948	-4.56578	53.4118	2.5861	25.4651	57.8235	-5.47735	37.0772	50.542	4.93587	44.6709	48.9513	2.5861	65.0696	54.2596
	-73.2524	2.7373	25.4742	-74.5162	-5.61676	13.6867	-65.2889	4.20445	7.99631	-59.2542	-9.13164	-21.5926	-58.9285	-20.7416	-31.5377	-54.1707	-9.92083	-40.6502	15.4148	-16.4332	-93.2666	24.2728	-5.4746	-90.5202	33.552	-16.2429	-86.9884	62.1943	-5.93829	-23.7486	64.565	-16.494	-13.3929	59.3304	-5.75196	-4.52327	53.3813	2.7373	25.4742	57.8383	-5.31829	37.0734	50.5618	5.10445	44.6479	48.9796	2.7373	65.046	54.2651
	-73.3218	2.90632	25.4876	-74.5862	-5.52302	13.739	-65.3704	4.29729	7.9809	-59.2382	-8.88908	-21.5747	-58.9863	-20.4886	-31.4741	-54.1455	-9.73745	-40.6305	15.4079	-16.7196	-93.211	24.3091	-5.81264	-90.5034	33.5466	-16.562	-86.9209	62.2196	-6.10078	-23.7273	64.4821	-16.6153	-13.281	59.3199	-5.80474	-4.47785	53.3245	2.90632	25.4876	57.8249	-5.13913	37.0698	50.5772	5.3028	44.616	49.0127	2.90632	65.0158	54.2583
	-73.4004	3.0936	25.5009	-74.6688	-5.41126	13.8073	-65.4646	4.39962	7.96922	-59.2285	-8.62514	-21.554	-59.045	-20.2186	-31.4152	-54.1193	-9.52862	-40.619	15.3917	-17.0409	-93.1491	24.3487	-6.1872	-90.483	33.5369	-16.9309	-86.8447	62.2455	-6.32026	-23.6955	64.3925	-16.7991	-13.1587	59.3001	-5.91366	-4.43136	53.2496	3.0936	25.5009	57.7845	-4.93854	37.0654	50.5831	5.53255	44.5781	49.0517	3.0936	64.9821	54.2444
	-73.4872	3.29612	25.5099	-74.7622	-5.27766	13.8859	-65.569	4.51308	7.9598	-59.2238	-8.34146	-21.534	-59.0969	-19.9416	-31.3697	-54.0906	-9.29846	-40.6145	15.3693	-17.3969	-93.0802	24.3915	-6.59224	-90.4583	33.525	-17.3501	-86.7622	62.272	-6.5938	-23.6514	64.3116	-17.0409	-13.032	59.2801	-6.07106	-4.38342	53.1684	3.29612	25.5099	57.7245	-4.71768	37.0601	50.5745	5.79089	44.5381	49.0957	3.29612	64.9484	54.2303
	-73.5799	3.50766	25.5117	-74.8622	-5.12492	13.9636	-65.682	4.63442	7.94982	-59.2212	-8.04405	-21.5201	-59.1373	-19.6691	-31.3481	-54.0592	-9.05521	-40.6178	15.3459	-17.778	-93.005	24.4378	-7.01531	-90.4287	33.5139	-17.8086	-86.6763	62.2999	-6.9063	-23.5968	64.2492	-17.3255	-12.9059	59.2681	-6.25668	-4.33205	53.0933	3.50766	25.5117	57.6565	-4.48084	37.0551	50.5469	6.0706	44.4993	49.1421	3.50766	64.9169	54.2219
	-73.6748	3.72095	25.5059	-74.962	-4.96081	14.0282	-65.8031	4.75655	7.9374	-59.217	-7.74273	-21.5176	-59.1664	-19.4118	-31.3582	-54.0265	-8.8112	-40.6302	15.3279	-18.1696	-92.9249	24.4875	-7.44189	-90.3951	33.507	-18.2869	-86.5898	62.3304	-7.23362	-23.5378	64.2085	-17.6286	-12.7841	59.2697	-6.44288	-4.27514	53.0338	3.72095	25.5059	57.5928	-4.23382	37.052	50.4982	6.36233	44.4644	49.1873	3.72095	64.8892	54.2232
	-73.7669	3.93059	25.4933	-75.0538	-4.79478	14.0712	-65.9312	4.87147	7.92306	-59.2076	-7.45015	-21.5301	-59.1878	-19.1793	-31.3999	-53.9943	-8.58266	-40.6526	15.3208	-18.5583	-92.8422	24.5403	-7.86117	-90.3599	33.5069	-18.7648	-86.5044	62.3633	-7.54881	-23.4828	64.1881	-17.9212	-12.6693	59.2872	-6.60226	-4.212	52.9949	3.93059	25.4933	57.5435	-3.98115	37.0527	50.4289	6.65804	44.4349	49.2266	3.93059	64.8666	54.2352
	-73.8513	4.13524	25.4752	-75.1305	-4.63477	14.0914	-66.0637	4.97395	7.9092	-59.1905	-7.18027	-21.5596	-59.2061	-18.9797	-31.4636	-53.9635	-8.38818	-40.6841	15.3287	-18.9383	-92.7586	24.5959	-8.27049	-90.3263	33.5148	-19.2281	-86.4199	62.3977	-7.82922	-23.4404	64.1844	-18.1751	-12.5629	59.3187	-6.7153	-4.14444	52.9765	4.13524	25.4752	57.5143	-3.72387	37.058	50.3441	6.95372	44.4114	49.2554	4.13524	64.851	54.2564
	-73.9241	4.33826	25.4521	-75.1892	-4.48545	14.0943	-66.1957	5.06418	7.89726	-59.1655	-6.94677	-21.6063	-59.223	-18.8207	-31.5333	-53.933	-8.24544	-40.7215	15.3533	-19.3143	-92.6747	24.6544	-8.67652	-90.2971	33.5313	-19.6736	-86.3344	62.4313	-8.06219	-23.4152	64.1944	-18.3687	-12.4647	59.3595	-6.77581	-4.07687	52.9753	4.33826	25.4521	57.5051	-3.45911	37.067	50.2532	7.25039	44.3934	49.2696	4.33826	64.8451	54.2823
	-73.9846	4.54655	25.4228	-75.2323	-4.34851	14.0891	-66.3203	5.14776	7.88396	-59.1359	-6.76167	-21.669	-59.2362	-18.7094	-31.5926	-53.8998	-8.1673	-40.7606	15.3946	-19.6999	-92.5894	24.7173	-9.0931	-90.2737	33.5565	-20.109	-86.2443	62.4621	-8.24711	-23.4057	64.2166	-18.4917	-12.3727	59.4033	-6.79206	-4.015	52.9866	4.54655	25.4228	57.5111	-3.18164	37.0776	50.1697	7.55325	44.3783	49.2673	4.54655	64.8509	54.3054
	-74.036	4.76824	25.3848	-75.2678	-4.22431	14.0843	-66.4303	5.23226	7.85951	-59.1081	-6.63461	-21.746	-59.2402	-18.6522	-31.6309	-53.8599	-8.15916	-40.7978	15.4511	-20.1137	-92.4998	24.7864	-9.53649	-90.2542	33.591	-20.5496	-86.145	62.4883	-8.39341	-23.4035	64.2507	-18.5468	-12.2834	59.4435	-6.78305	-3.96373	53.0058	4.76824	25.3848	57.5238	-2.88645	37.0865	50.109	7.86918	44.3607	49.2496	4.76824	64.8694	54.316
	-74.0843	5.00984	25.3353	-75.3071	-4.11349	14.085	-66.5213	5.32202	7.81019	-59.091	-6.57205	-21.8336	-59.2298	-18.6536	-31.6456	-53.811	-8.21874	-40.8307	15.5197	-20.5728	-92.4017	24.863	-10.0197	-90.2339	33.6354	-21.0121	-86.032	62.5093	-8.51537	-23.3965	64.295	-18.5482	-12.1927	59.474	-6.77099	-3.92536	53.0281	5.00984	25.3353	57.5332	-2.57126	37.0905	50.0843	8.20351	44.3323	49.2213	5.00984	64.8986	54.3051
	-74.1361	5.27394	25.2729	-75.3606	-4.01716	14.0936	-66.5934	5.41446	7.72548	-59.0937	-6.57552	-21.9262	-59.2036	-18.7148	-31.6402	-53.7547	-8.33768	-40.8586	15.595	-21.0873	-92.2911	24.9451	-10.5479	-90.2061	33.6884	-21.5085	-85.9017	62.5248	-8.62623	-23.3731	64.3451	-18.5183	-12.0979	59.4896	-6.77322	-3.89901	53.0481	5.27394	25.2729	57.5295	-2.23807	37.0871	50.1021	8.55718	44.2835	49.1911	5.27394	64.9332	54.2682
	-74.1961	5.55822	25.1999	-75.435	-3.93508	14.1128	-66.653	5.50103	7.60562	-59.1225	-6.63916	-22.0154	-59.1671	-18.8313	-31.62	-53.6982	-8.50373	-40.8809	15.6678	-21.6566	-92.1649	25.0255	-11.1164	-90.165	33.7443	-22.0417	-85.753	62.5342	-8.73401	-23.3279	64.3928	-18.482	-11.9988	59.4867	-6.79621	-3.88158	53.059	5.55822	25.1999	57.5063	-1.89318	37.0753	50.158	8.9257	44.2073	49.1706	5.55822	64.9651	54.2091
	-74.2653	5.85612	25.1227	-75.5316	-3.86291	14.1466	-66.7113	5.57294	7.46469	-59.1786	-6.74801	-22.0919	-59.1332	-18.9903	-31.5887	-53.653	-8.70204	-40.8966	15.7261	-22.2684	-92.0227	25.0933	-11.7122	-90.1077	33.7926	-22.6044	-85.5881	62.5357	-8.84019	-23.2631	64.4276	-18.4608	-11.8984	59.4643	-6.8336	-3.86917	53.054	5.85612	25.1227	57.4623	-1.54612	37.0551	50.2371	9.30059	44.1032	49.1719	5.85612	64.985	54.1418
	-74.3409	6.15853	25.0507	-75.6457	-3.79109	14.1996	-66.7806	5.6281	7.32612	-59.2564	-6.87949	-22.1484	-59.1181	-19.1708	-31.5482	-53.6314	-8.9161	-40.9047	15.7582	-22.9016	-91.8676	25.137	-12.3171	-90.0363	33.8204	-23.1812	-85.4132	62.5265	-8.94091	-23.1873	64.4395	-18.4673	-11.8006	59.426	-6.86798	-3.85834	53.029	6.15853	25.0507	57.4025	-1.20786	37.0276	50.3177	9.67247	43.9806	49.2039	6.15853	64.9856	54.0889
	-74.4185	6.45572	24.9939	-75.7682	-3.70731	14.2748	-66.8701	5.67418	7.2128	-59.3445	-7.00849	-22.1829	-59.1357	-19.3482	-31.5003	-53.6421	-9.12908	-40.9061	15.7567	-23.5313	-91.7064	25.1488	-12.9114	-89.958	33.818	-23.7528	-85.2371	62.5049	-9.02935	-23.1114	64.4228	-18.5013	-11.709	59.3807	-6.87616	-3.84678	52.9852	6.45572	24.9939	57.338	-0.888709	36.9955	50.3809	10.0343	43.8588	49.2697	6.45572	64.9642	54.076
	-74.494	6.73889	24.9592	-75.8873	-3.60191	14.3706	-66.9829	5.72499	7.13748	-59.4303	-7.11448	-22.1998	-59.1916	-19.5014	-31.4477	-53.686	-9.32669	-40.9037	15.7215	-24.1336	-91.549	25.1282	-13.4778	-89.8833	33.7828	-24.2998	-85.0702	62.4709	-9.09816	-23.0441	64.3783	-18.5501	-11.6251	59.3409	-6.83643	-3.8336	52.9303	6.73889	24.9592	57.2837	-0.596339	36.9628	50.4183	10.3836	43.7618	49.3658	6.73889	64.9241	54.124
	-74.5657	7.00122	24.9491	-75.9915	-3.47283	14.4811	-67.1153	5.79208	7.09919	-59.5041	-7.18753	-22.2084	-59.2805	-19.6199	-31.3936	-53.756	-9.50065	-40.9022	15.6597	-24.6901	-91.4058	25.0815	-14.0024	-89.8227	33.7218	-24.8059	-84.9217	62.4278	-9.14154	-22.9899	64.314	-18.5933	-11.5491	59.3192	-6.73569	-3.81969	52.8775	7.00122	24.9491	57.2552	-0.334265	36.9341	50.4372	10.7214	43.7096	49.4842	7.00122	64.8736	54.2421
	-74.6341	7.23825	24.9602	-76.0725	-3.32721	14.5985	-67.2589	5.87691	7.08714	-59.5624	-7.23055	-22.2185	-59.3874	-19.7067	-31.3381	-53.8398	-9.65076	-40.9051	15.5825	-25.1896	-91.284	25.0192	-14.4765	-89.7826	33.6476	-25.2593	-84.7973	62.382	-9.15702	-22.9491	64.243	-18.611	-11.4812	59.3244	-6.57418	-3.80769	52.8417	7.23825	24.9602	57.2636	-0.101749	36.9127	50.4581	11.0496	43.7088	49.6149	7.23825	64.8224	54.4243
	-74.7002	7.44734	24.9845	-76.1282	-3.17818	14.715	-67.4042	5.96844	7.08882	-59.6078	-7.25685	-22.2357	-59.4929	-19.7744	-31.2776	-53.9244	-9.78375	-40.9121	15.5012	-25.6267	-91.1845	24.9517	-14.8947	-89.7623	33.5743	-25.6527	-84.6964	62.3411	-9.14688	-22.9196	64.1801	-18.5922	-11.4231	59.3584	-6.3665	-3.80132	52.8343	7.44734	24.9845	57.3123	0.104224	36.8993	50.5063	11.3651	43.7469	49.7485	7.44734	64.7778	54.65
	-74.7635	7.62668	25.0115	-76.1638	-3.03861	14.8252	-67.5437	6.04779	7.0968	-59.6455	-7.28407	-22.2583	-59.58	-19.8373	-31.2052	-54.001	-9.90889	-40.9177	15.4241	-25.9988	-91.0999	24.8868	-15.2534	-89.7521	33.5116	-25.9814	-84.6119	62.3119	-9.11887	-22.8983	64.1374	-18.5397	-11.3781	59.4153	-6.13928	-3.80377	52.8576	7.62668	25.0115	57.3939	0.285702	36.8902	50.5997	11.656	43.7955	49.8767	7.62668	64.7406	54.8882
	-74.8208	7.77483	25.0311	-76.1898	-2.9152	14.9254	-67.6723	6.09734	7.11055	-59.6786	-7.32718	-22.2781	-59.6387	-19.9037	-31.1149	-54.0653	-10.0331	-40.9121	15.3571	-26.3038	-91.0163	24.8296	-15.5497	-89.7355	33.4639	-26.2428	-84.5313	62.2977	-9.08577	-22.8817	64.121	-18.4699	-11.3495	59.4818	-5.92627	-3.81553	52.9024	7.77483	25.0311	57.4917	0.441599	36.8787	50.7395	11.902	43.82	49.9912	7.77483	64.7043	55.1036
	-74.8663	7.8914	25.0363	-76.2167	-2.80607	15.0122	-67.7857	6.10917	7.1332	-59.7062	-7.39354	-22.2845	-59.6666	-19.9742	-31.006	-54.1166	-10.1583	-40.8856	15.3049	-26.5412	-90.9186	24.7839	-15.7828	-89.6953	33.4302	-26.4383	-84.4414	62.298	-9.06329	-22.8656	64.1306	-18.4065	-11.3386	59.5407	-5.76124	-3.8325	52.9513	7.8914	25.0363	57.5847	0.568485	36.8575	50.907	12.0807	43.7942	50.0824	7.8914	64.659	55.264
	-74.893	7.97836	25.0251	-76.2495	-2.70348	15.0814	-67.8778	6.0884	7.16644	-59.7228	-7.48175	-22.2713	-59.6665	-20.0446	-30.8862	-54.1542	-10.2822	-40.8343	15.2711	-26.7153	-90.7992	24.753	-15.9567	-89.6227	33.4073	-26.5755	-84.3351	62.3096	-9.06619	-22.8463	64.1602	-18.3735	-11.3422	59.5761	-5.66979	-3.84589	52.9849	7.97836	25.0251	57.6542	0.663695	36.8236	51.0677	12.1777	43.7123	50.14	7.97836	64.5975	55.3474
	-74.8952	8.04031	25.0013	-76.2846	-2.60039	15.1285	-67.9407	6.05026	7.20715	-59.7226	-7.58372	-22.2415	-59.6445	-20.113	-30.7723	-54.1764	-10.4011	-40.7647	15.2576	-26.8371	-90.6665	24.7394	-16.0806	-89.5255	33.3907	-26.6684	-84.2187	62.3282	-9.10352	-22.8217	64.2008	-18.3868	-11.3534	59.5792	-5.66198	-3.8449	52.9908	8.04031	25.0013	57.6904	0.728091	36.7811	51.1834	12.1949	43.5941	50.1558	8.04031	64.5242	55.3483
	-74.8709	8.08296	24.9733	-76.3126	-2.49628	15.1504	-67.9676	6.01316	7.24739	-59.7039	-7.68816	-22.2084	-59.6091	-20.1822	-30.6861	-54.1817	-10.5113	-40.6951	15.2608	-26.9209	-90.5472	24.7411	-16.1659	-89.4301	33.3754	-26.7334	-84.1137	62.3499	-9.17489	-22.7937	64.242	-18.4498	-11.3639	59.5522	-5.72874	-3.82213	52.9679	8.08296	24.9733	57.6948	0.766336	36.7421	51.2254	12.1518	43.4785	50.1298	8.08296	64.4569	55.2795
	-74.8235	8.11071	24.9512	-76.3238	-2.3982	15.1481	-67.9575	5.99157	7.27702	-59.6733	-7.78344	-22.1915	-59.572	-20.2578	-30.6472	-54.172	-10.6089	-40.6491	15.2718	-26.9789	-90.4764	24.7519	-16.2214	-89.3718	33.3572	-26.7822	-84.0498	62.3719	-9.2699	-22.7678	64.2744	-18.5517	-11.3682	59.5076	-5.84459	-3.77916	52.9269	8.11071	24.9512	57.679	0.784753	36.7206	51.1849	12.0792	43.4067	50.0717	8.11071	64.4206	55.1691
	-74.7619	8.12511	24.9423	-76.3144	-2.31624	15.1264	-67.9176	5.99176	7.28684	-59.6436	-7.85937	-22.2072	-59.5461	-20.3412	-30.6645	-54.1521	-10.6887	-40.6453	15.2809	-27.0158	-90.4786	24.7645	-16.2502	-89.3755	33.3356	-26.8179	-84.0487	62.3923	-9.37137	-22.7506	64.2917	-18.6712	-11.3652	59.4636	-5.97629	-3.72872	52.8843	8.12511	24.9423	57.6585	0.788665	36.7248	51.0757	12.0071	43.4032	49.9974	8.12511	64.4333	55.0499
	-74.6986	8.12561	24.947	-76.2886	-2.25695	15.0912	-67.8619	6.0114	7.27128	-59.6291	-7.90847	-22.2606	-59.5419	-20.4243	-30.7309	-54.1275	-10.7441	-40.6869	15.2848	-27.0283	-90.5501	24.7769	-16.2512	-89.4393	33.3179	-26.835	-84.1083	62.4113	-9.46096	-22.7455	64.2929	-18.7821	-11.3575	59.4373	-6.09365	-3.69041	52.8552	8.12561	24.947	57.6463	0.781219	36.7512	50.9276	11.955	43.4642	49.9217	8.12561	64.4923	54.9477
	-74.6459	8.112	24.9584	-76.2566	-2.21982	15.0475	-67.8067	6.04246	7.23017	-59.638	-7.92733	-22.3419	-59.5617	-20.4912	-30.8253	-54.1014	-10.7699	-40.7599	15.2889	-27.0108	-90.657	24.794	-16.224	-89.5322	33.3172	-26.8265	-84.2002	62.4305	-9.5251	-22.7499	64.2829	-18.8616	-11.3487	59.4384	-6.17788	-3.6815	52.8475	8.112	24.9584	57.6482	0.764313	36.7852	50.7744	11.9279	43.5605	49.852	8.112	64.5738	54.8753
	-74.6115	8.0871	24.9669	-76.229	-2.1985	15	-67.765	6.07575	7.16928	-59.6695	-7.91794	-22.4306	-59.5992	-20.5258	-30.9209	-54.074	-10.7662	-40.8395	15.3026	-26.9642	-90.7525	24.8222	-16.1742	-89.612	33.345	-26.7916	-84.2844	62.4512	-9.55891	-22.7572	64.2705	-18.898	-11.341	59.4671	-6.22422	-3.70801	52.8605	8.0871	24.9669	57.6638	0.740488	36.8095	50.6448	11.9205	43.6544	49.7893	8.0871	64.6451	54.8342
	-74.5954	8.05765	24.9663	-76.2121	-2.18513	14.9547	-67.7423	6.10439	7.099	-59.7143	-7.88818	-22.5044	-59.642	-20.522	-30.9958	-54.0454	-10.7405	-40.9031	15.329	-26.9006	-90.8023	24.8615	-16.1153	-89.6494	33.4007	-26.7409	-84.3315	62.4724	-9.5668	-22.7615	64.2639	-18.8954	-11.3355	59.5145	-6.23976	-3.76173	52.8876	8.05765	24.9663	57.69	0.714034	36.8138	50.5559	11.9246	43.7187	49.7339	8.05765	64.6832	54.821
	-74.5907	8.03278	24.9575	-76.2061	-2.17433	14.9204	-67.7372	6.12481	7.03125	-59.7596	-7.85062	-22.5484	-59.6782	-20.4874	-31.0385	-54.0178	-10.7064	-40.9384	15.3599	-26.8414	-90.7994	24.9016	-16.0656	-89.6421	33.4681	-26.6943	-84.3353	62.4896	-9.55944	-22.7619	64.267	-18.8707	-11.3331	59.5664	-6.23844	-3.82465	52.92	8.03278	24.9575	57.724	0.690558	36.7982	50.5132	11.9357	43.7462	49.6892	8.03278	64.6846	54.8318
	-74.5878	8.02067	24.947	-76.2079	-2.16493	14.9062	-67.7442	6.1355	6.97594	-59.7939	-7.81943	-22.5573	-59.7009	-20.4409	-31.0476	-53.9963	-10.6795	-40.9447	15.3787	-26.8089	-90.7607	24.9264	-16.0413	-89.6088	33.5214	-26.672	-84.3097	62.4968	-9.54828	-22.7628	64.2788	-18.8464	-11.3363	59.6087	-6.23533	-3.8773	52.9493	8.02067	24.947	57.7637	0.675543	36.7708	50.5131	11.9533	43.7461	49.6614	8.02067	64.6618	54.8619
	-74.5794	8.02557	24.9416	-76.2141	-2.15931	14.9174	-67.7586	6.13546	6.93843	-59.8111	-7.80639	-22.5342	-59.7085	-20.4046	-31.0273	-53.9862	-10.6722	-40.9279	15.3702	-26.8169	-90.7117	24.9228	-16.0511	-89.5739	33.5379	-26.6865	-84.2751	62.4899	-9.54045	-22.7701	64.2961	-18.8407	-11.3487	59.6311	-6.24143	-3.90629	52.9685	8.02557	24.9416	57.8057	0.672797	36.7414	50.5472	11.9791	43.7329	49.6567	8.02557	64.6323	54.904
	-74.5642	8.04655	24.9449	-76.2233	-2.16122	14.953	-67.7784	6.124	6.91892	-59.8113	-7.81769	-22.4873	-59.7037	-20.395	-30.984	-53.9913	-10.6899	-40.896	15.3286	-26.8654	-90.6725	24.8867	-16.0931	-89.5536	33.508	-26.7375	-84.2467	62.4693	-9.53638	-22.7877	64.3174	-18.8606	-11.3735	59.6306	-6.26063	-3.90778	52.9723	8.04655	24.9449	57.8445	0.683319	36.7173	50.6067	12.0129	43.7168	49.6775	8.04655	64.6087	54.9483
	-74.546	8.07843	24.9555	-76.2366	-2.17348	15.0053	-67.8036	6.10173	6.9136	-59.8003	-7.85245	-22.4269	-59.6897	-20.4182	-30.9246	-54.012	-10.7299	-40.8563	15.2604	-26.9422	-90.6525	24.8248	-16.1569	-89.5516	33.4383	-26.8132	-84.2302	62.4401	-9.53107	-22.8145	64.3441	-18.9012	-11.4112	59.6105	-6.28972	-3.88657	52.958	8.07843	24.9555	57.8722	0.705032	36.7026	50.6841	12.0516	43.7006	49.7212	8.07843	64.5961	54.9838
	-74.5314	8.11435	24.9688	-76.2551	-2.19597	15.0616	-67.8335	6.07178	6.91673	-59.786	-7.90352	-22.3641	-59.6688	-20.4683	-30.8566	-54.0454	-10.783	-40.8159	15.1815	-27.0295	-90.6507	24.7517	-16.2287	-89.5627	33.3479	-26.8963	-84.2236	62.4099	-9.51794	-22.8443	64.3791	-18.9487	-11.4578	59.5786	-6.32136	-3.8526	52.9256	8.11435	24.9688	57.881	0.733865	36.6984	50.7725	12.0896	43.6819	49.7796	8.11435	64.5939	55.0002
	-74.525	8.14945	24.9788	-76.2783	-2.2243	15.1089	-67.8642	6.04013	6.92261	-59.7745	-7.96035	-22.309	-59.6425	-20.5312	-30.7875	-54.0853	-10.8375	-40.7814	15.1114	-27.1128	-90.6589	24.6846	-16.2989	-89.5768	33.2609	-26.9722	-84.2197	62.3862	-9.49343	-22.8674	64.4231	-18.9863	-11.5042	59.5438	-6.34801	-3.81688	52.8792	8.14945	24.9788	57.8665	0.766391	36.7043	50.8628	12.1216	43.6573	49.8404	8.14945	64.598	54.9913
	-74.5274	8.18408	24.9808	-76.3022	-2.24959	15.1372	-67.8882	6.01472	6.92682	-59.768	-8.01314	-22.2682	-59.6116	-20.5916	-30.7222	-54.1249	-10.8846	-40.7574	15.0657	-27.1898	-90.6647	24.6375	-16.3682	-89.5832	33.1977	-27.0371	-84.2091	62.3739	-9.4606	-22.8738	64.4722	-19.0005	-11.5371	59.5138	-6.36467	-3.78808	52.8269	8.18408	24.9808	57.83	0.803144	36.7187	50.9424	12.1462	43.6248	49.8899	8.18408	64.6024	54.9569
	-74.5349	8.22546	24.9726	-76.32	-2.25976	15.1444	-67.8966	6.00372	6.92671	-59.7645	-8.05657	-22.2425	-59.5789	-20.6403	-30.6606	-54.1584	-10.9223	-40.7443	15.0511	-27.2744	-90.6541	24.6168	-16.4509	-89.5727	33.169	-27.1024	-84.1814	62.3746	-9.43028	-22.8567	64.518	-18.9864	-11.5426	59.4932	-6.36957	-3.77047	52.7806	8.22546	24.9726	57.7802	0.850671	36.7388	50.9971	12.1689	43.5847	49.9181	8.22546	64.6	54.9064
	-74.5417	8.28595	24.9554	-76.3232	-2.24288	15.1381	-67.882	6.014	6.92148	-59.7602	-8.09118	-22.2259	-59.5498	-20.6775	-30.5971	-54.1835	-10.9567	-40.7366	15.0632	-27.393	-90.6152	24.6191	-16.5719	-89.5388	33.1736	-27.1921	-84.1281	62.3865	-9.41902	-22.816	64.5499	-18.9504	-11.5104	59.4834	-6.36315	-3.76326	52.7544	8.28595	24.9554	57.7308	0.920305	36.7612	51.0153	12.2026	43.5389	49.9226	8.28595	64.5834	54.8587
	-74.5436	8.37791	24.9338	-76.3046	-2.19194	15.1336	-67.8419	6.05011	6.9124	-59.7531	-8.12152	-22.2071	-59.532	-20.7124	-30.5227	-54.2014	-10.9989	-40.7234	15.0878	-27.5735	-90.5417	24.6327	-16.7558	-89.4796	33.1991	-27.3326	-84.0451	62.4049	-9.4441	-22.7595	64.5589	-18.9086	-11.4391	59.4836	-6.34636	-3.76144	52.7613	8.37791	24.9338	57.697	1.02306	36.7821	50.9941	12.2638	43.4895	49.9109	8.37791	64.5458	54.8379
	-74.5407	8.50664	24.9139	-76.2618	-2.10928	15.1487	-67.7803	6.11361	6.90277	-59.7443	-8.15201	-22.1745	-59.5333	-20.7561	-30.4308	-54.2161	-11.0587	-40.6926	15.1063	-27.8286	-90.4357	24.642	-17.0133	-89.398	33.2276	-27.5387	-83.9354	62.4233	-9.51705	-22.7023	64.5405	-18.8822	-11.3393	59.4916	-6.31964	-3.75775	52.8092	8.50664	24.9139	57.6907	1.16234	36.7977	50.943	12.3658	43.4396	49.8988	8.50664	64.4841	54.8646
	-74.5385	8.66422	24.9016	-76.1994	-2.00855	15.196	-67.7071	6.20217	6.89745	-59.7387	-8.18301	-22.1212	-59.5582	-20.8155	-30.3228	-54.232	-11.1377	-40.6369	15.1031	-28.1421	-90.3092	24.6339	-17.3284	-89.3024	33.2419	-27.8002	-83.8114	62.435	-9.63754	-22.6639	64.4955	-18.891	-11.2337	59.5047	-6.28315	-3.74549	52.897	8.66422	24.9016	57.7168	1.32783	36.8042	50.8835	12.511	43.394	49.9045	8.66422	64.4008	54.9462
	-74.5452	8.82738	24.9003	-76.1293	-1.91287	15.2756	-67.6365	6.3081	6.90116	-59.742	-8.20893	-22.0506	-59.6057	-20.8873	-30.2128	-54.2511	-11.2247	-40.5593	15.0728	-28.4642	-90.1847	24.6031	-17.6548	-89.2074	33.2319	-28.0773	-83.6958	62.4351	-9.79002	-22.6635	64.4292	-18.9461	-11.1529	59.5195	-6.23808	-3.7214	53.012	8.82738	24.9003	57.7709	1.49411	36.7991	50.8415	12.6844	43.3608	49.9422	8.82738	64.307	55.0703
	-74.5683	8.96172	24.9091	-76.0683	-1.84889	15.373	-67.5834	6.41774	6.91627	-59.7582	-8.21986	-21.9767	-59.6686	-20.9574	-30.1269	-54.2721	-11.2974	-40.4763	15.0221	-28.721	-90.0913	24.5533	-17.9234	-89.1318	33.1976	-28.3073	-83.6191	62.4228	-9.94479	-22.7145	64.3489	-19.0445	-11.1275	59.532	-6.18838	-3.6877	53.1315	8.96172	24.9091	57.839	1.6259	36.7825	50.836	12.8547	43.3508	50.015	8.96172	64.2227	55.2071
	-74.6095	9.03273	24.9229	-76.0325	-1.83777	15.4631	-67.5589	6.51343	6.94091	-59.7865	-8.20602	-21.9202	-59.7346	-21.0053	-30.0964	-54.2911	-11.3302	-40.4129	14.968	-28.8391	-90.0574	24.4955	-18.0655	-89.0952	33.1477	-28.4259	-83.612	62.4024	-10.065	-22.8187	64.2632	-19.1673	-11.1774	59.5382	-6.14182	-3.65255	53.2283	9.03273	24.9229	57.9018	1.68966	36.7578	50.8704	12.9821	43.3736	50.114	9.03273	64.1723	55.3192
	-74.6631	9.02029	24.9334	-76.0319	-1.88574	15.5189	-67.5676	6.57895	6.96874	-59.8197	-8.16359	-21.8992	-59.79	-21.0123	-30.1437	-54.303	-11.3064	-40.3932	14.93	-28.7773	-90.0987	24.4428	-18.0406	-89.1095	33.0945	-28.3947	-83.6928	62.3822	-10.1188	-22.9628	64.1809	-19.2825	-11.3019	59.5348	-6.10885	-3.62808	53.2795	9.02029	24.9334	57.9407	1.66777	36.7313	50.9309	13.0344	43.4325	50.2203	9.02029	64.1761	55.375
	-74.7173	8.92937	24.932	-76.0666	-1.97927	15.5225	-67.6064	6.60579	6.99091	-59.8461	-8.09907	-21.9203	-59.8225	-20.9701	-30.2692	-54.3037	-11.2276	-40.4287	14.9225	-28.5498	-90.208	24.4042	-17.8587	-89.1721	33.0486	-28.222	-83.856	62.3722	-10.0911	-23.1183	64.1116	-19.353	-11.4741	59.5208	-6.09889	-3.62621	53.2749	8.92937	24.932	57.9441	1.56822	36.7094	50.994	13.001	43.5188	50.3131	8.92937	64.2402	55.3611
	-74.7594	8.78959	24.9133	-76.1264	-2.08926	15.4723	-67.6652	6.59618	6.99946	-59.8525	-8.02943	-21.9751	-59.8251	-20.8866	-30.4463	-54.2916	-11.1155	-40.5122	14.9492	-28.2247	-90.3555	24.3828	-17.5792	-89.2641	33.0148	-27.9624	-84.0691	62.3805	-9.99052	-23.2489	64.0642	-19.3492	-11.6463	59.4986	-6.1151	-3.65343	53.2203	8.78959	24.9133	57.9114	1.42347	36.6963	51.0378	12.8997	43.6135	50.3766	8.78959	64.3508	55.2855
	-74.781	8.64281	24.8781	-76.1952	-2.18362	15.382	-67.7309	6.56059	6.99008	-59.8306	-7.97718	-22.0445	-59.7987	-20.7845	-30.631	-54.2687	-11.0031	-40.6209	15.0044	-27.8972	-90.4989	24.377	-17.2856	-89.3559	32.9929	-27.6944	-84.2821	62.4103	-9.84483	-23.3231	64.0442	-19.2598	-11.7663	59.4736	-6.15115	-3.7066	53.1342	8.64281	24.8781	57.8527	1.27811	36.6928	51.0513	12.7694	43.6935	50.4039	8.64281	64.4778	55.1726
	-74.7808	8.52666	24.8326	-76.2565	-2.24035	15.2732	-67.7905	6.51204	6.96246	-59.7803	-7.96201	-22.1085	-59.7521	-20.6931	-30.7798	-54.2401	-10.9218	-40.7268	15.0774	-27.6525	-90.5991	24.385	-17.0533	-89.418	32.9814	-27.4885	-84.4439	62.4585	-9.68987	-23.3248	64.0514	-19.0969	-11.7974	59.4516	-6.19271	-3.77282	53.0402	8.52666	24.8326	57.7837	1.17251	36.6966	51.0359	12.6542	43.7413	50.3958	8.52666	64.5854	55.0517
	-74.7649	8.46326	24.7853	-76.2991	-2.25312	15.1653	-67.834	6.46163	6.91891	-59.7121	-7.99247	-22.1556	-59.7007	-20.6375	-30.8669	-54.2129	-10.8908	-40.8079	15.1581	-27.54	-90.6326	24.4076	-16.9265	-89.4302	32.9807	-27.3858	-84.5179	62.5171	-9.55755	-23.2586	64.0787	-18.8921	-11.7324	59.4369	-6.22308	-3.83395	52.9586	8.46326	24.7853	57.7204	1.131	36.7041	51.0021	12.5882	43.7498	50.3573	8.46326	64.6449	54.9458
	-74.7426	8.45711	24.743	-76.3186	-2.22772	15.0692	-67.8556	6.41757	6.8631	-59.6438	-8.06175	-22.1849	-59.6624	-20.6286	-30.89	-54.1934	-10.912	-40.8545	15.2401	-27.5671	-90.5971	24.4482	-16.9142	-89.3876	32.9938	-27.3935	-84.4921	62.5752	-9.46811	-23.1467	64.114	-18.6852	-11.5931	59.431	-6.22986	-3.87396	52.9028	8.45711	24.743	57.6753	1.15822	36.7121	50.963	12.587	43.7226	50.2945	8.45711	64.6446	54.8669
	-74.7233	8.49944	24.7096	-76.3172	-2.17406	14.9884	-67.8544	6.38659	6.80012	-59.5938	-8.15027	-22.2026	-59.6518	-20.6595	-30.8662	-54.1869	-10.973	-40.8699	15.3189	-27.7093	-90.5097	24.5082	-16.9989	-89.3014	33.0235	-27.4935	-84.3816	62.6236	-9.42784	-23.0198	64.1436	-18.5111	-11.4185	59.4328	-6.20939	-3.88497	52.8785	8.49944	24.7096	57.6558	1.24234	36.7195	50.9303	12.6472	43.67	50.2151	8.49944	64.5918	54.8161
	-74.7121	8.5749	24.6858	-76.3012	-2.09942	14.9224	-67.834	6.37556	6.73693	-59.5734	-8.23419	-22.2143	-59.674	-20.7097	-30.8204	-54.1974	-11.0531	-40.8665	15.3905	-27.9263	-90.3995	24.5833	-17.1498	-89.1947	33.0686	-27.656	-84.2217	62.6568	-9.4314	-22.9068	64.1558	-18.3908	-11.248	59.4405	-6.16764	-3.8695	52.8863	8.5749	24.6858	57.6647	1.36169	36.7268	50.9122	12.7515	43.605	50.1288	8.5749	64.5089	54.7884
	-74.7095	8.66726	24.6704	-76.2793	-2.00564	14.8713	-67.8016	6.39177	6.68173	-59.5819	-8.29583	-22.2197	-59.721	-20.7548	-30.7725	-54.2278	-11.1301	-40.8589	15.4487	-28.176	-90.2965	24.6612	-17.3345	-89.0938	33.1224	-27.8505	-84.0551	62.6741	-9.46687	-22.827	64.1429	-18.3293	-11.1075	59.4519	-6.11759	-3.83827	52.9233	8.66726	24.6704	57.7005	1.49192	36.7355	50.9121	12.8762	43.5397	50.0483	8.66726	64.4234	54.7759
	-74.7116	8.7626	24.6608	-76.2591	-1.89089	14.837	-67.7662	6.44116	6.64178	-59.607	-8.33018	-22.2126	-59.7718	-20.7763	-30.7312	-54.2785	-11.1857	-40.8577	15.4859	-28.4228	-90.221	24.7245	-17.5252	-89.0183	33.1731	-28.0524	-83.9174	62.6786	-9.52109	-22.7865	64.1019	-18.3187	-11.0044	59.4645	-6.07448	-3.80542	52.9843	8.7626	24.6608	57.7572	1.61134	36.7463	50.9288	12.9974	43.4819	49.9872	8.7626	64.3575	54.7715
	-74.7122	8.84977	24.6536	-76.2456	-1.75427	14.8226	-67.7356	6.52533	6.62059	-59.6296	-8.34422	-22.1843	-59.7992	-20.7689	-30.6931	-54.3454	-11.2078	-40.8653	15.4938	-28.6388	-90.177	24.7558	-17.6995	-88.9742	33.2077	-28.2422	-83.8271	62.6744	-9.58319	-22.7795	64.0345	-18.3452	-10.9308	59.4742	-6.05101	-3.78327	53.0609	8.84977	24.6536	57.8237	1.70323	36.757	50.957	13.0951	43.4343	49.9564	8.84977	64.3207	54.7703
	-74.7056	8.91928	24.6453	-76.2408	-1.60061	14.8297	-67.7148	6.63907	6.61618	-59.6332	-8.35038	-22.1296	-59.7791	-20.7393	-30.6488	-54.4183	-11.1912	-40.8757	15.4666	-28.8017	-90.1551	24.7444	-17.8386	-88.9538	33.2161	-28.4033	-83.7841	62.6645	-9.64537	-22.793	63.9459	-18.3941	-10.8726	59.4748	-6.05404	-3.77876	53.141	8.91928	24.6453	57.8857	1.75575	36.7632	50.9884	13.1546	43.395	49.9612	8.91928	64.3084	54.7713
	-74.6892	8.96255	24.634	-76.2448	-1.44286	14.8566	-67.7066	6.76969	6.62174	-59.6111	-8.35889	-22.0515	-59.7026	-20.7008	-30.591	-54.4824	-11.1372	-40.8785	15.4026	-28.8938	-90.1402	24.6903	-17.9251	-88.942	33.1945	-28.5191	-83.776	62.6496	-9.70196	-22.8137	63.8445	-18.4539	-10.8187	59.4601	-6.08372	-3.79235	53.2091	8.96255	24.634	57.9271	1.76162	36.7596	51.0132	13.1673	43.36	49.9989	8.96255	64.308	54.7766
	-74.6653	8.97247	24.6201	-76.2586	-1.30118	14.8972	-67.712	6.8986	6.62867	-59.5702	-8.37338	-21.962	-59.5822	-20.6662	-30.5206	-54.5232	-11.0527	-40.8651	15.3075	-28.9032	-90.1233	24.6058	-17.9449	-88.927	33.148	-28.5748	-83.7887	62.6289	-9.74832	-22.8326	63.7391	-18.5173	-10.7669	59.4252	-6.13451	-3.81944	53.2493	8.97247	24.6201	57.9346	1.71857	36.7429	51.0222	13.1314	43.3267	50.0595	8.97247	64.3069	54.7885
	-74.6411	8.94551	24.6067	-76.2848	-1.19857	14.9423	-67.7306	7.00477	6.63013	-59.5275	-8.39095	-21.88	-59.4494	-20.6429	-30.4482	-54.5322	-10.9498	-40.8344	15.1966	-28.829	-90.1074	24.5128	-17.891	-88.9069	33.0895	-28.5613	-83.8138	62.6027	-9.7808	-22.8482	63.6386	-18.5804	-10.7228	59.3695	-6.1972	-3.85333	53.2495	8.94551	24.6067	57.9008	1.63084	36.7146	51.008	13.0526	43.2961	50.1283	8.94551	64.3002	54.8052
	-74.6272	8.88415	24.5985	-76.3263	-1.1541	14.9816	-67.7587	7.06928	6.62339	-59.5017	-8.40523	-21.8257	-59.3431	-20.634	-30.3906	-54.51	-10.8441	-40.7936	15.0933	-28.6852	-90.1062	24.4368	-17.7683	-88.891	33.0364	-28.4809	-83.8511	62.5734	-9.7974	-22.865	63.5502	-18.6418	-10.6957	59.2973	-6.26123	-3.88855	53.206	8.88415	24.5985	57.8274	1.51043	36.6819	50.9682	12.944	43.2737	50.1904	8.88415	64.2924	54.8191
	-74.6331	8.7985	24.5995	-76.3825	-1.17593	15.0067	-67.7888	7.07998	6.61008	-59.5044	-8.41045	-21.8119	-59.2929	-20.6404	-30.3633	-54.465	-10.7537	-40.7553	15.0224	-28.502	-90.1342	24.3984	-17.597	-88.8928	33.0035	-28.3506	-83.902	62.5463	-9.79841	-22.8895	63.4794	-18.6999	-10.692	59.2169	-6.31649	-3.92295	53.1265	8.7985	24.5995	57.7253	1.37687	36.6555	50.906	12.8243	43.2662	50.2348	8.7985	64.2933	54.8198
	-74.6633	8.70532	24.6111	-76.446	-1.25787	15.0142	-67.8106	7.03434	6.59451	-59.5361	-8.40483	-21.8386	-59.3079	-20.6639	-30.3717	-54.41	-10.6966	-40.7308	15.0004	-28.3213	-90.1963	24.4042	-17.4106	-88.9208	32.9955	-28.2009	-83.9631	62.5267	-9.78655	-22.9254	63.4287	-18.7517	-10.7107	59.1393	-6.3546	-3.95757	53.0294	8.70532	24.6111	57.6136	1.25412	36.6455	50.8319	12.7152	43.2779	50.259	8.70532	64.3097	54.8016
	-74.7148	8.62386	24.632	-76.5049	-1.38213	15.0058	-67.8158	6.93961	6.58068	-59.5885	-8.3917	-21.8922	-59.3753	-20.7068	-30.4083	-54.3575	-10.6868	-40.7251	15.0276	-28.1862	-90.2825	24.4446	-17.2477	-88.9721	33.0049	-28.0678	-84.0226	62.5189	-9.76621	-22.9707	63.3991	-18.7923	-10.7428	59.0761	-6.37026	-3.99463	52.9389	8.62386	24.632	57.5156	1.16442	36.6577	50.7618	12.6356	43.3076	50.2702	8.62386	64.34	54.7686
	-74.7796	8.56921	24.6593	-76.5473	-1.52685	14.986	-67.804	6.81049	6.56991	-59.6499	-8.37696	-21.9539	-59.4682	-20.7689	-30.4576	-54.317	-10.7286	-40.7362	15.089	-28.1261	-90.3734	24.4984	-17.1384	-89.0331	33.0169	-27.9804	-84.0641	62.5262	-9.74281	-23.0177	63.3921	-18.8171	-10.7745	59.0392	-6.36329	-4.03469	52.8786	8.56921	24.6593	57.4539	1.12088	36.6904	50.7128	12.5961	43.3491	50.2813	8.56921	64.3738	54.7354
	-74.8493	8.54634	24.6889	-76.5683	-1.67343	14.9587	-67.7842	6.66598	6.56085	-59.711	-8.36295	-22.0097	-59.5566	-20.8421	-30.5068	-54.2916	-10.8102	-40.7591	15.1637	-28.1444	-90.4511	24.5466	-17.0927	-89.0865	33.0204	-27.9495	-84.0765	62.552	-9.72272	-23.056	63.4108	-18.8252	-10.7934	59.0377	-6.34117	-4.07455	52.8622	8.54634	24.6889	57.442	1.12196	36.7352	50.6968	12.5952	43.3934	50.3027	8.54634	64.3977	54.7185
	-74.9169	8.54781	24.7167	-76.5701	-1.80936	14.9246	-67.7703	6.52613	6.55219	-59.764	-8.34221	-22.0568	-59.6155	-20.9059	-30.5537	-54.2753	-10.9014	-40.7897	15.2371	-28.2133	-90.5075	24.5847	-17.0956	-89.1189	33.0175	-27.9628	-84.0594	62.5982	-9.71427	-23.0763	63.4565	-18.824	-10.7928	59.0739	-6.32022	-4.10665	52.8874	8.54781	24.7167	57.4769	1.15151	36.7792	50.7124	12.6188	43.4323	50.3322	8.54781	64.4022	54.7239
	-74.9756	8.55673	24.7386	-76.5584	-1.92689	14.8832	-67.7705	6.40842	6.5454	-59.8	-8.29625	-22.1018	-59.6275	-20.9277	-30.607	-54.2521	-10.9571	-40.8268	15.3073	-28.2822	-90.5445	24.6255	-17.1135	-89.1247	33.0226	-27.99	-84.0239	62.6606	-9.72819	-23.0722	63.5211	-18.8299	-10.773	59.1376	-6.32356	-4.12017	52.9324	8.55673	24.7386	57.5346	1.18443	36.8097	50.7415	12.645	43.4601	50.3501	8.55673	64.3862	54.739
	-75.0157	8.55343	24.751	-76.5357	-2.02109	14.835	-67.7808	6.32375	6.54526	-59.8078	-8.20265	-22.1545	-59.5845	-20.8712	-30.6799	-54.201	-10.9303	-40.8714	15.3809	-28.2946	-90.5697	24.691	-17.1069	-89.1073	33.053	-27.9945	-83.9854	62.7257	-9.77605	-23.0406	63.5837	-18.8652	-10.738	59.2055	-6.37476	-4.10344	52.9623	8.55343	24.751	57.5761	1.19591	36.8178	50.7534	12.6511	43.4747	50.3247	8.55343	64.3562	54.736
	-75.0265	8.52276	24.753	-76.5021	-2.09001	14.7828	-67.7883	6.27362	6.55835	-59.78	-8.04788	-22.2214	-59.4907	-20.7119	-30.7826	-54.1087	-10.7893	-40.9266	15.4626	-28.2093	-90.5921	24.7972	-17.0455	-89.0772	33.1166	-27.9473	-83.958	62.7739	-9.86628	-22.9811	63.6174	-18.9502	-10.6921	59.2505	-6.48923	-4.04741	52.9439	8.52276	24.753	57.5648	1.16989	36.8023	50.7184	12.621	43.4781	50.2293	8.52276	64.3242	54.6883
	-75.0029	8.45925	24.7471	-76.4603	-2.13606	14.7315	-67.7834	6.25049	6.59143	-59.7225	-7.83847	-22.3035	-59.366	-20.4524	-30.9182	-53.983	-10.5332	-40.9965	15.547	-28.0151	-90.6209	24.9439	-16.9185	-89.0503	33.2073	-27.8376	-83.9521	62.7907	-9.9994	-22.8965	63.6058	-19.0948	-10.6384	59.2557	-6.66706	-3.9492	52.8625	8.45925	24.7471	57.4859	1.10402	36.7702	50.6237	12.5513	43.4769	50.059	8.45925	64.3032	54.5888
	-74.9516	8.36897	24.7393	-76.4223	-2.16565	14.6865	-67.7698	6.24181	6.65005	-59.6586	-7.60332	-22.3961	-59.243	-20.1287	-31.0804	-53.8553	-10.1964	-41.0848	15.6193	-27.7358	-90.664	25.1138	-16.7379	-89.0431	33.3081	-27.677	-83.9738	62.7763	-10.165	-22.7935	63.5567	-19.292	-10.5812	59.2248	-6.89045	-3.81467	52.7309	8.36897	24.7393	57.3554	1.01004	36.7343	50.4809	12.4517	43.48	49.8378	8.36897	64.3038	54.4581
	-74.8896	8.26766	24.7361	-76.4055	-2.18596	14.6526	-67.763	6.23567	6.7363	-59.6197	-7.38505	-22.4904	-59.1562	-19.8003	-31.2529	-53.7676	-9.84034	-41.1902	15.6624	-27.4226	-90.7249	25.2796	-16.5353	-89.067	33.3984	-27.4965	-84.0249	62.7446	-10.3427	-22.683	63.5002	-19.5172	-10.5281	59.1787	-7.12751	-3.65865	52.5837	8.26766	24.7361	57.2114	0.9096	36.7074	50.32	12.3416	43.4946	49.6101	8.26766	64.3308	54.3337
	-74.835	8.17496	24.7413	-76.4231	-2.20103	14.6328	-67.778	6.22457	6.84559	-59.6283	-7.2246	-22.575	-59.1262	-19.5295	-31.4114	-53.7503	-9.53274	-41.3039	15.666	-27.1348	-90.799	25.4136	-16.3499	-89.1233	33.462	-27.3343	-84.1011	62.7128	-10.5062	-22.5786	63.4715	-19.7343	-10.4903	59.1416	-7.34145	-3.50236	52.4594	8.17496	24.7413	57.0935	0.825774	36.6968	50.174	12.242	43.5219	49.4214	8.17496	64.382	54.25
	-74.7956	8.10577	24.7539	-76.473	-2.21095	14.6276	-67.8161	6.20489	6.96513	-59.6852	-7.14756	-22.6395	-59.1512	-19.3601	-31.5308	-53.8063	-9.32587	-41.4102	15.6312	-26.9161	-90.8751	25.4963	-16.2115	-89.2036	33.491	-27.2189	-84.1926	62.6896	-10.6303	-22.4942	63.4915	-19.9078	-10.4806	59.1269	-7.50247	-3.36856	52.3825	8.10577	24.7539	57.0247	0.772518	36.7028	50.064	12.1659	43.5569	49.2993	8.10577	64.4497	54.2213
	-74.7659	8.06138	24.7701	-76.5367	-2.21594	14.6348	-67.8601	6.17259	7.07688	-59.7707	-7.15977	-22.6791	-59.2099	-19.308	-31.5971	-53.9099	-9.24283	-41.4931	15.5719	-26.7737	-90.9431	25.5225	-16.1228	-89.2955	33.4895	-27.1507	-84.2898	62.6723	-10.697	-22.4408	63.5588	-20.0154	-10.511	59.1332	-7.59791	-3.27573	52.3546	8.06138	24.7701	57.004	0.745916	36.7208	49.9921	12.1103	43.593	49.2434	8.06138	64.5253	54.2371
	-74.7316	8.02414	24.7865	-76.587	-2.22291	14.6493	-67.8809	6.11864	7.16502	-59.8578	-7.25374	-22.6968	-59.2746	-19.3658	-31.6156	-54.0211	-9.27741	-41.5424	15.5112	-26.6698	-91.0041	25.503	-16.0483	-89.3902	33.4737	-27.0922	-84.3907	62.6531	-10.6984	-22.4249	63.6553	-20.0552	-10.5895	59.1502	-7.63651	-3.23309	52.3586	8.02414	24.7865	57.0128	0.721269	36.7474	49.9443	12.0528	43.6274	49.2286	8.02414	64.6037	54.2696
	-74.6782	7.95852	24.8038	-76.5995	-2.24998	14.6641	-67.8493	6.02808	7.22411	-59.9276	-7.42022	-22.7019	-59.3236	-19.5169	-31.6104	-54.106	-9.40432	-41.5579	15.4738	-26.527	-91.074	25.4609	-15.917	-89.4876	33.4667	-26.9706	-84.505	62.6281	-10.6365	-22.4469	63.7594	-20.0435	-10.7194	59.1689	-7.64473	-3.23828	52.3694	7.95852	24.8038	57.0266	0.657447	36.7833	49.8993	11.9548	43.664	49.2173	7.95852	64.6837	54.2881
	-74.596	7.81912	24.8274	-76.5604	-2.32493	14.6717	-67.7449	5.88451	7.26268	-59.9783	-7.65678	-22.7037	-59.3484	-19.7472	-31.6139	-54.151	-9.59255	-41.5476	15.4762	-26.2475	-91.179	25.4201	-15.6382	-89.5935	33.4894	-26.6941	-84.6517	62.6001	-10.5191	-22.5017	63.8565	-20.0054	-10.8981	59.1865	-7.65652	-3.27925	52.3661	7.81912	24.8274	57.0268	0.507169	36.8323	49.8391	11.7695	43.7116	49.1759	7.81912	64.7661	54.2716
	-74.4799	7.56353	24.8646	-76.4665	-2.47707	14.6656	-67.5609	5.67786	7.29901	-60.0224	-7.96833	-22.7068	-59.3516	-20.0481	-31.6538	-54.1664	-9.81557	-41.5234	15.5188	-25.7402	-91.3425	25.3944	-15.1271	-89.7136	33.5499	-26.1774	-84.8494	62.5763	-10.3559	-22.5802	63.942	-19.9621	-11.119	59.206	-7.70081	-3.33985	52.3391	7.56353	24.8646	57.0066	0.230181	36.8966	49.756	11.4542	43.7778	49.0855	7.56353	64.849	54.2172
	-74.3281	7.16648	24.9194	-76.3229	-2.7257	14.6407	-67.3036	5.41075	7.35127	-60.0767	-8.36111	-22.7108	-59.3404	-20.4124	-31.7449	-54.1765	-10.0561	-41.4969	15.5869	-24.9497	-91.573	25.3825	-14.333	-89.8464	33.6406	-25.3698	-85.1062	62.5627	-10.1555	-22.6721	64.0193	-19.9239	-11.3738	59.2322	-7.79174	-3.40692	52.2916	7.16648	24.9194	56.9718	-0.194375	36.9722	49.655	10.9842	43.864	48.9456	7.16648	64.927	54.138
	-74.1422	6.63035	24.9892	-76.1391	-3.07091	14.5926	-66.9922	5.09941	7.4284	-60.1501	-8.83501	-22.7139	-59.3192	-20.8282	-31.8883	-54.2047	-10.3061	-41.4787	15.6586	-23.8777	-91.8582	25.3723	-13.2607	-89.982	33.7432	-24.2771	-85.4127	62.5623	-9.92531	-22.7695	64.0957	-19.8883	-11.6531	59.2688	-7.92485	-3.47472	52.2365	6.63035	24.9892	56.936	-0.759752	37.0477	49.5501	10.3631	43.9637	48.7699	6.63035	64.9928	54.0544
	-73.9293	5.98858	25.065	-75.9284	-3.49089	14.5194	-66.6569	4.76899	7.52695	-60.2384	-9.37845	-22.7169	-59.2872	-21.2778	-32.0745	-54.2622	-10.5644	-41.4767	15.7159	-22.5921	-92.1696	25.3502	-11.9772	-90.106	33.8386	-22.9685	-85.7445	62.5746	-9.67289	-22.8674	64.1772	-19.8443	-11.9458	59.3156	-8.07989	-3.54417	52.1903	5.98858	25.065	56.9142	-1.43001	37.1087	49.4591	9.6263	44.0649	48.5792	5.98858	65.041	53.9835
	-73.7029	5.29965	25.1356	-75.7067	-3.9471	14.4235	-66.3345	4.44556	7.63395	-60.3266	-9.96757	-22.7221	-59.2406	-21.7398	-32.2857	-54.3452	-10.833	-41.4951	15.7507	-21.2147	-92.4724	25.3079	-10.5993	-90.2061	33.9145	-21.5652	-86.0702	62.5966	-9.40774	-22.9625	64.2647	-19.7799	-12.2367	59.3687	-8.2286	-3.61779	52.1663	5.29965	25.1356	56.9168	-2.14637	37.144	49.3958	8.83561	44.1552	48.3949	5.29965	65.0705	53.9327
	-73.4799	4.6329	25.1934	-75.4907	-4.39502	14.3129	-66.0609	4.1486	7.73247	-60.3969	-10.5697	-22.7306	-59.1787	-22.1938	-32.4984	-54.4407	-11.1139	-41.5322	15.764	-19.8915	-92.7373	25.2441	-9.2658	-90.2771	33.9661	-20.2111	-86.3612	62.6227	-9.14162	-23.0517	64.352	-19.6878	-12.506	59.4208	-8.34422	-3.69462	52.1695	4.6329	25.1934	56.9467	-2.84094	37.1504	49.3664	8.06402	44.2264	48.2358	4.6329	65.0838	53.9002
	-73.2764	4.05045	25.2364	-75.2951	-4.79648	14.1994	-65.8612	3.88735	7.80665	-60.4366	-11.15	-22.7398	-59.1063	-22.6241	-32.6882	-54.5332	-11.406	-41.5804	15.7619	-18.753	-92.9473	25.1616	-8.10089	-90.3212	33.995	-19.0346	-86.5992	62.6457	-8.88697	-23.1312	64.4293	-19.5685	-12.7331	59.4637	-8.40931	-3.76904	52.1961	4.05045	25.2364	56.9993	-3.45385	37.1338	49.368	7.37694	44.2768	48.1148	4.05045	65.0847	53.8798
	-73.1036	3.59216	25.2678	-75.1304	-5.12818	14.0943	-65.7415	3.66251	7.84571	-60.442	-11.6778	-22.7455	-59.0321	-23.0207	-32.8369	-54.6105	-11.7026	-41.6302	15.7518	-17.8807	-93.0988	25.0659	-7.18432	-90.3448	34.006	-18.1168	-86.7778	62.6596	-8.65426	-23.1978	64.4882	-19.4291	-12.9031	59.4915	-8.41924	-3.83366	52.2367	3.59216	25.2678	57.0653	-3.94731	37.105	49.3909	6.81639	44.3099	48.0376	3.59216	65.077	53.8654
	-72.9663	3.26889	25.2917	-75.0024	-5.38384	14.0035	-65.688	3.47188	7.84719	-60.4187	-12.1321	-22.7463	-58.9644	-23.3779	-32.9383	-54.6648	-11.992	-41.6741	15.7408	-17.2927	-93.1984	24.9641	-6.53778	-90.3548	34.0065	-17.4773	-86.901	62.6616	-8.44973	-23.2504	64.5259	-19.2796	-13.0109	59.5027	-8.38122	-3.88341	52.2808	3.26889	25.2917	57.1344	-4.31149	37.0748	49.4226	6.39446	44.3318	48.0022	3.26889	65.0631	53.853
	-72.8644	3.06512	25.311	-74.9134	-5.57037	13.9266	-65.6715	3.3157	7.81856	-60.3792	-12.5018	-22.7452	-58.908	-23.6922	-32.9981	-54.6937	-12.2585	-41.7094	15.7339	-16.9506	-93.2584	24.864	-6.13024	-90.3558	34.0037	-17.0803	-86.9791	62.6534	-8.2746	-23.29	64.5459	-19.1296	-13.0634	59.4999	-8.31003	-3.91765	52.3213	3.06512	25.311	57.1985	-4.56108	37.0501	49.4528	6.09677	44.3482	48.0003	3.06512	65.0449	53.8414
	-72.7946	2.94832	25.3266	-74.8633	-5.7015	13.8591	-65.6584	3.19776	7.77564	-60.3409	-12.784	-22.7484	-58.8633	-23.9589	-33.0286	-54.6998	-12.4852	-41.7367	15.7319	-16.7807	-93.2924	24.7731	-5.89664	-90.3508	34.0025	-16.856	-87.0254	62.6386	-8.12581	-23.3197	64.5541	-18.9865	-13.0769	59.487	-8.22273	-3.93982	52.3554	2.94832	25.3266	57.2532	-4.72588	37.0331	49.4767	5.89257	44.3632	48.0215	2.94832	65.0242	53.832
	-72.7529	2.88076	25.3392	-74.8498	-5.79213	13.7963	-65.6232	3.12176	7.73767	-60.3218	-12.9809	-22.7611	-58.8297	-24.1716	-33.0424	-54.6913	-12.6567	-41.757	15.7302	-16.7002	-93.3126	24.6962	-5.76153	-90.342	34.0018	-16.7251	-87.0532	62.6202	-7.99763	-23.3433	64.5553	-18.8549	-13.0732	59.467	-8.13397	-3.95544	52.3844	2.88076	25.3392	57.2978	-4.83967	37.0225	49.4952	5.74679	44.3791	48.0567	2.88076	65.0028	53.8282
	-72.7351	2.83001	25.3498	-74.8676	-5.85502	13.7376	-65.5565	3.0862	7.72106	-60.3351	-13.0989	-22.7836	-58.8071	-24.3226	-33.0469	-54.679	-12.7629	-41.7691	15.7201	-16.6389	-93.3274	24.6353	-5.66002	-90.3323	33.9948	-16.6214	-87.0736	62.5986	-7.88373	-23.3642	64.5509	-18.7366	-13.074	59.4413	-8.05328	-3.96999	52.4111	2.83001	25.3498	57.3347	-4.93111	37.0156	49.5136	5.62994	44.3963	48.0998	2.83001	64.9825	53.8342
	-72.7369	2.77555	25.3599	-74.9071	-5.8998	13.6865	-65.4653	3.08256	7.73491	-60.3837	-13.1487	-22.8093	-58.7981	-24.4063	-33.0434	-54.6736	-12.8014	-41.769	15.6917	-16.5533	-93.3408	24.5892	-5.55109	-90.3246	33.9718	-16.504	-87.0927	62.5724	-7.77921	-23.3846	64.5398	-18.6321	-13.0959	59.4103	-7.98461	-3.98729	52.4383	2.77555	25.3599	57.3674	-5.01846	37.0102	49.5384	5.52372	44.4138	48.1477	2.77555	64.9647	53.8533
	-72.7532	2.71042	25.3705	-74.9555	-5.93333	13.6498	-65.3665	3.0983	7.7795	-60.4567	-13.1463	-22.8268	-58.8064	-24.4232	-33.0296	-54.6817	-12.7789	-41.7518	15.64	-16.4299	-93.3529	24.5554	-5.42084	-90.321	33.9257	-16.3611	-87.112	62.5402	-7.68202	-23.4056	64.521	-18.5409	-13.1467	59.3759	-7.92761	-4.00862	52.4676	2.71042	25.3705	57.3996	-5.10871	37.0055	49.5745	5.42155	44.4292	48.1978	2.71042	64.9505	53.8863
	-72.7778	2.63831	25.3814	-74.9979	-5.96044	13.6334	-65.2777	3.1223	7.84737	-60.5314	-13.1121	-22.8231	-58.8348	-24.3827	-33.0031	-54.7042	-12.7109	-41.7156	15.5669	-16.28	-93.3618	24.5302	-5.27663	-90.3216	33.8565	-16.2027	-87.1294	62.5026	-7.59314	-23.4268	64.4949	-18.4628	-13.2251	59.3423	-7.87971	-4.03269	52.4988	2.63831	25.3814	57.4339	-5.20009	37.0018	49.6224	5.3251	44.4399	48.2476	2.63831	64.9402	53.9309
	-72.8036	2.56801	25.3912	-75.0217	-5.98412	13.6396	-65.2101	3.1489	7.9259	-60.5809	-13.0671	-22.7902	-58.882	-24.3024	-32.9656	-54.737	-12.6176	-41.6636	15.4818	-16.127	-93.3663	24.5096	-5.13602	-90.3248	33.7731	-16.0496	-87.1413	62.4633	-7.51553	-23.4476	64.4645	-18.3975	-13.322	59.3157	-7.83799	-4.05643	52.5307	2.56801	25.3912	57.4711	-5.28653	37.0002	49.6788	5.23893	44.4439	48.294	2.56801	64.9336	53.9826
	-72.8246	2.50761	25.398	-75.0193	-6.00546	13.6652	-65.1668	3.17837	8.00064	-60.5849	-13.0278	-22.7282	-58.9421	-24.2038	-32.9229	-54.7738	-12.5188	-41.6048	15.3979	-15.9938	-93.3667	24.4898	-5.01523	-90.3282	33.6911	-15.9212	-87.1455	62.4275	-7.45229	-23.4676	64.434	-18.345	-13.4246	59.3023	-7.80043	-4.07626	52.561	2.50761	25.398	57.5105	-5.36194	37.0016	49.7373	5.16588	44.4407	48.3347	2.50761	64.9302	54.0355
	-72.8369	2.46062	25.4004	-74.9905	-6.02384	13.7022	-65.1438	3.21416	8.05888	-60.5377	-13.0026	-22.6461	-59.005	-24.1062	-32.8841	-54.8081	-12.4296	-41.5513	15.3278	-15.893	-93.3648	24.4681	-4.92125	-90.3292	33.6274	-15.827	-87.1414	62.4003	-7.40446	-23.487	64.4074	-18.305	-13.5202	59.3057	-7.76608	-4.08954	52.5878	2.46062	25.4004	57.5501	-5.42298	37.0056	49.7913	5.10505	44.4323	48.3688	2.46062	64.9288	54.0838
	-72.8407	2.42502	25.3983	-74.9421	-6.03783	13.7384	-65.133	3.2588	8.09279	-60.4503	-12.9914	-22.5592	-59.0592	-24.0223	-32.8574	-54.8341	-12.358	-41.5139	15.2799	-15.8239	-93.3629	24.4437	-4.85004	-90.3269	33.5944	-15.7643	-87.1301	62.3849	-7.36956	-23.5056	64.3874	-18.2759	-13.5982	59.3255	-7.73446	-4.09546	52.6104	2.42502	25.3983	57.5877	-5.46971	37.0109	49.8357	5.05275	44.423	48.397	2.42502	64.9286	54.1221
	-72.8396	2.3951	25.3934	-74.8859	-6.0465	13.7607	-65.1259	3.31061	8.10097	-60.3453	-12.9884	-22.4837	-59.0949	-23.9571	-32.8477	-54.8477	-12.3053	-41.4986	15.257	-15.776	-93.3633	24.4188	-4.79019	-90.3217	33.5963	-15.721	-87.1131	62.3816	-7.34123	-23.5223	64.3752	-18.2547	-13.6516	59.3569	-7.70458	-4.09495	52.6293	2.3951	25.3934	57.6214	-5.50454	37.015	49.8696	5.00524	44.4184	48.4209	2.3951	64.9283	54.146
	-72.8395	2.36482	25.3888	-74.8345	-6.05028	13.7578	-65.1161	3.36303	8.08787	-60.2482	-12.9863	-22.4315	-59.1063	-23.91	-32.8548	-54.8457	-12.2684	-41.5048	15.2561	-15.7363	-93.3673	24.3976	-4.72964	-90.3158	33.6276	-15.6817	-87.0911	62.3883	-7.31063	-23.5344	64.3714	-18.2371	-13.6778	59.3924	-7.67427	-4.08986	52.6467	2.36482	25.3888	57.6505	-5.53062	37.0148	49.8957	4.96132	44.4239	48.4419	2.36482	64.927	54.1532
	-72.8462	2.33085	25.3878	-74.7972	-6.05076	13.7248	-65.1014	3.40701	8.06164	-60.1786	-12.9785	-22.407	-59.0934	-23.877	-32.8742	-54.8276	-12.2415	-41.5257	15.2708	-15.6946	-93.3747	24.3848	-4.66169	-90.3118	33.6753	-15.6342	-87.0643	62.4009	-7.26923	-23.5376	64.3759	-18.2187	-13.6782	59.4238	-7.64061	-4.08206	52.665	2.33085	25.3878	57.6751	-5.55055	37.0086	49.9188	4.92316	44.4424	48.4614	2.33085	64.924	54.1443
	-72.8634	2.29394	25.3931	-74.7764	-6.04949	13.6659	-65.0838	3.43541	8.0319	-60.145	-12.9594	-22.4062	-59.0622	-23.8524	-32.8979	-54.7953	-12.2176	-41.5507	15.2916	-15.6472	-93.3836	24.3822	-4.58787	-90.3121	33.723	-15.5739	-87.0335	62.415	-7.21226	-23.5277	64.3885	-18.1969	-13.6589	59.4446	-7.60143	-4.07324	52.6871	2.29394	25.3931	57.6961	-5.56604	36.9963	49.9439	4.895	44.4729	48.4811	2.29394	64.9189	54.1244
	-72.8911	2.25836	25.4057	-74.7667	-6.04683	13.5959	-65.0682	3.44699	8.00813	-60.1452	-12.9233	-22.4183	-59.0234	-23.8285	-32.9165	-54.7547	-12.1886	-41.5676	15.3082	-15.5956	-93.3909	24.387	-4.51672	-90.3179	33.7547	-15.5041	-87.0028	62.4261	-7.14159	-23.5035	64.407	-18.1717	-13.6291	59.4513	-7.55728	-4.06554	52.716	2.25836	25.4057	57.7153	-5.57827	36.9801	49.9746	4.88057	44.5103	48.5041	2.25836	64.9122	54.1037
	-72.9259	2.22987	25.4247	-74.7569	-6.04185	13.5362	-65.0598	3.44768	7.99858	-60.1691	-12.8628	-22.4288	-58.9901	-23.7955	-32.9207	-54.7135	-12.1456	-41.5657	15.3099	-15.5442	-93.3925	24.3911	-4.45974	-90.3292	33.7576	-15.4338	-86.9806	62.4304	-7.06633	-23.4691	64.4279	-18.1463	-13.6	59.4434	-7.5126	-4.06237	52.755	2.22987	25.4247	57.7355	-5.58853	36.9636	50.0125	4.88078	44.5462	48.5348	2.22987	64.9045	54.0958
	-72.962	2.21345	25.4481	-74.734	-6.03327	13.5084	-65.0615	3.44868	8.00897	-60.2041	-12.7697	-22.4233	-58.9742	-23.7413	-32.9026	-54.6798	-12.0812	-41.538	15.2882	-15.4974	-93.3848	24.3837	-4.42691	-90.3447	33.725	-15.3735	-86.9788	62.4263	-7.00039	-23.4342	64.4459	-18.126	-13.5819	59.423	-7.47502	-4.0686	52.8067	2.21345	25.4481	57.7601	-5.59824	36.95	50.0575	4.89275	44.5716	48.5783	2.21345	64.8966	54.1146
	-72.9938	2.21196	25.473	-74.6896	-6.02056	13.525	-65.0732	3.4623	8.0406	-60.239	-12.6373	-22.3924	-58.9825	-23.6547	-32.8577	-54.6587	-11.9906	-41.4834	15.2398	-15.4586	-93.3661	24.3565	-4.42392	-90.3619	33.6567	-15.3322	-87.0082	62.414	-6.95785	-23.4115	64.4557	-18.1159	-13.5822	59.3937	-7.45314	-4.08941	52.8721	2.21196	25.473	57.7911	-5.60823	36.9411	50.1077	4.91097	44.5789	48.6373	2.21196	64.8889	54.1678
	-73.0177	2.2259	25.4968	-74.6226	-6.00448	13.5845	-65.0927	3.49749	8.08871	-60.2665	-12.4637	-22.3337	-59.0145	-23.5288	-32.786	-54.6508	-11.8736	-41.4073	15.1685	-15.4309	-93.3366	24.3078	-4.45179	-90.3782	33.5598	-15.3157	-87.0727	62.3965	-6.94814	-23.4124	64.4542	-18.1189	-13.6026	59.3598	-7.45344	-4.12806	52.9487	2.2259	25.4968	57.8278	-5.6179	36.9361	50.1596	4.92969	44.5643	48.7098	2.2259	64.8814	54.2527
	-73.0336	2.25365	25.517	-74.5394	-5.98698	13.6707	-65.117	3.55643	8.14256	-60.2824	-12.2542	-22.253	-59.0625	-23.3638	-32.6926	-54.6515	-11.7342	-41.3193	15.0861	-15.4168	-93.2992	24.2456	-4.50731	-90.3906	33.4475	-15.3267	-87.1654	62.3781	-6.97281	-23.4417	64.4412	-18.1349	-13.6399	59.3257	-7.47766	-4.18365	53.0291	2.25365	25.517	57.8664	-5.62514	36.9331	50.2079	4.94519	44.5289	48.7879	2.25365	64.8736	54.3545
	-73.045	2.29133	25.5319	-74.4501	-5.97133	13.759	-65.1439	3.63315	8.18822	-60.2844	-12.0213	-22.1618	-59.1143	-23.1673	-32.5884	-54.6521	-11.5781	-41.2309	15.0102	-15.4177	-93.2583	24.185	-4.58265	-90.3965	33.3373	-15.3637	-87.2675	62.3635	-7.02484	-23.4952	64.4207	-18.1603	-13.6862	59.2951	-7.52113	-4.24963	53.1026	2.29133	25.5319	57.901	-5.62772	36.9297	50.2469	4.95648	44.4792	48.8599	2.29133	64.8646	54.4503
	-73.0572	2.33227	25.5404	-74.3638	-5.96241	13.8257	-65.172	3.71453	8.21355	-60.2697	-11.7811	-22.0731	-59.1568	-22.9516	-32.4872	-54.6424	-11.4104	-41.1519	14.9595	-15.4315	-93.2192	24.1437	-4.66453	-90.3939	33.2479	-15.4189	-87.3534	62.3568	-7.0902	-23.5593	64.4002	-18.1894	-13.7319	59.2715	-7.57273	-4.31423	53.1579	2.33227	25.5404	57.9262	-5.62531	36.9249	50.272	4.96433	44.4253	48.9135	2.33227	64.8535	54.5171
	-73.0755	2.3674	25.5425	-74.286	-5.96618	13.8557	-65.2006	3.78411	8.21305	-60.2349	-11.5484	-21.9979	-59.1798	-22.7285	-32.4027	-54.6131	-11.2336	-41.0881	14.9485	-15.4512	-93.1865	24.1355	-4.73481	-90.3817	33.1954	-15.4779	-87.3997	62.3602	-7.15146	-23.6153	64.3881	-18.2157	-13.7672	59.2577	-7.61698	-4.36297	53.1866	2.3674	25.5425	57.939	-5.62083	36.9194	50.2815	4.96972	44.3799	48.9401	2.3674	64.8391	54.5402
	-73.1037	2.38716	25.5391	-74.2192	-5.98765	13.8451	-65.2283	3.82803	8.19014	-60.1779	-11.3318	-21.9424	-59.179	-22.5054	-32.3445	-54.5594	-11.0481	-41.0408	14.9818	-15.4648	-93.163	24.1663	-4.77431	-90.3601	33.1882	-15.5222	-87.3944	62.3736	-7.19257	-23.6453	64.3909	-18.2332	-13.7844	59.2553	-7.63822	-4.38336	53.1872	2.38716	25.5391	57.9397	-5.61998	36.9159	50.277	4.97272	44.3538	48.9374	2.38716	64.821	54.5189
	-73.1424	2.38451	25.5318	-74.1654	-6.0276	13.8007	-65.2529	3.84109	8.15562	-60.1001	-11.1309	-21.907	-59.1566	-22.2837	-32.315	-54.4832	-10.8536	-41.0072	15.052	-15.4589	-93.1489	24.232	-4.76903	-90.3317	33.2248	-15.5349	-87.3416	62.3946	-7.20378	-23.6393	64.4103	-18.238	-13.7785	59.2632	-7.62612	-4.37006	53.1657	2.38451	25.5318	57.9318	-5.62888	36.9176	50.2636	4.97228	44.353	48.9103	2.38451	64.7999	54.4662
	-73.1894	2.35773	25.5219	-74.1269	-6.08034	13.7351	-65.271	3.82953	8.12308	-60.0075	-10.9374	-21.8877	-59.1207	-22.0604	-32.3092	-54.3929	-10.6508	-40.9823	15.141	-15.4228	-93.1429	24.3201	-4.71546	-90.3008	33.2942	-15.5077	-87.259	62.419	-7.18491	-23.5998	64.4423	-18.2288	-13.7485	59.2778	-7.57999	-4.32832	53.1346	2.35773	25.5219	57.9206	-5.65138	36.9267	50.248	4.96649	44.3756	48.8693	2.35773	64.7789	54.4034
	-73.2398	2.31113	25.5098	-74.1058	-6.13421	13.662	-65.2796	3.80885	8.10345	-59.9096	-10.7397	-21.8787	-59.0822	-21.8317	-32.3178	-54.3016	-10.4428	-40.9614	15.2252	-15.353	-93.1435	24.4132	-4.62226	-90.273	33.3798	-15.4438	-87.1711	62.4417	-7.14523	-23.5412	64.4784	-18.2073	-13.6974	59.2946	-7.50974	-4.27339	53.1084	2.31113	25.5098	57.9118	-5.68747	36.943	50.2368	4.95287	44.411	48.8266	2.31113	64.7632	54.3522
	-73.2879	2.25361	25.4948	-74.1016	-6.17531	13.5926	-65.2776	3.79725	8.1012	-59.8162	-10.5291	-21.8749	-59.051	-21.5971	-32.3305	-54.2223	-10.2344	-40.9416	15.2839	-15.2541	-93.1504	24.4952	-4.50722	-90.2538	33.4649	-15.3569	-87.1002	62.4584	-7.09971	-23.4833	64.5085	-18.178	-13.6316	59.3098	-7.43245	-4.2254	53.0987	2.25361	25.4948	57.9097	-5.7335	36.9636	50.2347	4.92899	44.4437	48.7927	2.25361	64.759	54.3265
	-73.3287	2.19562	25.4764	-74.1109	-6.1928	13.533	-65.2671	3.80803	8.11389	-59.7334	-10.3047	-21.8737	-59.0335	-21.3605	-32.3402	-54.1647	-10.0318	-40.9224	15.3062	-15.1386	-93.1636	24.555	-4.39124	-90.2471	33.537	-15.2662	-87.0603	62.4671	-7.06287	-23.4438	64.524	-18.1467	-13.5581	59.3228	-7.3662	-4.20217	53.1111	2.19562	25.4764	57.9158	-5.78356	36.9833	50.2428	4.89371	44.4588	48.7737	2.19562	64.7707	54.3277
	-73.3592	2.14601	25.4549	-74.1284	-6.18326	13.4857	-65.2538	3.84441	8.13468	-59.6626	-10.0746	-21.874	-59.0315	-21.13	-32.3429	-54.1327	-9.84037	-40.9043	15.2941	-15.0223	-93.1832	24.5887	-4.29202	-90.254	33.5893	-15.1897	-87.0546	62.4679	-7.04308	-23.4318	64.5208	-18.1185	-13.4834	59.3358	-7.32349	-4.21308	53.1438	2.14601	25.4549	57.9286	-5.83138	36.9976	50.2597	4.84858	44.4483	48.7705	2.14601	64.7991	54.3457
	-73.3793	2.10995	25.4329	-74.1482	-6.15209	13.451	-65.2447	3.89924	8.15611	-59.6005	-9.85313	-21.8742	-59.043	-20.9138	-32.3366	-54.1243	-9.66348	-40.8869	15.2601	-14.9204	-93.2082	24.5983	-4.2199	-90.2725	33.6201	-15.1384	-87.0767	62.4623	-7.03955	-23.4467	64.4994	-18.0963	-13.4122	59.3523	-7.30707	-4.25683	53.1899	2.10995	25.4329	57.9445	-5.87175	37.0049	50.2825	4.7983	44.4148	48.781	2.10995	64.8396	54.3656
	-73.3905	2.08869	25.4147	-74.1661	-6.11088	13.4298	-65.2453	3.95923	8.17313	-59.5423	-9.65437	-21.8706	-59.0648	-20.7182	-32.3197	-54.1344	-9.50215	-40.8676	15.2205	-14.8445	-93.236	24.5885	-4.17738	-90.2983	33.6299	-15.1153	-87.1137	62.4523	-7.0435	-23.4813	64.4647	-18.0789	-13.3486	59.3747	-7.30929	-4.32324	53.2401	2.08869	25.4147	57.9595	-5.90125	37.0073	50.309	4.74964	44.3697	48.802	2.08869	64.8836	54.3749
	-73.395	2.08093	25.4045	-74.1801	-6.07217	13.424	-65.2575	4.01138	8.18439	-59.4848	-9.48668	-21.8569	-59.0946	-20.5445	-32.2893	-54.1563	-9.35553	-40.8418	15.1883	-14.8017	-93.2631	24.5635	-4.16186	-90.3262	33.6194	-15.1175	-87.1514	62.4395	-7.04269	-23.5269	64.4243	-18.0623	-13.2983	59.402	-7.31532	-4.39762	53.286	2.08093	25.4045	57.9711	-5.91817	37.0095	50.3383	4.70942	44.3285	48.8315	2.08093	64.9217	54.37
	-73.395	2.08477	25.4046	-74.1901	-6.04393	13.4364	-65.2782	4.04839	8.192	-59.4287	-9.34875	-21.8263	-59.1319	-20.3895	-32.243	-54.1839	-9.22218	-40.8051	15.1691	-14.7953	-93.2859	24.5263	-4.16955	-90.3518	33.5889	-15.1401	-87.1774	62.4251	-7.02699	-23.5763	64.3871	-18.0403	-13.2691	59.4301	-7.30882	-4.46562	53.3216	2.08477	25.4046	57.9789	-5.92206	37.0165	50.3711	4.68251	44.3036	48.8687	2.08477	64.9472	54.3572
	-73.3924	2.09887	25.4141	-74.1974	-6.02679	13.4681	-65.3014	4.07051	8.20013	-59.3778	-9.23025	-21.7741	-59.1772	-20.2476	-32.1805	-54.212	-9.10126	-40.7555	15.1611	-14.8256	-93.3018	24.4791	-4.19774	-90.3726	33.5405	-15.1798	-87.1847	62.4099	-6.99243	-23.6259	64.3616	-18.0072	-13.2696	59.4535	-7.27784	-4.5171	53.3447	2.09887	25.4141	57.9842	-5.91332	37.0299	50.409	4.67079	44.3003	48.9133	2.09887	64.9585	54.349
	-73.389	2.12231	25.4295	-74.2036	-6.01509	13.5169	-65.3212	4.08338	8.21306	-59.3369	-9.11622	-21.7011	-59.2302	-20.1134	-32.1055	-54.2362	-8.99318	-40.6951	15.158	-14.8898	-93.3097	24.4256	-4.24462	-90.3885	33.4792	-15.2345	-87.1724	62.3956	-6.94193	-23.6748	64.3538	-17.9593	-13.3054	59.4678	-7.21868	-4.54822	53.3566	2.12231	25.4295	57.9894	-5.89298	37.047	50.4526	4.67307	44.3156	48.9634	2.12231	64.959	54.3581
	-73.3872	2.15393	25.4463	-74.2096	-6.00081	13.5756	-65.3348	4.09376	8.23286	-59.3086	-8.99369	-21.6146	-59.2879	-19.9849	-32.0261	-54.2524	-8.89963	-40.6306	15.1539	-14.9813	-93.3107	24.3717	-4.30785	-90.4012	33.4146	-15.3023	-87.1454	62.3846	-6.88317	-23.7229	64.3656	-17.8955	-13.3749	59.4719	-7.13644	-4.5614	53.3605	2.15393	25.4463	57.9968	-5.86257	37.0605	50.5009	4.68619	44.3413	49.0155	2.15393	64.9549	54.3902
	-73.3896	2.19213	25.4613	-74.216	-5.97781	13.6328	-65.3438	4.10557	8.25741	-59.2913	-8.8576	-21.5277	-59.3443	-19.8646	-31.953	-54.2577	-8.82328	-40.5715	15.1471	-15.0914	-93.307	24.3256	-4.38426	-90.4138	33.359	-15.3814	-87.1118	62.3802	-6.8251	-23.7696	64.394	-17.8183	-13.4677	59.4688	-7.04237	-4.56357	53.3608	2.19213	25.4613	58.0079	-5.82346	37.0623	50.5501	4.70688	44.3684	49.064	2.19213	64.9525	54.4412
	-73.3987	2.23564	25.4728	-74.223	-5.94429	13.6748	-65.3529	4.11884	8.27987	-59.279	-8.71301	-21.455	-59.392	-19.7574	-31.8959	-54.2502	-8.76712	-40.5274	15.1407	-15.2121	-93.3018	24.2948	-4.47128	-90.4285	33.3243	-15.4706	-87.0806	62.3852	-6.77506	-23.8134	64.4325	-17.7337	-13.5656	59.4641	-6.94956	-4.56328	53.3605	2.23564	25.4728	58.0226	-5.77605	37.047	50.5949	4.73386	44.391	49.1039	2.23564	64.9557	54.4971
	-73.4162	2.28457	25.4813	-74.231	-5.90271	13.6902	-65.3673	4.13137	8.29049	-59.2634	-8.57245	-21.4089	-59.4249	-19.668	-31.8596	-54.2302	-8.7333	-40.5053	15.1406	-15.3395	-93.2979	24.2842	-4.56914	-90.4465	33.3182	-15.5709	-87.0579	62.4012	-6.73727	-23.8523	64.4725	-17.6501	-13.6477	59.4639	-6.86871	-4.56795	53.3604	2.28457	25.4813	58.0393	-5.71928	37.0141	50.63	4.76883	44.4071	49.132	2.28457	64.9652	54.5404
	-73.4421	2.34085	25.4882	-74.2406	-5.85793	13.6741	-65.3906	4.14168	8.28059	-59.2382	-8.44942	-21.3945	-59.4415	-19.5972	-31.8425	-54.2007	-8.72152	-40.5071	15.1512	-15.4745	-93.297	24.2931	-4.68171	-90.4667	33.3402	-15.6865	-87.0459	62.4272	-6.71299	-23.8845	64.5059	-17.5772	-13.6958	59.4726	-6.80564	-4.58183	53.3586	2.34085	25.4882	58.0549	-5.65108	36.9688	50.6526	4.81588	44.418	49.149	2.34085	64.9785	54.5566
	-73.475	2.40757	25.4948	-74.2537	-5.8147	13.6315	-65.4233	4.15108	8.24678	-59.2015	-8.35144	-21.4081	-59.4456	-19.5402	-31.8366	-54.1664	-8.72764	-40.5292	15.1733	-15.6221	-93.2989	24.3158	-4.81514	-90.4863	33.3818	-15.8227	-87.0422	62.4592	-6.70186	-23.909	64.5262	-17.524	-13.6999	59.4912	-6.76098	-4.60526	53.3527	2.40757	25.4948	58.0657	-5.5696	36.9201	50.663	4.87934	44.4259	49.1592	2.40757	64.9915	54.5408
	-73.512	2.48761	25.5018	-74.2727	-5.77554	13.5769	-65.4637	4.16369	8.1932	-59.1575	-8.27628	-21.4389	-59.4451	-19.4875	-31.8311	-54.1327	-8.74365	-40.5634	15.2027	-15.7881	-93.3014	24.3431	-4.97521	-90.5018	33.4288	-15.9841	-87.0415	62.4911	-6.70375	-23.9254	64.5299	-17.4969	-13.6607	59.5173	-6.73187	-4.635	53.3412	2.48761	25.5018	58.068	-5.47436	36.8775	50.6641	4.96139	44.432	49.1689	2.48761	65	54.4997
	-73.5496	2.58252	25.5087	-74.3004	-5.73974	13.5306	-65.5097	4.18476	8.13009	-59.1147	-8.21295	-21.4733	-59.4483	-19.4286	-31.8165	-54.1037	-8.75941	-40.5999	15.2324	-15.9768	-93.301	24.3657	-5.16503	-90.5099	33.4668	-16.1725	-87.0373	62.5161	-6.72025	-23.9339	64.5171	-17.4986	-13.5882	59.545	-6.71436	-4.66528	53.3245	2.58252	25.5087	58.0599	-5.36677	36.8485	50.659	5.06105	44.4367	49.1839	2.58252	65.0012	54.4482
	-73.5847	2.69208	25.5141	-74.339	-5.70374	13.5119	-65.5601	4.21835	8.06938	-59.083	-8.14658	-21.5001	-59.4607	-19.3573	-31.7891	-54.0811	-8.76565	-40.6306	15.2558	-16.1896	-93.2936	24.3778	-5.38416	-90.5086	33.4866	-16.3872	-87.0244	62.5291	-6.75531	-23.9337	64.4913	-17.5284	-13.4973	59.5677	-6.70559	-4.6894	53.3047	2.69208	25.5141	58.0406	-5.2495	36.8361	50.6491	5.17515	44.4399	49.2069	2.69208	64.9945	54.4031
	-73.6156	2.81469	25.517	-74.3895	-5.66252	13.5324	-65.6151	4.26604	8.01983	-59.07	-8.06424	-21.5145	-59.4822	-19.2748	-31.7518	-54.064	-8.75667	-40.6511	15.2693	-16.4254	-93.2757	24.3791	-5.62938	-90.498	33.4867	-16.6258	-86.9997	62.528	-6.81445	-23.9242	64.4578	-17.5836	-13.4026	59.5793	-6.70502	-4.70141	53.2838	2.81469	25.517	58.0114	-5.12534	36.8387	50.6335	5.30039	44.4423	49.2364	2.81469	64.981	54.3765
	-73.6421	2.94797	25.5173	-74.4511	-5.61159	13.5922	-65.6746	4.32684	7.9842	-59.0786	-7.95945	-21.518	-59.5073	-19.1902	-31.7124	-54.0497	-8.73145	-40.6615	15.2734	-16.682	-93.2457	24.3743	-5.89594	-90.4807	33.4725	-16.8858	-86.9633	62.515	-6.90233	-23.9046	64.4213	-17.6605	-13.3136	59.5765	-6.71421	-4.69766	53.2621	2.94797	25.5173	57.9753	-4.99617	36.851	50.6099	5.43521	44.4453	49.2679	2.94797	64.9634	54.372
	-73.666	3.08916	25.5165	-74.5215	-5.54885	13.6809	-65.7379	4.39797	7.95965	-59.106	-7.83376	-21.5165	-59.5271	-19.1157	-31.6793	-54.036	-8.69267	-40.6651	15.2715	-16.9554	-93.2043	24.3706	-6.17833	-90.4609	33.4532	-17.1641	-86.9176	62.4961	-7.01973	-23.8763	64.3844	-17.7542	-13.2342	59.5589	-6.73528	-4.67763	53.2376	3.08916	25.5165	57.9359	-4.86276	36.866	50.5763	5.57996	44.4505	49.2954	3.08916	64.9444	54.3846
	-73.6896	3.23494	25.5173	-74.5969	-5.47569	13.782	-65.803	4.47564	7.94051	-59.1446	-7.69571	-21.5168	-59.5325	-19.0615	-31.657	-54.0221	-8.64441	-40.6663	15.2677	-17.2389	-93.1549	24.3753	-6.46987	-90.4436	33.4377	-17.4557	-86.8672	62.4793	-7.16094	-23.8425	64.3474	-17.8589	-13.1638	59.5295	-6.76864	-4.64382	53.2075	3.23494	25.5173	57.8972	-4.72561	36.8777	50.5334	5.73542	44.4586	49.3143	3.23494	64.9263	54.4046
	-73.7156	3.38122	25.5221	-74.6733	-5.39672	13.8791	-65.8671	4.55563	7.92194	-59.1842	-7.55792	-21.5229	-59.5171	-19.0309	-31.644	-54.0094	-8.59019	-40.6691	15.2654	-17.5226	-93.1025	24.393	-6.76244	-90.433	33.4312	-17.7527	-86.817	62.4728	-7.31339	-23.8089	64.3097	-17.9669	-13.0996	59.4935	-6.81083	-4.60067	53.17	3.38122	25.5221	57.8628	-4.58579	36.8825	50.4847	5.90089	44.468	49.3226	3.38122	64.911	54.421
	-73.7458	3.52386	25.532	-74.7472	-5.31758	13.9611	-65.9284	4.6343	7.90234	-59.2146	-7.43328	-21.5354	-59.4799	-19.0191	-31.6342	-54.0004	-8.53258	-40.6758	15.2659	-17.7961	-93.0524	24.4242	-7.04772	-90.4312	33.4349	-18.045	-86.7713	62.4815	-7.46019	-23.7823	64.2724	-18.0695	-13.0391	59.458	-6.85374	-4.55322	53.1258	3.52386	25.532	57.8353	-4.44478	36.8804	50.4363	6.07352	44.4758	49.3217	3.52386	64.8991	54.4257
	-73.7814	3.66041	25.5465	-74.8168	-5.24172	14.0244	-65.986	4.70984	7.88327	-59.2286	-7.3316	-21.5516	-59.4258	-19.0168	-31.6197	-53.9971	-8.47451	-40.6864	15.2695	-18.0531	-93.0081	24.4659	-7.32082	-90.4374	33.4465	-18.3248	-86.7314	62.5063	-7.58499	-23.7682	64.2396	-18.1583	-12.9805	59.4305	-6.88625	-4.50601	53.0779	3.66041	25.5465	57.8157	-4.3027	36.8741	50.3944	6.24978	44.4775	49.3155	3.66041	64.8909	54.4145
	-73.8221	3.79234	25.5627	-74.8818	-5.16784	14.0716	-66.0402	4.78329	7.86724	-59.224	-7.25725	-21.5679	-59.3637	-19.0146	-31.5947	-53.9993	-8.421	-40.6994	15.2757	-18.2973	-92.9699	24.5133	-7.58467	-90.4488	33.4629	-18.5921	-86.6957	62.5432	-7.67765	-23.7697	64.2186	-18.2268	-12.9224	59.4179	-6.89781	-4.46249	53.0309	3.79234	25.5627	57.8026	-4.15606	36.8686	50.3631	6.42816	44.4691	49.3088	3.79234	64.8861	54.3872
	-73.8664	3.92618	25.576	-74.9434	-5.08949	14.1086	-66.092	4.85833	7.85512	-59.2034	-7.20847	-21.5819	-59.3036	-19.0075	-31.5574	-54.0041	-8.3796	-40.713	15.2851	-18.5444	-92.9336	24.5617	-7.85236	-90.4607	33.4819	-18.8577	-86.6591	62.5858	-7.73825	-23.7856	64.2178	-18.2721	-12.8626	59.4245	-6.88255	-4.42501	52.9898	3.92618	25.576	57.7925	-3.99663	36.8691	50.3442	6.6115	44.4485	49.3047	3.92618	64.8847	54.3472
	-73.9121	4.07268	25.5811	-75.003	-4.997	14.1419	-66.1432	4.93955	7.84532	-59.1731	-7.17823	-21.5946	-59.2519	-18.996	-31.5101	-54.0071	-8.35871	-40.7254	15.2997	-18.8189	-92.8918	24.6084	-8.14536	-90.4683	33.5032	-19.1418	-86.6144	62.6269	-7.77785	-23.8098	64.2427	-18.2956	-12.7979	59.4513	-6.84204	-4.39477	52.9588	4.07268	25.5811	57.7811	-3.81256	36.8793	50.3365	6.80742	44.4157	49.3037	4.07268	64.8872	54.2992
	-73.9568	4.24382	25.5721	-75.0618	-4.88075	14.1758	-66.1965	5.03008	7.83504	-59.1412	-7.15669	-21.6098	-59.2106	-18.9847	-31.4576	-54.004	-8.36472	-40.7357	15.3223	-19.1473	-92.8356	24.6524	-8.48764	-90.4672	33.528	-19.4686	-86.5535	62.6603	-7.8151	-23.8311	64.2924	-18.303	-12.7245	59.4944	-6.78527	-4.37177	52.9409	4.24382	25.5721	57.7645	-3.59158	36.9001	50.3379	7.02701	44.374	49.3044	4.24382	64.8951	54.2482
	-73.9987	4.44899	25.5446	-75.1212	-4.73452	14.2124	-66.2559	5.12972	7.82244	-59.1153	-7.13465	-21.6327	-59.1776	-18.9805	-31.4051	-53.9928	-8.39975	-40.7431	15.3555	-19.5487	-92.7569	24.6946	-8.89799	-90.4539	33.5569	-19.8578	-86.4698	62.6814	-7.86971	-23.8355	64.358	-18.3025	-12.639	59.5451	-6.72594	-4.35439	52.9372	4.44899	25.5446	57.742	-3.32539	36.9285	50.3458	7.2821	44.3286	49.3041	4.44899	64.9093	54.1984
	-74.0377	4.69163	25.4965	-75.1841	-4.55801	14.2512	-66.3253	5.23454	7.80777	-59.1013	-7.10714	-21.6672	-59.1499	-18.9901	-31.3566	-53.974	-8.46157	-40.7472	15.3999	-20.0292	-92.6513	24.7363	-9.38326	-90.4261	33.5892	-20.3178	-86.3587	62.6876	-7.9552	-23.8094	64.4256	-18.3028	-12.5403	59.5907	-6.67787	-4.33906	52.9473	4.69163	25.4965	57.7156	-3.01363	36.9581	50.3581	7.58191	44.2859	49.3014	4.69163	64.9296	54.1521
	-74.0755	4.96752	25.4292	-75.2547	-4.35825	14.29	-66.4075	5.33771	7.79251	-59.1023	-7.0757	-21.714	-59.1257	-19.0189	-31.3144	-53.9507	-8.5454	-40.7485	15.454	-20.5793	-92.5188	24.7792	-9.93503	-90.3821	33.6227	-20.8417	-86.2194	62.6777	-8.07385	-23.7444	64.4809	-18.3106	-12.43	59.6172	-6.65032	-4.32002	52.9679	4.96752	25.4292	57.6894	-2.66608	36.981	50.3731	7.92986	44.2511	49.2963	4.96752	64.9529	54.1116
	-74.1155	5.26522	25.3479	-75.338	-4.14946	14.3264	-66.5029	5.4313	7.77725	-59.1179	-7.04809	-21.7694	-59.1062	-19.0693	-31.2794	-53.9273	-8.64623	-40.7484	15.5144	-21.1764	-92.3639	24.8247	-10.5304	-90.3215	33.6551	-21.4085	-86.0551	62.6525	-8.21606	-23.6405	64.5144	-18.3288	-12.312	59.6139	-6.64453	-4.28998	52.9937	5.26522	25.3479	57.6669	-2.30172	36.9911	50.3898	8.3211	44.2265	49.2908	5.26522	64.9735	54.0789
	-74.1618	5.56869	25.2608	-75.4374	-3.95081	14.3587	-66.6087	5.50824	7.75963	-59.1451	-7.03495	-21.8275	-59.0941	-19.1409	-31.2518	-53.9082	-8.76012	-40.7493	15.5775	-21.7898	-92.1936	24.874	-11.1374	-90.245	33.6857	-21.9879	-85.8727	62.6149	-8.36425	-23.5069	64.5237	-18.3557	-12.1916	59.5771	-6.65271	-4.24175	53.0174	5.56869	25.2608	57.6487	-1.94424	36.987	50.4084	8.74194	44.2105	49.2878	5.56869	64.9842	54.0563
	-74.2179	5.86151	25.1769	-75.5525	-3.78171	14.3874	-66.7202	5.56479	7.73415	-59.1801	-7.04453	-21.8821	-59.092	-19.23	-31.2315	-53.896	-8.88408	-40.7548	15.6402	-22.3884	-92.0166	24.9281	-11.723	-90.1557	33.7158	-22.5485	-85.6818	62.5695	-8.49947	-23.3585	64.5121	-18.386	-12.0739	59.5122	-6.66002	-4.171	53.0319	5.86151	25.1769	57.6329	-1.61488	36.9729	50.4301	9.17217	44.198	49.2898	5.86151	64.9788	54.0466
	-74.2847	6.13187	25.1041	-75.6776	-3.65517	14.4157	-66.8315	5.6029	7.69429	-59.2201	-7.07782	-21.9305	-59.1007	-19.3307	-31.2185	-53.8917	-9.01515	-40.7678	15.6995	-22.9487	-91.8412	24.9862	-12.2637	-90.0589	33.7476	-23.0677	-85.4926	62.5218	-8.60793	-23.2115	64.4858	-18.4137	-11.9622	59.4322	-6.64926	-4.0791	53.0322	6.13187	25.1041	57.6167	-1.32488	36.9568	50.4568	9.59028	44.1818	49.2985	6.13187	64.9548	54.0528
	-74.3593	6.37619	25.0469	-75.8026	-3.57159	14.4484	-66.9382	5.63136	7.63602	-59.2637	-7.12691	-21.9747	-59.1187	-19.4355	-31.2114	-53.894	-9.14988	-40.7907	15.7507	-23.4618	-91.6751	25.0448	-12.7524	-89.9629	33.7812	-23.5378	-85.3141	62.4767	-8.68495	-23.0791	64.4499	-18.4342	-11.8585	59.3537	-6.60663	-3.97445	53.0176	6.37619	25.0469	57.6004	-1.07108	36.9464	50.4909	9.97982	44.155	49.3145	6.37619	64.916	54.0779
	-74.4351	6.59982	25.0063	-75.9159	-3.51674	14.4908	-67.0383	5.66417	7.56058	-59.3112	-7.17813	-22.0203	-59.1434	-19.5372	-31.2076	-53.9015	-9.28463	-40.8247	15.7864	-23.9347	-91.5255	25.0963	-13.1996	-89.8785	33.8121	-23.9685	-85.1536	62.4382	-8.73526	-22.9709	64.4069	-18.4464	-11.7629	59.2912	-6.5263	-3.8713	52.9914	6.59982	25.0063	57.5889	-0.837228	36.9451	50.5351	10.3341	44.1131	49.3388	6.59982	64.8722	54.1241
	-74.5034	6.81407	24.9808	-76.008	-3.46582	14.5463	-67.1341	5.71575	7.4748	-59.3632	-7.21847	-22.0739	-59.173	-19.63	-31.203	-53.9139	-9.41685	-40.8693	15.7963	-24.386	-91.3989	25.1296	-13.6281	-89.8178	33.8302	-24.3805	-85.0162	62.4078	-8.77007	-22.8929	64.3562	-18.4518	-11.6756	59.2526	-6.41221	-3.78642	52.9607	6.81407	24.9808	57.5911	-0.601505	36.95	50.5906	10.6565	44.0558	49.3739	6.81407	64.837	54.1909
	-74.5572	7.03062	24.9676	-76.0752	-3.39277	14.6155	-67.2312	5.79484	7.38885	-59.4202	-7.24205	-22.1386	-59.2083	-19.7104	-31.1933	-53.9336	-9.5464	-40.9219	15.7694	-24.8364	-91.2996	25.1323	-14.0612	-89.7903	33.8225	-24.7951	-84.905	62.3846	-8.8023	-22.8483	64.2969	-18.4535	-11.5981	59.2376	-6.27652	-3.73478	52.9341	7.03062	24.9676	57.6163	-0.347297	36.9528	50.6567	10.9556	43.9877	49.4249	7.03062	64.8227	54.274
	-74.5938	7.25566	24.9641	-76.121	-3.28056	14.6954	-67.3371	5.89976	7.31275	-59.4826	-7.25315	-22.2116	-59.2521	-19.7785	-31.1742	-53.9646	-9.67593	-40.9761	15.6988	-25.2975	-91.2266	25.0957	-14.5113	-89.7984	33.7776	-25.2235	-84.8189	62.3662	-8.84196	-22.8372	64.2312	-18.4539	-11.5344	59.2391	-6.1359	-3.72537	52.9199	7.25566	24.9641	57.6682	-0.0724783	36.9436	50.7294	11.2375	43.9159	49.4982	7.25566	64.8342	54.3672
	-74.6168	7.48622	24.9674	-76.1546	-3.12779	14.7806	-67.4571	6.01745	7.25369	-59.5495	-7.26427	-22.2829	-59.3066	-19.837	-31.1415	-54.0102	-9.80958	-41.021	15.5868	-25.7643	-91.1702	25.0196	-14.9724	-89.8323	33.6925	-25.6592	-84.7502	62.3499	-8.8933	-22.8551	64.166	-18.453	-11.4898	59.2477	-6.0072	-3.75818	52.9246	7.48622	24.9674	57.7408	0.207572	36.9148	50.802	11.4998	43.8472	49.5972	7.48622	64.8649	54.4658
	-74.6331	7.70988	24.9725	-76.1872	-2.94862	14.8644	-67.59	6.12693	7.21508	-59.6178	-7.2902	-22.3381	-59.3688	-19.8901	-31.0906	-54.0682	-9.94999	-41.0421	15.4486	-26.2131	-91.1116	24.9161	-15.4198	-89.8689	33.5775	-26.0773	-84.6837	62.3359	-8.95429	-22.8918	64.1129	-18.4493	-11.4681	59.2559	-5.90397	-3.82328	52.9504	7.70988	24.9725	57.8173	0.464948	36.8652	50.8661	11.7305	43.7844	49.717	7.70988	64.8964	54.5683
	-74.6492	7.90775	24.9734	-76.2258	-2.76692	14.9404	-67.7256	6.20595	7.19721	-59.6806	-7.34075	-22.3632	-59.4289	-19.9411	-31.0184	-54.1291	-10.095	-41.0258	15.3112	-26.6072	-91.0284	24.8085	-15.8155	-89.8778	33.4562	-26.4412	-84.6004	62.3275	-9.01847	-22.9324	64.0842	-18.4417	-11.469	59.2614	-5.83477	-3.903	52.9939	7.90775	24.9734	57.8758	0.669726	36.8008	50.9134	11.9132	43.7261	49.8407	7.90775	64.9044	54.677
	-74.6667	8.05996	24.9647	-76.2698	-2.6075	15.0041	-67.8455	6.23865	7.19821	-59.7285	-7.4158	-22.3507	-59.4711	-19.9911	-30.9261	-54.1776	-10.2362	-40.9658	15.2058	-26.9076	-90.9064	24.7244	-16.1199	-89.8345	33.358	-26.7137	-84.488	62.3302	-9.07824	-22.9629	64.0881	-18.4319	-11.4872	59.2667	-5.80317	-3.97708	53.0461	8.05996	24.9647	57.8976	0.800786	36.733	50.9387	12.0358	43.6671	49.9423	8.05996	64.8698	54.7945
	-74.6807	8.15229	24.9461	-76.3097	-2.48798	15.0541	-67.9275	6.22117	7.2145	-59.753	-7.50511	-22.305	-59.4811	-20.0392	-30.8228	-54.1991	-10.3612	-40.8699	15.1548	-27.0876	-90.752	24.6842	-16.3046	-89.736	33.3061	-26.8715	-84.3521	62.3473	-9.12863	-22.9751	64.1249	-18.4262	-11.5138	59.2774	-5.80858	-4.02903	53.0957	8.15229	24.9461	57.8765	0.852415	36.6761	50.9417	12.0985	43.6024	49.9965	8.15229	64.79	54.9201
	-74.6823	8.18185	24.9245	-76.332	-2.41406	15.0927	-67.9535	6.16305	7.24057	-59.7509	-7.59319	-22.2432	-59.454	-20.0849	-30.7257	-54.1869	-10.4593	-40.7617	15.1614	-27.1442	-90.5975	24.6919	-16.3637	-89.6092	33.3065	-26.9157	-84.2213	62.3777	-9.16975	-22.971	64.1859	-18.4345	-11.5396	59.299	-5.84682	-4.051	53.133	8.18185	24.9245	57.8219	0.835037	36.6448	50.9267	12.1154	43.5305	49.9904	8.18185	64.6847	55.0491
	-74.6638	8.1593	24.912	-76.3257	-2.37916	15.1242	-67.9176	6.08373	7.26861	-59.7282	-7.66648	-22.1911	-59.3991	-20.1297	-30.6569	-54.1474	-10.5263	-40.6741	15.207	-27.1024	-90.4917	24.7323	-16.3186	-89.5029	33.3446	-26.8741	-84.138	62.4145	-9.2066	-22.9601	64.2563	-18.467	-11.5571	59.3343	-5.91036	-4.0452	53.1547	8.1593	24.912	57.7557	0.771061	36.6502	50.8996	12.1103	43.4565	49.9316	8.1593	64.5909	55.1734
	-74.6242	8.10612	24.9194	-76.289	-2.36817	15.1511	-67.8299	6.00563	7.28889	-59.6985	-7.71854	-22.1724	-59.3383	-20.1766	-30.6339	-54.0971	-10.5676	-40.6358	15.2607	-27.007	-90.4749	24.7794	-16.2122	-89.4636	33.3937	-26.7918	-84.1367	62.4473	-9.24586	-22.9532	64.32	-18.5278	-11.5613	59.3823	-5.98846	-4.02157	53.163	8.10612	24.9194	57.7017	0.688184	36.6945	50.8634	12.1067	43.3901	49.8448	8.10612	64.5442	55.2819
	-74.5707	8.0481	24.9478	-76.2317	-2.3631	15.1716	-67.7147	5.94728	7.29156	-59.6779	-7.75077	-22.1983	-59.2965	-20.2278	-30.6596	-54.0543	-10.5946	-40.6552	15.2955	-26.9076	-90.5517	24.8107	-16.0962	-89.5057	33.429	-26.7152	-84.2184	62.4673	-9.29158	-22.9541	64.3655	-18.6108	-11.5501	59.4371	-6.06823	-3.99277	53.1621	8.0481	24.9478	57.677	0.612729	36.766	50.8173	12.12	43.3413	49.76	8.0481	64.5579	55.3609
	-74.5168	8.00805	24.9864	-76.1714	-2.34826	15.1797	-67.6016	5.91948	7.26988	-59.6787	-7.76919	-22.2615	-59.2911	-20.2815	-30.7182	-54.0308	-10.6199	-40.7148	15.3019	-26.8432	-90.6806	24.8175	-16.0161	-89.5993	33.4406	-26.6776	-84.3428	62.471	-9.34262	-22.9568	64.3884	-18.6995	-11.524	59.4901	-6.13666	-3.96872	53.154	8.00805	24.9864	57.6857	0.564931	36.8396	50.7584	12.1547	43.3165	49.6992	8.00805	64.6129	55.3972
	-74.476	8.00082	25.0177	-76.126	-2.31367	15.1696	-67.5162	5.92518	7.22361	-59.7049	-7.78053	-22.3408	-59.3257	-20.3334	-30.7813	-54.0274	-10.6529	-40.7796	15.2884	-26.8359	-90.7937	24.8063	-16.0016	-89.6865	33.4346	-26.6937	-84.4456	62.4617	-9.39398	-22.95	64.3918	-18.7749	-11.4868	59.5327	-6.18351	-3.95305	53.1374	8.00082	25.0177	57.7211	0.556506	36.8864	50.6881	12.2069	43.3171	49.6697	8.00082	64.6688	55.3835
	-74.4558	8.03128	25.0282	-76.1056	-2.25698	15.1413	-67.4713	5.9609	7.16051	-59.7526	-7.7903	-22.4125	-59.3907	-20.3801	-30.8223	-54.0376	-10.6982	-40.817	15.2708	-26.8914	-90.8355	24.7887	-16.0626	-89.7175	33.4233	-26.7631	-84.475	62.4469	-9.44044	-22.9254	64.3832	-18.8237	-11.4464	59.5597	-6.20407	-3.94304	53.1102	8.03128	25.0282	57.771	0.589687	36.8888	50.6173	12.268	43.3422	49.6671	8.03128	64.6893	55.3252
	-74.4542	8.0945	25.0169	-76.1102	-2.18417	15.1027	-67.4655	6.01776	7.09435	-59.8126	-7.80285	-22.4614	-59.4692	-20.4218	-30.8289	-54.0531	-10.7561	-40.8133	15.2591	-27.0028	-90.7932	24.7714	-16.189	-89.6801	33.4138	-26.8745	-84.4195	62.433	-9.47952	-22.8852	64.3705	-18.8441	-11.4144	59.5705	-6.20043	-3.93247	53.0734	8.0945	25.0169	57.824	0.657243	36.8495	50.5659	12.3265	43.3898	49.6827	8.0945	64.6632	55.2405
	-74.4626	8.17739	24.9941	-76.1316	-2.1082	15.0674	-67.4873	6.08206	7.04005	-59.873	-7.82193	-22.4834	-59.5443	-20.4624	-30.8054	-54.0688	-10.8235	-40.7771	15.2519	-27.1516	-90.6984	24.7537	-16.3548	-89.6013	33.4033	-27.009	-84.3088	62.4226	-9.51135	-22.8405	64.3587	-18.8441	-11.403	59.568	-6.18054	-3.91561	53.0316	8.17739	24.9941	57.8713	0.744026	36.7884	50.5555	12.3704	43.4545	49.7089	8.17739	64.6072	55.1541
	-74.4717	8.26194	24.974	-76.1593	-2.04527	15.0486	-67.5221	6.13713	7.00813	-59.9216	-7.85073	-22.4817	-59.603	-20.505	-30.7662	-54.0834	-10.8937	-40.7293	15.2411	-27.3106	-90.602	24.7311	-16.5239	-89.5245	33.3836	-27.1423	-84.1915	62.4135	-9.5364	-22.8054	64.3496	-18.8342	-11.4201	59.5564	-6.15507	-3.89017	52.9916	8.26194	24.974	57.9065	0.830815	36.7305	50.5984	12.3902	43.5252	49.7406	8.26194	64.5505	55.0866
	-74.4761	8.33045	24.9655	-76.186	-2.00928	15.0531	-67.5589	6.16772	7.00143	-59.9486	-7.8912	-22.4613	-59.6383	-20.5498	-30.725	-54.0978	-10.9586	-40.6895	15.2195	-27.4491	-90.5436	24.7015	-16.6609	-89.4819	33.3483	-27.249	-84.1075	62.4015	-9.55372	-22.7897	64.3429	-18.8222	-11.4649	59.5394	-6.1338	-3.85834	52.959	8.33045	24.9655	57.9246	0.899981	36.693	50.6903	12.3819	43.5872	49.7746	8.33045	64.5163	55.0486
	-74.4766	8.37116	24.9688	-76.2095	-2.00653	15.0787	-67.5927	6.16575	7.01485	-59.9491	-7.94316	-22.4258	-59.65	-20.5928	-30.6896	-54.1141	-11.0104	-40.6672	15.1861	-27.5427	-90.5356	24.6674	-16.7423	-89.4809	33.2983	-27.3117	-84.072	62.3836	-9.56105	-22.7955	64.3384	-18.8105	-11.5266	59.5202	-6.12323	-3.82607	52.9365	8.37116	24.9688	57.9217	0.941029	36.6802	50.809	12.3486	43.6272	49.8092	8.37116	64.5121	55.0398
	-74.4782	8.38219	24.977	-76.2317	-2.03273	15.1158	-67.6234	6.13462	7.03792	-59.9248	-8.00336	-22.3786	-59.6438	-20.6288	-30.6616	-54.1336	-11.0445	-40.6626	15.1461	-27.5826	-90.5648	24.6339	-16.7644	-89.5075	33.2414	-27.3268	-84.0768	62.3606	-9.5567	-22.8174	64.3367	-18.798	-11.587	59.5012	-6.12584	-3.80136	52.9247	8.38219	24.977	57.8976	0.95385	36.6865	50.9224	12.2999	43.6388	49.8443	8.38219	64.5305	55.0527
	-74.4858	8.37189	24.9811	-76.2556	-2.07373	15.1515	-67.6534	6.08964	7.05877	-59.8832	-8.06548	-22.3239	-59.629	-20.6534	-30.6389	-54.1565	-11.0603	-40.6693	15.1081	-27.5783	-90.6054	24.6064	-16.7438	-89.5381	33.1889	-27.3076	-84.1001	62.3377	-9.54124	-22.8462	64.3386	-18.7838	-11.6271	59.4852	-6.14026	-3.79194	52.9225	8.37189	24.9811	57.8566	0.948742	36.702	50.9999	12.2499	43.6243	49.8794	8.37189	64.557	55.0777
	-74.5013	8.356	24.9747	-76.282	-2.10972	15.1756	-67.6839	6.05358	7.06841	-59.8345	-8.12146	-22.2674	-59.615	-20.6659	-30.6176	-54.1807	-11.0619	-40.6795	15.0799	-27.555	-90.632	24.5876	-16.712	-89.5517	33.1511	-27.2798	-84.1179	62.3227	-9.51811	-22.8718	64.3438	-18.7686	-11.6329	59.4749	-6.16148	-3.80254	52.929	8.356	24.9747	57.8083	0.943588	36.7184	51.0239	12.2152	43.5914	49.9136	8.356	64.577	55.1058
	-74.5222	8.35269	24.9562	-76.3081	-2.12168	15.185	-67.7141	6.04912	7.06342	-59.7888	-8.16427	-22.2136	-59.608	-20.6703	-30.5926	-54.2027	-11.0566	-40.6855	15.066	-27.5454	-90.6278	24.5779	-16.7054	-89.5361	33.1342	-27.2742	-84.1118	62.3239	-9.49304	-22.8861	64.3496	-18.7549	-11.6	59.4724	-6.1809	-3.83216	52.9432	8.35269	24.9562	57.7657	0.959069	36.7316	50.9961	12.2132	43.5495	49.9444	8.35269	64.5798	55.1321
	-74.5435	8.37713	24.9294	-76.3276	-2.09783	15.1862	-67.7405	6.09078	7.04609	-59.7533	-8.19072	-22.1644	-59.61	-20.6759	-30.5575	-54.2191	-11.0545	-40.681	15.0651	-27.58	-90.5873	24.5747	-16.7543	-89.4895	33.1385	-27.3172	-84.0725	62.3454	-9.4729	-22.8849	64.351	-18.7461	-11.5338	59.4777	-6.18684	-3.87214	52.9644	8.37713	24.9294	57.7414	1.01266	36.7421	50.9361	12.2581	43.5073	49.9688	8.37713	64.5601	55.1558
	-74.5599	8.43655	24.9011	-76.3331	-2.03824	15.1922	-67.7586	6.17974	7.02164	-59.7331	-8.2023	-22.1192	-59.6191	-20.694	-30.5062	-54.228	-11.0654	-40.6615	15.0713	-27.6767	-90.5151	24.5742	-16.8731	-89.4183	33.1587	-27.4223	-84.0016	62.3855	-9.46468	-22.8695	64.342	-18.7462	-11.4474	59.4885	-6.16636	-3.90654	52.9915	8.43655	24.9011	57.7443	1.11229	36.7529	50.8721	12.356	43.4713	49.9857	8.43655	64.5172	55.1801
	-74.5694	8.52709	24.8788	-76.3187	-1.95582	15.2166	-67.7645	6.30352	6.99469	-59.7321	-8.20326	-22.077	-59.633	-20.7336	-30.4374	-54.2304	-11.0951	-40.6255	15.0757	-27.8333	-90.4235	24.5718	-17.0542	-89.3338	33.1858	-27.5834	-83.9105	62.4355	-9.47436	-22.8473	64.3178	-18.76	-11.3588	59.5009	-6.10894	-3.91571	53.023	8.52709	24.8788	57.7756	1.25139	36.7669	50.8302	12.5003	43.4463	49.9976	8.52709	64.455	55.2096
	-74.574	8.63347	24.8672	-76.2832	-1.87331	15.2668	-67.7568	6.44037	6.96751	-59.7543	-8.19696	-22.0389	-59.6512	-20.7957	-30.3587	-54.2305	-11.1414	-40.5769	15.0695	-28.0242	-90.3298	24.5624	-17.2669	-89.2498	33.2091	-27.7726	-83.8187	62.4824	-9.50547	-22.8311	64.2767	-18.7935	-11.2879	59.5109	-6.01159	-3.88296	53.0571	8.63347	24.8672	57.8282	1.4076	36.7843	50.8248	12.6678	43.4349	50.0116	8.63347	64.3826	55.2476
	-74.5792	8.73256	24.8667	-76.2316	-1.81682	15.3385	-67.7381	6.56591	6.94114	-59.8021	-8.18347	-22.0096	-59.6755	-20.8703	-30.2874	-54.2342	-11.1933	-40.5253	15.0469	-28.206	-90.2541	24.5413	-17.4651	-89.1805	33.2183	-27.9452	-83.7502	62.5121	-9.55707	-22.8367	64.221	-18.851	-11.2538	59.5163	-5.88339	-3.80229	53.091	8.73256	24.8667	57.8886	1.54711	36.8018	50.8551	12.8232	43.4371	50.0379	8.73256	64.3139	55.2926
	-74.5911	8.80065	24.8734	-76.1743	-1.80748	15.4161	-67.7154	6.65937	6.91787	-59.8738	-8.16057	-21.995	-59.7072	-20.939	-30.2457	-54.2464	-11.2355	-40.4843	15.0081	-28.3308	-90.2148	24.5053	-17.6013	-89.1389	33.2062	-28.053	-83.7276	62.5142	-9.62197	-22.8773	64.1566	-18.9301	-11.2698	59.5164	-5.7464	-3.6839	53.1207	8.80065	24.8734	57.9402	1.63515	36.8138	50.907	12.9293	43.4506	50.0858	8.80065	64.2655	55.3368
	-74.6135	8.8224	24.8807	-76.1247	-1.85348	15.4772	-67.6983	6.70787	6.90233	-59.9592	-8.12785	-21.9991	-59.7436	-20.9826	-30.2518	-54.2689	-11.2557	-40.4676	14.9602	-28.3655	-90.2229	24.4554	-17.6448	-89.1324	33.172	-28.0622	-83.7637	62.4861	-9.68654	-22.9574	64.0917	-19.0164	-11.3378	59.5111	-5.63052	-3.55402	53.1408	8.8224	24.8807	57.9684	1.64959	36.8148	50.9598	12.9621	43.4707	50.158	8.8224	64.2517	55.3667
	-74.6453	8.79751	24.8815	-76.095	-1.94558	15.5012	-67.6963	6.70831	6.90003	-60.0391	-8.09107	-22.0202	-59.7755	-20.9897	-30.31	-54.2976	-11.2515	-40.482	14.9164	-28.307	-90.2755	24.3988	-17.595	-89.1589	33.1225	-27.9701	-83.8548	62.4347	-9.7337	-23.067	64.0355	-19.084	-11.4433	59.5	-5.56291	-3.44752	53.1448	8.79751	24.8815	57.9639	1.59164	36.8019	50.9937	12.9231	43.4922	50.2465	8.79751	64.2774	55.3658
	-74.6802	8.74115	24.8706	-76.0912	-2.05916	15.4776	-67.7153	6.66685	6.91454	-60.0891	-8.06324	-22.0503	-59.7892	-20.9619	-30.4072	-54.3242	-11.233	-40.5247	14.8911	-28.1854	-90.3549	24.3475	-17.4823	-89.2053	33.071	-27.8084	-83.9789	62.375	-9.74835	-23.1821	63.9958	-19.1026	-11.5568	59.4822	-5.55666	-3.39534	53.1282	8.74115	24.8706	57.9253	1.48689	36.777	50.9969	12.8393	43.5113	50.3327	8.74115	64.3348	55.3203
	-74.7089	8.67741	24.8466	-76.111	-2.16297	15.4098	-67.7546	6.59616	6.94501	-60.0884	-8.06083	-22.0785	-59.773	-20.9135	-30.5176	-54.3393	-11.2174	-40.583	14.895	-28.0519	-90.4345	24.3148	-17.3548	-89.2514	33.0316	-27.6327	-84.1034	62.3257	-9.72318	-23.272	63.9775	-19.0501	-11.6435	59.4584	-5.60518	-3.41188	53.0916	8.67741	24.8466	57.8596	1.37478	36.7459	50.9693	12.7515	43.5271	50.394	8.67741	64.4048	55.2242
	-74.7229	8.62921	24.8118	-76.1448	-2.23078	15.3132	-67.8074	6.51161	6.98524	-60.0302	-8.09621	-22.0967	-59.7239	-20.8657	-30.6137	-54.3369	-11.2215	-40.6404	14.9292	-27.9571	-90.4892	24.3098	-17.2584	-89.2772	33.0135	-27.501	-84.1978	62.3029	-9.66194	-23.3117	63.9815	-18.9237	-11.6768	59.4316	-5.68595	-3.48891	53.0423	8.62921	24.8118	57.7805	1.29217	36.7165	50.9222	12.696	43.5413	50.4131	8.62921	64.4654	55.0849
	-74.7195	8.61043	24.7707	-76.1797	-2.24983	15.2085	-67.863	6.42816	7.02405	-59.9274	-8.17034	-22.1037	-59.6515	-20.8387	-30.6782	-54.3177	-11.2543	-40.6837	14.9844	-27.9329	-90.5059	24.3337	-17.2209	-89.2719	33.0163	-27.4538	-84.2455	62.3151	-9.5783	-23.2925	64.0044	-18.7427	-11.6497	59.4081	-5.77155	-3.59982	52.9937	8.61043	24.7707	57.7054	1.26031	36.6957	50.8734	12.6908	43.5566	50.3858	8.61043	64.5012	54.9238
	-74.7035	8.6235	24.7281	-76.2048	-2.22238	15.1129	-67.9113	6.35903	7.04769	-59.8103	-8.27008	-22.1062	-59.5759	-20.8448	-30.7092	-54.2886	-11.3141	-40.7086	15.0443	-27.9859	-90.4874	24.3796	-17.247	-89.2382	33.0301	-27.5035	-84.2493	62.3607	-9.49068	-23.2252	64.0403	-18.5412	-11.5759	59.3952	-5.84112	-3.71184	52.9619	8.6235	24.7281	57.6517	1.28096	36.6874	50.8416	12.7328	43.5737	50.3239	8.6235	64.5102	54.7726
	-74.6854	8.66186	24.6879	-76.2162	-2.16114	15.0349	-67.9462	6.31552	7.04447	-59.7153	-8.37203	-22.1142	-59.5203	-20.885	-30.7188	-54.2605	-11.3908	-40.721	15.0919	-28.1011	-90.4499	24.4357	-17.3237	-89.1909	33.0404	-27.6356	-84.2282	62.43	-9.41539	-23.1338	64.0811	-18.3558	-11.4809	59.3983	-5.88631	-3.79939	52.9601	8.66186	24.6879	57.6324	1.34102	36.6927	50.8395	12.8041	43.5912	50.2497	8.66186	64.503	54.6642
	-74.6773	8.71436	24.6529	-76.218	-2.08239	14.9737	-67.9673	6.30618	7.01016	-59.6715	-8.4515	-22.1361	-59.5023	-20.95	-30.7238	-54.2441	-11.4701	-40.7324	15.1168	-28.2518	-90.4147	24.49	-17.4287	-89.1491	33.0357	-27.8165	-84.2058	62.5084	-9.36179	-23.0437	64.1184	-18.2142	-11.3898	59.4181	-5.90996	-3.85169	52.9947	8.71436	24.6529	57.6523	1.42059	36.7105	50.8697	12.8817	43.606	50.1873	8.71436	64.4962	54.6212
	-74.6872	8.76906	24.6245	-76.2195	-2.0006	14.9231	-67.9777	6.33421	6.9511	-59.6897	-8.49222	-22.1731	-59.5254	-21.0238	-30.7361	-54.2455	-11.5389	-40.7535	15.119	-28.4086	-90.3984	24.5343	-17.5381	-89.1268	33.0132	-28.0048	-84.1981	62.5807	-9.33127	-22.9723	64.143	-18.1287	-11.316	59.4486	-5.92047	-3.87246	53.0614	8.76906	24.6245	57.7054	1.49994	36.7376	50.9233	12.9462	43.6139	50.1529	8.76906	64.5023	54.6467
	-74.7158	8.81582	24.6027	-76.2298	-1.92631	14.8762	-67.981	6.39434	6.88238	-59.7596	-8.49196	-22.2196	-59.5765	-21.0902	-30.7563	-54.2645	-11.588	-40.7879	15.1093	-28.5462	-90.4056	24.5666	-17.6316	-89.125	32.9808	-28.163	-84.2044	62.6338	-9.31976	-22.9245	64.1466	-18.0965	-11.2579	59.4778	-5.92599	-3.87403	53.1459	8.81582	24.6027	57.7751	1.56356	36.7683	50.9823	12.9856	43.6109	50.1493	8.81582	64.5223	54.7206
	-74.7567	8.84779	24.5864	-76.2525	-1.86625	14.8295	-67.979	6.47209	6.82114	-59.8548	-8.4617	-22.2655	-59.6291	-21.1377	-30.7736	-54.2939	-11.6136	-40.8304	15.1054	-28.6477	-90.4275	24.5917	-17.6956	-89.1313	32.9542	-28.2665	-84.2078	62.6584	-9.32145	-22.8957	64.1219	-18.1038	-11.2037	59.4908	-5.93135	-3.87021	53.2259	8.84779	24.5864	57.8379	1.60151	36.7943	51.0244	12.9957	43.5938	50.165	8.84779	64.545	54.8059
	-74.7991	8.86192	24.5743	-76.2836	-1.82414	14.7831	-67.9703	6.54685	6.77818	-59.942	-8.4199	-22.3002	-59.6529	-21.1636	-30.7728	-54.3217	-11.6155	-40.8697	15.1254	-28.7057	-90.447	24.619	-17.7238	-89.1265	32.9494	-28.3081	-84.1858	62.6507	-9.33126	-22.8781	64.0639	-18.1327	-11.1403	59.4744	-5.93792	-3.87133	53.2775	8.86192	24.5743	57.8703	1.60941	36.8055	51.0296	12.9783	43.5606	50.1801	8.86192	64.5522	54.8619
	-74.8331	8.85858	24.5665	-76.3131	-1.80125	14.7403	-67.9516	6.59805	6.75223	-59.9921	-8.38548	-22.3165	-59.6267	-21.1737	-30.7431	-54.336	-11.5963	-40.8943	15.1807	-28.7215	-90.4489	24.6575	-17.7172	-89.0958	32.975	-28.2972	-84.1239	62.6127	-9.34535	-22.8664	63.9719	-18.1665	-11.0618	59.4225	-5.94531	-3.88249	53.2821	8.85858	24.5665	57.8564	1.58756	36.794	50.9868	12.9381	43.5122	50.1756	8.85858	64.5293	54.8593
	-74.8534	8.84036	24.5654	-76.3312	-1.79685	14.707	-67.9203	6.61154	6.7298	-59.9904	-8.37256	-22.3133	-59.5491	-21.1783	-30.6846	-54.3315	-11.5598	-40.8994	15.269	-28.7026	-90.4291	24.7099	-17.6807	-89.0399	33.0269	-28.2529	-84.027	62.5531	-9.36049	-22.8613	63.8515	-18.1933	-10.9738	59.3398	-5.95341	-3.90428	53.2339	8.84036	24.5654	57.7948	1.54009	36.7582	50.899	12.8814	43.4539	50.1436	8.84036	64.4745	54.7926
	-74.8612	8.81089	24.5751	-76.3346	-1.80881	14.69	-67.8769	6.58402	6.69096	-59.9428	-8.38723	-22.2956	-59.443	-21.1867	-30.6102	-54.3144	-11.5102	-40.8898	15.3703	-28.6596	-90.399	24.7672	-17.6218	-88.9776	33.0869	-28.1963	-83.9214	62.4867	-9.37424	-22.8672	63.7161	-18.2093	-10.89	59.2417	-5.96407	-3.9343	53.1436	8.81089	24.5751	57.7021	1.47415	36.7062	50.7851	12.8144	43.3959	50.094	8.81089	64.4025	54.683
	-74.8625	8.77438	24.5995	-76.3297	-1.83392	14.6963	-67.827	6.52416	6.6185	-59.8752	-8.42587	-22.2736	-59.3492	-21.201	-30.5406	-54.3026	-11.451	-40.8792	15.4488	-28.6039	-90.3804	24.8099	-17.5488	-88.9393	33.1287	-28.1442	-83.8448	62.431	-9.38666	-22.8879	63.5857	-18.2195	-10.8243	59.1509	-5.98222	-3.96825	53.0373	8.77438	24.5995	57.6086	1.39907	36.6551	50.6765	12.7437	43.3504	50.0527	8.77438	64.3398	54.5706
	-74.8656	8.73553	24.6389	-76.3302	-1.86756	14.7303	-67.7804	6.44952	6.50699	-59.8236	-8.47481	-22.2582	-59.3099	-21.2119	-30.4955	-54.3169	-11.3838	-40.8822	15.4668	-28.546	-90.3924	24.8163	-17.4711	-88.9506	33.1289	-28.1067	-83.8273	62.4018	-9.40254	-22.9212	63.4808	-18.2376	-10.7827	59.0889	-6.01566	-4.00042	52.9467	8.73553	24.6389	57.5469	1.32498	36.6241	50.6049	12.6763	43.3265	50.0492	8.73553	64.3117	54.4982
	-74.8761	8.69882	24.688	-76.3491	-1.90329	14.79	-67.7477	6.37957	6.36799	-59.8166	-8.51245	-22.2563	-59.3462	-21.1994	-30.4845	-54.3658	-11.307	-40.9053	15.4051	-28.4915	-90.437	24.7777	-17.3976	-89.0157	33.0812	-28.0859	-83.8738	62.4075	-9.4315	-22.9564	63.4153	-18.2816	-10.7599	59.0673	-6.0731	-4.0241	52.8951	8.69882	24.688	57.5353	1.26086	36.6252	50.5876	12.6194	43.3247	50.0984	8.69882	64.3278	54.4917
	-74.8952	8.66673	24.7355	-76.3906	-1.93352	14.8657	-67.7346	6.32767	6.22869	-59.8598	-8.51492	-22.2675	-59.445	-21.1395	-30.5056	-54.4345	-11.2152	-40.9424	15.2806	-28.438	-90.4951	24.71	-17.3335	-89.1111	33.0053	-28.0765	-83.9593	62.4457	-9.48432	-22.9765	63.3898	-18.3671	-10.7423	59.0819	-6.16085	-4.03238	52.8846	8.66673	24.7355	57.5664	1.21263	36.656	50.615	12.5772	43.3363	50.1852	8.66673	64.3756	54.5453
	-74.918	8.63791	24.7691	-76.4465	-1.95194	14.94	-67.74	6.29635	6.12321	-59.9312	-8.46475	-22.2877	-59.5623	-21.0147	-30.5515	-54.486	-11.1011	-40.9798	15.1469	-28.3741	-90.5365	24.6531	-17.2758	-89.1965	32.9428	-28.0669	-84.0417	62.504	-9.56747	-22.9653	63.3923	-18.5001	-10.716	59.1136	-6.27996	-4.01901	52.8932	8.63791	24.7691	57.6069	1.18181	36.7012	50.6511	12.5489	43.3486	50.265	8.63791	64.4273	54.6224
	-74.9349	8.60683	24.7809	-76.4993	-1.95702	14.9929	-67.7557	6.27865	6.07984	-59.9932	-8.35906	-22.3144	-59.6454	-20.8232	-30.6206	-54.4789	-10.959	-41.0083	15.0709	-28.2835	-90.5416	24.6536	-17.2137	-89.2386	32.9382	-28.0418	-84.0863	62.5647	-9.67919	-22.9138	63.405	-18.6746	-10.6727	59.1378	-6.42546	-3.97941	52.8855	8.60683	24.7809	57.6129	1.16468	36.742	50.6492	12.5276	43.3539	50.2813	8.60683	64.4576	54.6723
	-74.9345	8.56544	24.7725	-76.5318	-1.95495	15.0073	-67.7713	6.26317	6.11034	-60.0136	-8.21305	-22.3513	-59.6605	-20.5834	-30.7208	-54.3914	-10.7888	-41.0318	15.0985	-28.1516	-90.5178	24.7395	-17.1309	-89.2314	33.0148	-27.9867	-84.0865	62.6118	-9.80991	-22.8255	63.4142	-18.8758	-10.6138	59.1371	-6.58819	-3.91172	52.8331	8.56544	24.7725	57.5528	1.15219	36.767	50.5759	12.5021	43.3554	50.195	8.56544	64.4588	54.6573
	-74.9085	8.50594	24.7547	-76.5357	-1.95944	14.9752	-67.7787	6.23872	6.20692	-59.9832	-8.05586	-22.4068	-59.6098	-20.3298	-30.8641	-54.2367	-10.5985	-41.0663	15.2289	-27.9714	-90.4984	24.903	-17.0119	-89.1997	33.1601	-27.892	-84.0657	62.6373	-9.94609	-22.7158	63.4177	-19.0863	-10.5503	59.1098	-6.75751	-3.81806	52.7307	8.50594	24.7547	57.4246	1.1312	36.7771	50.4293	12.461	43.3659	50.0056	8.50594	64.4451	54.5729
	-74.8558	8.42358	24.742	-76.5154	-1.98685	14.8998	-67.775	6.19684	6.34752	-59.9178	-7.92011	-22.4864	-59.5279	-20.1026	-31.0546	-54.0586	-10.403	-41.1292	15.4169	-27.7449	-90.524	25.1035	-16.8472	-89.1834	33.3321	-27.7548	-84.0625	62.6428	-10.0747	-22.6059	63.4257	-19.2915	-10.4994	59.0712	-6.92316	-3.70534	52.5994	8.42358	24.742	57.2565	1.08814	36.7826	50.239	12.3954	43.399	49.7523	8.42358	64.4414	54.4479
	-74.7829	8.31836	24.7456	-76.4834	-2.04807	14.7944	-67.7612	6.13323	6.5055	-59.8451	-7.8305	-22.5872	-59.4586	-19.9341	-31.2791	-53.9098	-10.2196	-41.2261	15.5986	-27.4814	-90.6179	25.2903	-16.6367	-89.2134	33.4818	-27.5792	-84.1075	62.6373	-10.1855	-22.5152	63.4535	-19.4797	-10.4788	59.0436	-7.07572	-3.58482	52.4723	8.31836	24.7456	57.0917	1.01408	36.7947	50.0488	12.3016	43.4604	49.4925	8.31836	64.4678	54.3239
	-74.7014	8.19482	24.768	-76.4533	-2.142	14.6777	-67.7385	6.0491	6.65849	-59.788	-7.79788	-22.6957	-59.4304	-19.8402	-31.5089	-53.8261	-10.0634	-41.3465	15.7245	-27.1933	-90.7741	25.4277	-16.3896	-89.2962	33.5773	-27.3741	-84.2091	62.6311	-10.2711	-22.4549	63.5114	-19.6407	-10.4994	59.0441	-7.20668	-3.47	52.3759	8.19482	24.768	56.9659	0.9087	36.8187	49.8933	12.1809	43.5441	49.2737	8.19482	64.5283	54.2301
	-74.623	8.0602	24.8035	-76.4321	-2.25548	14.5687	-67.7046	5.9509	6.79343	-59.7543	-7.82194	-22.793	-59.444	-19.8214	-31.7095	-53.8136	-9.94668	-41.4684	15.7774	-26.8934	-90.9626	25.507	-16.1204	-89.4152	33.6151	-27.15	-84.3527	62.63	-10.3255	-22.4265	63.5981	-19.7638	-10.5625	59.076	-7.30911	-3.37358	52.317	8.0602	24.8035	56.8934	0.7805	36.8526	49.7841	12.0397	43.6358	49.116	8.0602	64.6116	54.1709
	-74.5549	7.92163	24.8427	-76.4182	-2.36987	14.4828	-67.653	5.8475	6.90725	-59.7395	-7.90006	-22.8609	-59.4782	-19.8725	-31.8529	-53.8538	-9.88274	-41.568	15.7719	-26.5923	-91.1462	25.5419	-15.8433	-89.5423	33.6145	-26.9148	-84.5122	62.6334	-10.3436	-22.4249	63.7002	-19.8395	-10.6591	59.1289	-7.37914	-3.30463	52.284	7.92163	24.8427	56.8669	0.642466	36.8895	49.7113	11.8868	43.7196	49.0131	7.92163	64.6996	54.1314
	-74.4983	7.78309	24.877	-76.4035	-2.47058	14.4292	-67.5757	5.74535	7.00415	-59.7356	-8.03541	-22.8865	-59.5068	-19.9921	-31.926	-53.9196	-9.88851	-41.6278	15.7382	-26.2961	-91.2981	25.5519	-15.5662	-89.6532	33.6028	-26.6697	-84.6632	62.6366	-10.3216	-22.4426	63.8003	-19.8618	-10.7755	59.1854	-7.41748	-3.26728	52.258	7.78309	24.877	56.8672	0.505071	36.9217	49.6554	11.7295	43.7836	48.9464	7.78309	64.7762	54.0937
	-74.4475	7.64242	24.9019	-76.3773	-2.55462	14.4099	-67.4664	5.64438	7.09129	-59.7401	-8.23882	-22.8653	-59.5153	-20.1863	-31.9329	-53.9924	-9.9824	-41.6408	15.7049	-26.0017	-91.41	25.5481	-15.2848	-89.735	33.6009	-26.4046	-84.7929	62.6342	-10.258	-22.4738	63.884	-19.8313	-10.8998	59.2298	-7.42968	-3.26141	52.2255	7.64242	24.9019	56.8762	0.369529	36.9445	49.6013	11.5688	43.8224	48.8995	7.64242	64.8332	54.0499
	-74.3912	7.4892	24.9178	-76.3294	-2.6327	14.4202	-67.3224	5.53712	7.17475	-59.7573	-8.52292	-22.8014	-59.5071	-20.4628	-31.8931	-54.0692	-10.1758	-41.611	15.6874	-25.6923	-91.4925	25.5263	-14.9784	-89.7883	33.6152	-26.0959	-84.9035	62.6223	-10.1527	-22.5162	63.9457	-19.755	-11.0274	59.253	-7.4248	-3.28429	52.1855	7.4892	24.9178	56.8847	0.224186	36.9575	49.5452	11.3942	43.8376	48.8649	7.4892	64.8704	54.0066
	-74.3152	7.30538	24.9296	-76.2525	-2.72566	14.4494	-67.146	5.41185	7.25768	-59.7942	-8.8927	-22.7073	-59.4973	-20.8204	-31.8364	-54.1581	-10.464	-41.552	15.6866	-25.335	-91.5679	25.4726	-14.6108	-89.8228	33.6391	-25.7077	-85.0091	62.6007	-10.0067	-22.5716	63.9883	-19.6433	-11.1631	59.2546	-7.41245	-3.33232	52.1485	7.30538	24.9296	56.8934	0.0459817	36.9641	49.4944	11.1839	43.837	48.8425	7.30538	64.8933	53.9787
	-74.208	7.07011	24.944	-76.1436	-2.85683	14.4844	-66.944	5.25854	7.34079	-59.854	-9.33826	-22.6013	-59.5005	-21.2433	-31.7953	-54.2673	-10.8221	-41.4829	15.6936	-24.8879	-91.6608	25.3743	-14.1402	-89.8527	33.6605	-25.2015	-85.1295	62.572	-9.8209	-22.6433	64.0201	-19.5067	-11.3177	59.2411	-7.39941	-3.40173	52.1307	7.07011	24.944	56.9094	-0.192731	36.9692	49.4625	10.9102	43.8328	48.8337	7.07011	64.9087	53.9798
	-74.0667	6.76802	24.9676	-76.0056	-3.04329	14.5127	-66.727	5.07431	7.42371	-59.9321	-9.83394	-22.5032	-59.5209	-21.7019	-31.7954	-54.3964	-11.2103	-41.4236	15.698	-24.3159	-91.7891	25.2306	-13.536	-89.8906	33.6704	-24.551	-85.2811	62.5411	-9.59687	-22.734	64.0513	-19.3526	-11.501	59.2235	-7.38736	-3.48842	52.1461	6.76802	24.9676	56.941	-0.514002	36.9766	49.4618	10.5507	43.8382	48.836	6.76802	64.923	54.0145
	-73.8988	6.39702	25.0045	-75.8471	-3.28972	14.5256	-66.5088	4.86542	7.50583	-60.0181	-10.3443	-22.4291	-59.5492	-22.1607	-31.8476	-54.5347	-11.5849	-41.3888	15.6919	-23.6083	-91.9576	25.0573	-12.794	-89.9441	33.6676	-23.7564	-85.4704	62.5135	-9.33817	-22.8423	64.0896	-19.1853	-11.7157	59.2127	-7.37258	-3.58688	52.2006	6.39702	25.0045	56.993	-0.92483	36.9869	49.4979	10.0986	43.8631	48.8415	6.39702	64.9396	54.0751
	-73.721	5.97128	25.0549	-75.6808	-3.58729	14.5195	-66.3035	4.64466	7.58591	-60.1008	-10.8337	-22.3867	-59.5701	-22.5878	-31.9457	-54.667	-11.9114	-41.3846	15.6717	-22.788	-92.1573	24.8822	-11.9426	-90.0144	33.6581	-22.8495	-85.6912	62.4919	-9.05177	-22.962	64.1371	-19.007	-11.9531	59.2146	-7.34792	-3.68946	52.2882	5.97128	25.0549	57.0632	-1.41276	36.9983	49.5657	9.56706	43.9123	48.8389	5.97128	64.9595	54.1449
	-73.5529	5.51737	25.1164	-75.5201	-3.91747	14.4954	-66.1235	4.42594	7.66171	-60.1735	-11.2754	-22.3742	-59.5702	-22.9624	-32.0706	-54.7814	-12.1727	-41.4081	15.6366	-21.9069	-92.3695	24.7354	-11.0347	-90.0975	33.6502	-21.887	-85.9275	62.4749	-8.74792	-23.0819	64.1902	-18.8196	-12.1954	59.227	-7.30612	-3.78684	52.3928	5.51737	25.1164	57.1432	-1.94859	37.0079	49.6507	8.98606	43.9842	48.8175	5.51737	64.9811	54.2037
	-73.4099	5.06586	25.1846	-75.3754	-4.25792	14.4575	-65.9759	4.21954	7.73098	-60.2361	-11.6565	-22.3833	-59.544	-23.2776	-32.1984	-54.874	-12.37	-41.451	15.5876	-21.0279	-92.5735	24.6373	-10.1317	-90.186	33.6488	-20.934	-86.1592	62.4578	-8.43832	-23.1898	64.2416	-18.6257	-12.4222	59.2414	-7.24292	-3.87009	52.4938	5.06586	25.1846	57.2216	-2.49482	37.0141	49.7335	8.39245	44.0723	48.7726	5.06586	65.0013	54.2363
	-73.299	4.6426	25.2549	-75.251	-4.58752	14.4115	-65.8612	4.03065	7.79359	-60.2935	-11.9768	-22.403	-59.4939	-23.5377	-32.3085	-54.9483	-12.5173	-41.5029	15.5275	-20.2063	-92.7532	24.5911	-9.28519	-90.2714	33.6528	-20.0465	-86.3684	62.4353	-8.13363	-23.276	64.285	-18.4286	-12.6192	59.2469	-7.15865	-3.93359	52.5741	4.6426	25.2549	57.2889	-3.01568	37.0166	49.7981	7.81986	44.1679	48.7079	4.6426	65.0165	54.2372
	-73.2172	4.26352	25.3221	-75.1455	-4.8891	14.3633	-65.7742	3.86093	7.85278	-60.3523	-12.2444	-22.4237	-59.4267	-23.7541	-32.3888	-55.0128	-12.6334	-41.5542	15.4608	-19.4764	-92.8998	24.5825	-8.52704	-90.3456	33.6567	-19.2599	-86.5433	62.4051	-7.84175	-23.337	64.3184	-18.2314	-12.7823	59.2366	-7.05784	-3.97663	52.6265	4.26352	25.3221	57.3421	-3.48485	37.0158	49.8383	7.29213	44.2613	48.6347	4.26352	65.0235	54.2122
	-73.155	3.93409	25.3813	-75.0532	-5.15098	14.3168	-65.7062	3.71108	7.91373	-60.4159	-12.4713	-22.439	-59.3506	-23.94	-32.4377	-55.0751	-12.7349	-41.5969	15.3933	-18.8499	-93.0126	24.5867	-7.86818	-90.4021	33.6539	-18.5867	-86.6795	62.3684	-7.56756	-23.3755	64.3446	-18.0369	-12.9176	59.2099	-6.94747	-4.00308	52.6549	3.93409	25.3813	57.385	-3.88882	37.012	49.8598	6.8216	44.3449	48.5683	3.93409	65.0209	54.1754
	-73.1013	3.65198	25.4282	-74.9676	-5.36798	14.2723	-65.6481	3.58208	7.97976	-60.4826	-12.6694	-22.4464	-59.2727	-24.1081	-32.4626	-55.1394	-12.8338	-41.6252	15.3315	-18.3213	-93.096	24.5792	-7.30396	-90.4377	33.6409	-18.0214	-86.7789	62.3299	-7.31385	-23.399	64.3689	-17.8482	-13.0361	59.1733	-6.83486	-4.0192	52.6718	3.65198	25.4282	57.4256	-4.22608	37.0053	49.8769	6.41129	44.4138	48.5221	3.65198	65.0095	54.1432
	-73.047	3.41082	25.4608	-74.885	-5.54204	14.2266	-65.5926	3.47458	8.04921	-60.5454	-12.8495	-22.4468	-59.1985	-24.2689	-32.4773	-55.2042	-12.9367	-41.6361	15.2816	-17.8769	-93.1571	24.5444	-6.82164	-90.453	33.6195	-17.5481	-86.8483	62.2952	-7.08222	-23.4163	64.3966	-17.6693	-13.1477	59.1362	-6.726	-4.03109	52.6914	3.41082	25.4608	57.472	-4.50392	36.9958	49.9056	6.05838	44.4668	48.5026	3.41082	64.9922	54.1275
	-72.9885	3.20333	25.4798	-74.8061	-5.68099	14.1741	-65.5354	3.38758	8.11543	-60.5945	-13.019	-22.4435	-59.132	-24.4288	-32.4963	-55.2637	-13.0454	-41.6295	15.2482	-17.5017	-93.2037	24.48	-6.40666	-90.4527	33.5953	-17.1487	-86.8968	62.2689	-6.87355	-23.4342	64.4301	-17.5043	-13.2571	59.1078	-6.62453	-4.04281	52.7243	3.20333	25.4798	57.5282	-4.73445	36.9839	49.9568	5.75743	44.5063	48.5085	3.20333	64.9729	54.1318
	-72.9272	3.02317	25.4883	-74.735	-5.79522	14.1107	-65.4753	3.31806	8.16992	-60.6226	-13.1801	-22.44	-59.0766	-24.5876	-32.5304	-55.3106	-13.1558	-41.6075	15.2324	-17.1821	-93.2419	24.3942	-6.04635	-90.4431	33.574	-16.8067	-86.9333	62.2529	-6.68784	-23.4561	64.4681	-17.3566	-13.3627	59.0939	-6.53163	-4.05576	52.7741	3.02317	25.4883	57.5932	-4.93072	36.9701	50.0329	5.50228	44.537	48.533	3.02317	64.9548	54.1519
	-72.8686	2.8658	25.4909	-74.6774	-5.89337	14.0368	-65.4148	3.26205	8.20658	-60.6284	-13.3286	-22.4379	-59.0365	-24.7374	-32.5821	-55.3399	-13.2582	-41.573	15.2306	-16.9075	-93.2755	24.3005	-5.73159	-90.4309	33.5578	-16.5097	-86.9644	62.2453	-6.52396	-23.4812	64.5064	-17.228	-13.4594	59.0948	-6.44652	-4.06918	52.8377	2.8658	25.4909	57.6621	-5.10372	36.955	50.1273	5.28692	44.5641	48.568	2.8658	64.94	54.1785
	-72.8198	2.72869	25.4923	-74.6381	-5.97924	13.9592	-65.359	3.21641	8.22455	-60.6188	-13.4554	-22.4353	-59.0171	-24.8637	-32.6448	-55.3507	-13.3393	-41.5279	15.2337	-16.6698	-93.3053	24.2113	-5.45738	-90.4212	33.543	-16.2493	-86.9928	62.2416	-6.37987	-23.5065	64.5387	-17.1179	-13.5411	59.1058	-6.36753	-4.08131	52.907	2.72869	25.4923	57.7285	-5.26007	36.9393	50.2284	5.10593	44.5917	48.6085	2.72869	64.9289	54.2022
	-72.7872	2.61142	25.4959	-74.6188	-6.05155	13.8887	-65.3138	3.18007	8.22825	-60.6073	-13.5491	-22.4281	-59.0235	-24.9495	-32.7053	-55.347	-13.3862	-41.4733	15.2304	-16.4641	-93.3302	24.134	-5.22284	-90.4168	33.5215	-16.0218	-87.0174	62.2358	-6.25331	-23.5283	64.5588	-17.0245	-13.6031	59.1191	-6.29337	-4.09056	52.9728	2.61142	25.4959	57.7869	-5.40106	36.9238	50.3233	4.95491	44.6211	48.6532	2.61142	64.9209	54.2175
	-72.7741	2.51521	25.5033	-74.6167	-6.10635	13.8361	-65.2837	3.15425	8.22505	-60.6099	-13.6009	-22.4121	-59.0579	-24.9819	-32.7484	-55.335	-13.3915	-41.4105	15.2106	-16.2885	-93.348	24.0707	-5.03043	-90.4184	33.4853	-15.8273	-87.0343	62.2235	-6.14275	-23.544	64.563	-16.9455	-13.6438	59.1266	-6.22414	-4.09644	53.028	2.51521	25.5033	57.8347	-5.52347	36.9091	50.4024	4.83094	44.6511	48.7034	2.51521	64.915	54.225
	-72.7797	2.44188	25.5148	-74.6239	-6.14053	13.8083	-65.2692	3.14152	8.22241	-60.6387	-13.6077	-22.3859	-59.1165	-24.958	-32.763	-55.32	-13.3567	-41.3419	15.1694	-16.1433	-93.3566	24.0198	-4.88375	-90.4253	33.4305	-15.6695	-87.0398	62.2035	-6.04791	-23.5531	64.5516	-16.8791	-13.6649	59.1225	-6.16177	-4.10004	53.0697	2.44188	25.5148	57.8721	-5.6221	36.8959	50.4618	4.73259	44.6786	48.7599	2.44188	64.9106	54.2311
	-72.7991	2.39221	25.5291	-74.6281	-6.15406	13.8063	-65.2657	3.1444	8.22596	-60.6972	-13.5737	-22.3518	-59.1895	-24.8866	-32.7458	-55.3038	-13.2918	-41.2722	15.1098	-16.0295	-93.3551	23.9783	-4.78442	-90.4359	33.3601	-15.5525	-87.0319	62.1784	-5.96956	-23.5565	64.5291	-16.8245	-13.6705	59.1055	-6.10944	-4.10369	53.0997	2.39221	25.5291	57.9018	-5.69322	36.8842	50.5035	4.65904	44.7002	48.8208	2.39221	64.9067	54.2453
	-72.8252	2.36456	25.5449	-74.6164	-6.15013	13.8259	-65.2648	3.16386	8.23872	-60.7782	-13.5082	-22.3146	-59.2637	-24.7851	-32.7028	-55.2845	-13.2115	-41.2073	15.041	-15.9465	-93.3446	23.9443	-4.72912	-90.4476	33.283	-15.4779	-87.0115	62.1533	-5.9086	-23.5565	64.5028	-16.7816	-13.6663	59.0787	-6.0702	-4.11003	53.1227	2.36456	25.5449	57.927	-5.73711	36.8733	50.5338	4.60881	44.7136	48.881	2.36456	64.9028	54.2768
	-72.8513	2.35428	25.5604	-74.5795	-6.13353	13.8591	-65.2575	3.19822	8.26083	-60.8656	-13.4232	-22.2798	-59.3261	-24.6732	-32.6465	-55.2582	-13.1297	-41.1526	14.976	-15.8904	-93.3273	23.918	-4.70856	-90.4581	33.211	-15.4416	-86.9826	62.1333	-5.86495	-23.5547	64.4808	-16.7505	-13.6574	59.0478	-6.04539	-4.1209	53.1437	2.35428	25.5604	57.9497	-5.75868	36.8627	50.5598	4.57874	44.7186	48.9333	2.35428	64.8977	54.3304
	-72.8725	2.35434	25.5742	-74.5169	-6.10876	13.896	-65.2378	3.24267	8.28923	-60.9389	-13.3293	-22.2518	-59.3682	-24.5659	-32.592	-55.2218	-13.0551	-41.1122	14.9278	-15.854	-93.3071	23.9011	-4.70868	-90.4648	33.1555	-15.4335	-86.9517	62.1217	-5.8367	-23.5523	64.4696	-16.7302	-13.6478	59.0187	-6.03367	-4.1368	53.1663	2.35434	25.5742	57.97	-5.76593	36.8523	50.5866	4.56376	44.717	48.9714	2.35434	64.8906	54.4036
	-72.8877	2.35685	25.5852	-74.4387	-6.07908	13.9258	-65.2057	3.29012	8.31787	-60.9789	-13.2329	-22.2323	-59.3876	-24.4682	-32.5518	-55.1743	-12.9891	-41.0876	14.9051	-15.828	-93.288	23.8955	-4.71371	-90.466	33.1235	-15.4384	-86.9269	62.1188	-5.82006	-23.5496	64.4731	-16.7179	-13.6401	58.9951	-6.03125	-4.15697	53.1904	2.35685	25.5852	57.9865	-5.76754	36.8431	50.6153	4.55761	44.7116	48.9921	2.35685	64.8808	54.4865
	-72.8986	2.35491	25.5919	-74.3622	-6.04672	13.938	-65.1665	3.33358	8.33914	-60.9725	-13.1353	-22.2209	-59.3872	-24.3746	-32.5318	-55.1172	-12.9263	-41.0783	14.9108	-15.8021	-93.2734	23.902	-4.70983	-90.4609	33.1172	-15.4398	-86.917	62.1223	-5.81016	-23.5475	64.4915	-16.7095	-13.6356	58.978	-6.03311	-4.17981	53.2129	2.35491	25.5919	57.9965	-5.7708	36.8363	50.6434	4.5542	44.7056	48.9967	2.35491	64.869	54.5644
	-72.9091	2.34415	25.5928	-74.3056	-6.01382	13.9242	-65.1292	3.36932	8.34621	-60.9164	-13.0333	-22.2149	-59.3721	-24.273	-32.5302	-55.0539	-12.8562	-41.0812	14.9413	-15.7676	-93.2656	23.919	-4.68831	-90.4502	33.133	-15.4242	-86.9293	62.1281	-5.80244	-23.5476	64.5216	-16.6999	-13.6353	58.9663	-6.03465	-4.20313	53.2287	2.34415	25.5928	57.9986	-5.78044	36.8331	50.667	4.54904	44.7013	48.9902	2.34415	64.8574	54.6231
	-72.9228	2.32366	25.5864	-74.2805	-5.98302	13.8809	-65.1011	3.39902	8.33567	-60.8173	-12.9203	-22.2105	-59.3468	-24.1501	-32.5387	-54.9883	-12.7655	-41.0907	14.9881	-15.7192	-93.2642	23.9431	-4.64732	-90.4357	33.1633	-15.3849	-86.968	62.1316	-5.79422	-23.5535	64.5573	-16.6851	-13.6403	58.9584	-6.03301	-4.22408	53.2329	2.32366	25.5864	57.9933	-5.79821	36.8338	50.6827	4.54054	44.6996	48.9796	2.32366	64.8493	54.6545
	-72.9416	2.29614	25.5722	-74.2869	-5.95731	13.8116	-65.0861	3.42936	8.30948	-60.69	-12.7882	-22.2026	-59.3125	-23.9976	-32.5448	-54.9241	-12.6419	-41.0985	15.041	-15.6567	-93.2664	23.97	-4.59228	-90.4205	33.1988	-15.3245	-87.0315	62.1295	-5.78568	-23.5698	64.5913	-16.6636	-13.6519	58.9542	-6.02761	-4.2391	53.2236	2.29614	25.5722	57.9835	-5.82274	36.8367	50.6899	4.53063	44.701	48.9716	2.29614	64.8483	54.659
	-72.9652	2.26748	25.5511	-74.3135	-5.9393	13.7279	-65.083	3.46873	8.27503	-60.5526	-12.6295	-22.1851	-59.2675	-23.8149	-32.5353	-54.8645	-12.4767	-41.0951	15.0908	-15.5868	-93.2676	23.9954	-4.53497	-90.4075	33.2315	-15.2543	-87.1113	62.1206	-5.77974	-23.6004	64.6169	-16.6374	-13.671	58.9551	-6.01973	-4.24434	53.2034	2.26748	25.5511	57.9735	-5.84944	36.8395	50.6907	4.52473	44.706	48.9698	2.26748	64.8564	54.6449
	-72.9914	2.24581	25.5259	-74.3432	-5.9303	13.6463	-65.0887	3.52262	8.24274	-60.4203	-12.4393	-22.1524	-59.2094	-23.6092	-32.4997	-54.812	-12.2694	-41.0721	15.1315	-15.5232	-93.2627	24.0176	-4.49162	-90.3988	33.2571	-15.1929	-87.1922	62.106	-5.78103	-23.6471	64.6294	-16.6118	-13.6969	58.963	-6.01173	-4.23694	53.1792	2.24581	25.5259	57.9675	-5.87071	36.8392	50.6893	4.53079	44.7154	48.9738	2.24581	64.8729	54.6251
	-73.0176	2.2401	25.5013	-74.3599	-5.92953	13.5827	-65.1007	3.59024	8.22186	-60.3023	-12.2172	-22.1005	-59.1391	-23.3924	-32.4325	-54.7687	-12.0285	-41.0254	15.1613	-15.485	-93.248	24.0375	-4.48021	-90.3946	33.2759	-15.1618	-87.2561	62.0893	-5.79448	-23.7068	64.6272	-16.5942	-13.725	58.9787	-6.00618	-4.21672	53.1594	2.2401	25.5013	57.9679	-5.87727	36.8342	50.6901	4.55763	44.7304	48.98	2.2401	64.8933	54.6112
	-73.0421	2.25823	25.4821	-74.3552	-5.93364	13.5473	-65.1188	3.66423	8.21678	-60.2007	-11.9684	-22.0293	-59.0641	-23.1768	-32.3355	-54.7356	-11.7717	-40.9566	15.1814	-15.4927	-93.2217	24.0581	-4.51645	-90.3927	33.2917	-15.1812	-87.2866	62.0759	-5.82391	-23.7714	64.6109	-16.5916	-13.7462	59.0004	-6.00517	-4.18724	53.1514	2.25823	25.4821	57.9749	-5.86057	36.8242	50.6955	4.61247	44.7511	48.984	2.25823	64.9107	54.6104
	-73.0652	2.30452	25.4721	-74.3302	-5.9371	13.541	-65.1446	3.7341	8.22586	-60.1129	-11.7031	-21.9427	-58.9977	-22.9711	-32.2168	-54.7113	-11.521	-40.8729	15.1952	-15.5615	-93.1841	24.0827	-4.60905	-90.3894	33.309	-15.2643	-87.2751	62.071	-5.87068	-23.8286	64.5831	-16.6078	-13.7478	59.0238	-6.00958	-4.15557	53.1592	2.30452	25.4721	57.9866	-5.81575	36.8111	50.7055	4.69813	44.776	48.9825	2.30452	64.9173	54.6234
	-73.0884	2.37763	25.4728	-74.2945	-5.93368	13.5564	-65.1783	3.79145	8.24294	-60.0346	-11.4341	-21.8488	-58.9541	-22.7782	-32.0889	-54.6923	-11.298	-40.7856	15.2064	-15.6944	-93.1382	24.1125	-4.75526	-90.3807	33.3301	-15.4123	-87.2233	62.0776	-5.93245	-23.8658	64.5473	-16.641	-13.7162	59.0432	-6.01833	-4.1302	53.1818	2.37763	25.4728	58.0007	-5.74404	36.7986	50.7173	4.81085	44.8011	48.9759	2.37763	64.9079	54.6457
	-73.1135	2.46965	25.4827	-74.2608	-5.91881	13.5819	-65.218	3.83421	8.26044	-59.9623	-11.174	-21.7574	-58.9421	-22.5962	-31.9655	-54.673	-11.1177	-40.7063	15.2176	-15.8785	-93.0887	24.1455	-4.93929	-90.3644	33.3544	-15.6114	-87.1431	62.0956	-6.00252	-23.8745	64.5072	-16.6831	-13.6428	59.0541	-6.02806	-4.11799	53.2142	2.46965	25.4827	58.0144	-5.65314	36.7916	50.7266	4.93982	44.8209	48.9679	2.46965	64.8816	54.67
	-73.1417	2.56755	25.4978	-74.2405	-5.89129	13.606	-65.2591	3.86735	8.27266	-59.8951	-10.9329	-21.6776	-58.9615	-22.421	-31.8584	-54.6479	-10.985	-40.6441	15.2299	-16.0867	-93.0419	24.1772	-5.1351	-90.3415	33.3786	-15.8345	-87.0524	62.121	-6.07069	-23.8539	64.466	-16.7214	-13.5292	59.0542	-6.03354	-4.12169	53.2489	2.56755	25.4978	58.0259	-5.55552	36.7943	50.73	5.06907	44.8291	48.9645	2.56755	64.8437	54.6893
	-73.1721	2.65661	25.5125	-74.2399	-5.85349	13.6218	-65.2955	3.89996	8.27829	-59.834	-10.717	-21.6153	-59.0032	-22.2502	-31.7752	-54.6137	-10.8947	-40.6031	15.2423	-16.285	-93.0049	24.2014	-5.31322	-90.3165	33.3981	-16.0472	-86.9699	62.1473	-6.12565	-23.8124	64.4265	-16.7434	-13.3899	59.0441	-6.02914	-4.13969	53.2793	2.65661	25.5125	58.0344	-5.465	36.8092	50.7257	5.18153	44.8212	48.9708	2.65661	64.804	54.6989
	-73.2023	2.72459	25.5215	-74.259	-5.81028	13.628	-65.3219	3.94034	8.28092	-59.7801	-10.529	-21.5715	-59.0531	-22.0848	-31.7175	-54.5702	-10.8344	-40.5816	15.2522	-16.4427	-92.9838	24.2132	-5.44917	-90.2958	33.4088	-16.2174	-86.9099	62.1683	-6.15801	-23.7645	64.3905	-16.7404	-13.2503	59.0266	-6.0108	-4.16775	53.3016	2.72459	25.5215	58.0405	-5.39313	36.8349	50.7154	5.26376	44.7964	48.989	2.72459	64.7743	54.6973
	-73.2283	2.76505	25.5215	-74.2921	-5.76759	13.628	-65.3353	3.99209	8.28709	-59.7334	-10.3692	-21.543	-59.0971	-21.929	-31.6819	-54.5198	-10.7898	-40.5733	15.2566	-16.5412	-92.9821	24.2106	-5.53011	-90.2858	33.4086	-16.3241	-86.8797	62.1803	-6.1628	-23.7261	64.3596	-16.7102	-13.1405	59.0053	-5.9777	-4.2015	53.3166	2.76505	25.5215	58.0461	-5.34649	36.8668	50.7038	5.30961	44.7582	49.0177	2.76505	64.7643	54.6857
	-73.2473	2.7786	25.5116	-74.3301	-5.73128	13.6273	-65.3358	4.05272	8.30246	-59.6917	-10.2366	-21.524	-59.1252	-21.7889	-31.6612	-54.4653	-10.7494	-40.5699	15.2541	-16.5785	-92.9993	24.1952	-5.55719	-90.2904	33.3987	-16.3625	-86.8787	62.1833	-6.14042	-23.7083	64.3355	-16.6559	-13.0855	58.9829	-5.93243	-4.23764	53.3286	2.7786	25.5116	58.0535	-5.32591	36.8982	50.6968	5.32114	44.7143	49.0521	2.7786	64.7788	54.6667
	-73.2581	2.77156	25.4945	-74.3636	-5.70616	13.6304	-65.3262	4.11513	8.32813	-59.6519	-10.1294	-21.5089	-59.1338	-21.6698	-31.6468	-54.4091	-10.7075	-40.5643	15.245	-16.5667	-93.0312	24.1719	-5.54313	-90.3102	33.3832	-16.3431	-86.9002	62.1806	-6.09594	-23.7147	64.3203	-16.5846	-13.0976	58.9614	-5.8799	-4.27393	53.343	2.77156	25.4945	58.0648	-5.32738	36.9226	50.6996	5.30643	44.6739	49.0862	2.77156	64.8158	54.6429
	-73.2622	2.75306	25.475	-74.3867	-5.69501	13.6389	-65.3114	4.1709	8.35929	-59.6116	-10.0442	-21.494	-59.1259	-21.5742	-31.6316	-54.3519	-10.6642	-40.5526	15.2319	-16.5257	-93.0714	24.1467	-5.50612	-90.3424	33.3674	-16.2869	-86.9344	62.1769	-6.03711	-23.7412	64.3156	-16.505	-13.1727	58.9418	-5.8256	-4.30868	53.3634	2.75306	25.475	58.0799	-5.34425	36.9359	50.7142	5.27558	44.6441	49.1154	2.75306	64.8674	54.6157
	-73.2628	2.73157	25.4591	-74.3982	-5.69802	13.6506	-65.2965	4.21348	8.38681	-59.5705	-9.97665	-21.4788	-59.1085	-21.5012	-31.6118	-54.2934	-10.6222	-40.5349	15.2181	-16.4751	-93.1132	24.125	-5.46314	-90.3821	33.3563	-16.2165	-86.9714	62.1762	-5.97173	-23.7794	64.3224	-16.4257	-13.2915	58.925	-5.77401	-4.34055	53.3898	2.73157	25.4591	58.0972	-5.36954	36.9374	50.7387	5.23699	44.6285	49.1378	2.73157	64.9229	54.5855
	-73.2637	2.71242	25.4523	-74.4017	-5.71304	13.661	-65.2857	4.23982	8.40089	-59.5304	-9.92167	-21.4653	-59.0901	-21.4471	-31.5877	-54.2343	-10.5844	-40.515	15.2065	-16.4284	-93.1519	24.1097	-5.42483	-90.424	33.3525	-16.1498	-87.0035	62.1806	-5.90528	-23.8197	64.3395	-16.3542	-13.4254	58.9122	-5.72763	-4.36895	53.4185	2.71242	25.4523	58.1135	-5.39777	36.9299	50.7675	5.19525	44.6261	49.154	2.71242	64.9717	54.5522
	-73.2677	2.69673	25.4577	-74.4031	-5.73675	13.6652	-65.2812	4.25024	8.39488	-59.4941	-9.87493	-21.4563	-59.0773	-21.4071	-31.5628	-54.1768	-10.5509	-40.4985	15.1987	-16.39	-93.1851	24.1008	-5.39347	-90.464	33.3561	-16.0951	-87.0262	62.1902	-5.83961	-23.855	64.363	-16.2956	-13.5449	58.9049	-5.68681	-4.39434	53.4437	2.69673	25.4577	58.1254	-5.42599	36.9177	50.7936	5.15093	44.6334	49.167	2.69673	65.0063	54.5153
	-73.2757	2.68202	25.4754	-74.408	-5.76605	13.6615	-65.2836	4.24713	8.36803	-59.4636	-9.83357	-21.4534	-59.0727	-21.3762	-31.5414	-54.1257	-10.5193	-40.4899	15.1941	-16.3559	-93.2131	24.0956	-5.36405	-90.4995	33.3646	-16.0509	-87.0386	62.2029	-5.77316	-23.8819	64.3868	-16.2517	-13.6272	58.9048	-5.65008	-4.41824	53.4599	2.68202	25.4754	58.1304	-5.45407	36.906	50.8114	5.10185	44.6461	49.1801	2.68202	65.024	54.4754
	-73.2871	2.66398	25.5032	-74.4189	-5.7987	13.653	-65.2922	4.23393	8.32603	-59.4402	-9.79565	-21.4549	-59.0754	-21.3494	-31.526	-54.0877	-10.4854	-40.4908	15.19	-16.3174	-93.237	24.0901	-5.32796	-90.5293	33.3737	-16.0091	-87.0428	62.2153	-5.70274	-23.9009	64.4042	-16.2208	-13.662	58.913	-5.61508	-4.44282	53.4646	2.66398	25.5032	58.1275	-5.48407	36.8992	50.819	5.04493	44.6609	49.197	2.66398	65.0261	54.4348
	-73.2999	2.63893	25.5369	-74.4356	-5.8333	13.6479	-65.306	4.21483	8.27935	-59.4235	-9.75882	-21.4563	-59.0825	-21.3217	-31.5157	-54.07	-10.4451	-40.4991	15.1824	-16.2662	-93.258	24.0797	-5.27786	-90.5532	33.379	-15.9602	-87.0429	62.2236	-5.62587	-23.9151	64.4108	-16.1981	-13.6534	58.9299	-5.57982	-4.47014	53.4585	2.63893	25.5369	58.1177	-5.51873	36.9002	50.819	4.97842	44.676	49.2202	2.63893	65.0162	54.397
	-73.3123	2.60598	25.5727	-74.4549	-5.86888	13.6566	-65.3238	4.19464	8.23979	-59.4129	-9.71934	-21.4524	-59.0918	-21.287	-31.5074	-54.0773	-10.3964	-40.5102	15.168	-16.1992	-93.2767	24.0614	-5.21197	-90.5713	33.3774	-15.8982	-87.0432	62.2251	-5.5427	-23.9284	64.4075	-16.1772	-13.6169	58.9539	-5.54397	-4.5015	53.4456	2.60598	25.5727	58.1033	-5.5595	36.91	50.817	4.90367	44.691	49.2509	2.60598	64.9987	54.3667
	-73.3231	2.56794	25.6072	-74.4729	-5.90467	13.6878	-65.3449	4.17782	8.21639	-59.4071	-9.67244	-21.4398	-59.1029	-21.2395	-31.4972	-54.1103	-10.339	-40.5189	15.1459	-16.1206	-93.2927	24.0348	-5.13587	-90.5841	33.369	-15.8243	-87.0473	62.2193	-5.45654	-23.9438	64.4014	-16.1524	-13.5735	58.9819	-5.50985	-4.53701	53.4315	2.56794	25.6072	58.088	-5.60471	36.9275	50.8197	4.82588	44.7061	49.2883	2.56794	64.9769	54.3467
	-73.3321	2.53062	25.6388	-74.4862	-5.94028	13.744	-65.3684	4.16675	8.21242	-59.4039	-9.61381	-21.4193	-59.1171	-21.1748	-31.4831	-54.1638	-10.2745	-40.5217	15.1185	-16.0416	-93.3059	24.0025	-5.06124	-90.5919	33.3572	-15.7467	-87.0569	62.2091	-5.37304	-23.9633	64.4039	-16.1213	-13.5415	59.0089	-5.48223	-4.57557	53.4217	2.53062	25.6388	58.0756	-5.64904	36.9502	50.8318	4.75328	44.7222	49.3296	2.53062	64.9531	54.3369
	-73.3399	2.50101	25.6668	-74.4936	-5.9758	13.8192	-65.3941	4.16055	8.22457	-59.4004	-9.54133	-21.3953	-59.1354	-21.0911	-31.4655	-54.2275	-10.2048	-40.5176	15.0911	-15.977	-93.3161	23.969	-5.00202	-90.5954	33.3479	-15.6789	-87.0717	62.2004	-5.29851	-23.9874	64.4245	-16.0858	-13.531	59.0292	-5.46699	-4.61497	53.4193	2.50101	25.6668	58.0692	-5.68447	36.9745	50.8541	4.69515	44.7403	49.371	2.50101	64.9286	54.3339
	-73.3482	2.48516	25.6917	-74.4967	-6.01172	13.8995	-65.4225	4.1555	8.24452	-59.3929	-9.45603	-21.3748	-59.1575	-20.99	-31.4473	-54.2884	-10.1313	-40.5089	15.07	-15.9414	-93.3239	23.9396	-4.97032	-90.5957	33.3468	-15.6358	-87.0897	62.2004	-5.23876	-24.0165	64.4659	-16.0521	-13.5421	59.0378	-5.46852	-4.65225	53.4248	2.48516	25.6917	58.0695	-5.70241	36.9964	50.8832	4.65955	44.7603	49.4086	2.48516	64.904	54.3331
	-73.3591	2.48706	25.7134	-74.4992	-6.04819	13.9677	-65.455	4.14748	8.26201	-59.3778	-9.36126	-21.3647	-59.1808	-20.8759	-31.4325	-54.3339	-10.0547	-40.5004	15.0604	-15.9457	-93.3298	23.9195	-4.97412	-90.5942	33.357	-15.6312	-87.1078	62.2156	-5.19867	-24.0502	64.52	-16.0288	-13.5661	59.0338	-5.48734	-4.68408	53.4357	2.48706	25.7134	58.0751	-5.69597	37.012	50.9124	4.65183	44.7812	49.4396	2.48706	64.8809	54.3311
	-73.3753	2.50882	25.731	-74.506	-6.0836	14.0085	-65.4938	4.13524	8.26794	-59.3535	-9.2604	-21.37	-59.202	-20.7537	-31.4254	-54.3545	-9.9741	-40.4976	15.0655	-15.996	-93.3335	23.9136	-5.01764	-90.5924	33.3777	-15.6756	-87.1222	62.2501	-5.18281	-24.0873	64.5694	-16.0247	-13.5896	59.0216	-5.51914	-4.70735	53.4484	2.50882	25.731	58.0828	-5.66116	37.019	50.9342	4.67456	44.7998	49.4617	2.50882	64.8614	54.3279
	-73.3993	2.55164	25.7426	-74.5212	-6.11326	14.0147	-65.5415	4.12236	8.25676	-59.3213	-9.15395	-21.3921	-59.2181	-20.628	-31.4297	-54.3458	-9.88727	-40.5057	15.0862	-16.0938	-93.3334	23.9261	-5.10328	-90.5914	33.4049	-15.7757	-87.129	62.3038	-5.1963	-24.125	64.5935	-16.0472	-13.5989	59.0122	-5.55652	-4.71982	53.4589	2.55164	25.7426	58.0882	-5.59707	37.0169	50.9426	4.72848	44.8122	49.4732	2.55164	64.8487	54.3261
	-73.433	2.61665	25.7462	-74.5479	-6.12894	13.9896	-65.5999	4.1168	8.22755	-59.2853	-9.03802	-21.4281	-59.2284	-20.5012	-31.447	-54.309	-9.79002	-40.5274	15.1216	-16.2376	-93.3268	23.9603	-5.23329	-90.5915	33.4329	-15.9345	-87.1243	62.3727	-5.24504	-24.1586	64.576	-16.1012	-13.5836	59.0193	-5.59288	-4.72096	53.4643	2.61665	25.7462	58.0876	-5.50524	37.0073	50.9358	4.81354	44.8144	49.4727	2.61665	64.8453	54.3284
	-73.4767	2.70476	25.7408	-74.5873	-6.12038	13.9469	-65.6694	4.12791	8.18392	-59.2514	-8.9052	-21.4717	-59.2343	-20.3728	-31.4758	-54.2503	-9.67707	-40.5618	15.1687	-16.4235	-93.3108	24.0169	-5.40953	-90.5927	33.4568	-16.1507	-87.1052	62.4489	-5.33463	-24.1825	64.5123	-16.189	-13.5397	59.0541	-5.62636	-4.71236	53.4625	2.70476	25.7408	58.0786	-5.38903	36.9935	50.9164	4.92934	44.8038	49.4598	2.70476	64.8519	54.3359
	-73.5288	2.81582	25.7276	-74.6391	-6.07849	13.9055	-65.7488	4.16259	8.13283	-59.2251	-8.74789	-21.5146	-59.2392	-20.2404	-31.5115	-54.1802	-9.54381	-40.605	15.2226	-16.6458	-93.2834	24.0929	-5.63163	-90.5944	33.4733	-16.4184	-87.071	62.5222	-5.46809	-24.1913	64.4141	-16.3094	-13.4703	59.1196	-5.66091	-4.69747	53.4525	2.81582	25.7276	58.0611	-5.25317	36.9788	50.8914	5.07469	44.7801	49.4359	2.81582	64.8667	54.3477
	-73.5859	2.94771	25.71	-74.7008	-5.99895	13.8837	-65.8348	4.22246	8.08271	-59.209	-8.56253	-21.5494	-59.2465	-20.101	-31.5467	-54.1108	-9.38909	-40.6508	15.2769	-16.8966	-93.2443	24.1817	-5.89542	-90.5961	33.4818	-16.7265	-87.0234	62.5809	-5.64347	-24.1816	64.3084	-16.4563	-13.3852	59.2092	-5.70342	-4.68052	53.4346	2.94771	25.71	58.0373	-5.103	36.9657	50.8696	5.24705	44.7456	49.4042	2.94771	64.886	54.362
	-73.6437	3.09658	25.6922	-74.7684	-5.88426	13.893	-65.9233	4.30375	8.04116	-59.2024	-8.35266	-21.5727	-59.258	-19.9537	-31.5724	-54.053	-9.2182	-40.6934	15.3252	-17.1685	-93.1955	24.2747	-6.19316	-90.5978	33.4843	-17.0615	-86.9662	62.6152	-5.85265	-24.1526	64.2301	-16.6185	-13.2975	59.3094	-5.75857	-4.66513	53.4103	3.09658	25.6922	58.0105	-4.94317	36.9559	50.8584	5.4426	44.7049	49.3689	3.09658	64.9057	54.3771
	-73.6977	3.25829	25.6772	-74.8368	-5.74275	13.9356	-66.0099	4.39937	8.013	-59.2013	-8.12969	-21.5863	-59.2731	-19.802	-31.581	-54.0141	-9.04433	-40.7285	15.3626	-17.4572	-93.1401	24.3635	-6.51659	-90.5998	33.4849	-17.4109	-86.9039	62.6184	-6.08236	-24.1067	64.2094	-16.7816	-13.2189	59.4059	-5.82509	-4.6533	53.3826	3.25829	25.6772	57.9834	-4.77567	36.9503	50.8606	5.65739	44.6644	49.3342	3.25829	64.9227	54.3918
	-73.7454	3.43089	25.6657	-74.9009	-5.58475	14.0049	-66.0915	4.50217	7.99931	-59.2003	-7.91062	-21.5965	-59.2885	-19.655	-31.5681	-53.9955	-8.88718	-40.7541	15.3872	-17.7653	-93.0807	24.4424	-6.86178	-90.602	33.4886	-17.7692	-86.8395	62.5901	-6.31747	-24.0487	64.2578	-16.9326	-13.1545	59.4876	-5.89625	-4.64505	53.3552	3.43089	25.6657	57.9563	-4.59781	36.9502	50.8726	5.88948	44.6317	49.303	3.43089	64.9363	54.4051
	-73.7863	3.61672	25.6556	-74.9575	-5.41794	14.0897	-66.1674	4.60749	7.99767	-59.1941	-7.71391	-21.6106	-59.3	-19.5257	-31.5338	-53.9931	-8.76873	-40.7704	15.4005	-18.1047	-93.0176	24.5085	-7.23344	-90.6034	33.4997	-18.1417	-86.7729	62.5366	-6.54533	-23.9851	64.363	-17.0638	-13.1008	59.5496	-5.96443	-4.63865	53.3317	3.61672	25.6556	57.9271	-4.40121	36.9572	50.8847	6.14094	44.614	49.2778	3.61672	64.9479	54.4158
	-73.8226	3.82286	25.6415	-75.0066	-5.24441	14.1784	-66.2393	4.71412	8.00309	-59.1795	-7.55495	-21.634	-59.3045	-19.4286	-31.4826	-53.9984	-8.70732	-40.778	15.4061	-18.4945	-92.9474	24.5616	-7.64573	-90.6012	33.5207	-18.5452	-86.7002	62.4702	-6.75932	-23.9221	64.4937	-17.176	-13.047	59.5917	-6.02647	-4.63114	53.3147	3.82286	25.6415	57.8919	-4.17269	36.9725	50.8841	6.41866	44.6152	49.2609	3.82286	64.9597	54.4223
	-73.8583	4.05882	25.617	-75.0516	-5.06109	14.2619	-66.3103	4.82334	8.00899	-59.1557	-7.44288	-21.6671	-59.3008	-19.3744	-31.421	-54.0016	-8.71249	-40.7777	15.4089	-18.9552	-92.8637	24.6028	-8.11765	-90.5906	33.5511	-19.0018	-86.6141	62.4061	-6.95965	-23.8637	64.6133	-17.2763	-12.9797	59.6163	-6.08611	-4.61889	53.305	4.05882	25.617	57.8477	-3.89757	36.9958	50.8594	6.73269	44.6333	49.2555	4.05882	64.9736	54.4229
	-73.8981	4.33191	25.5763	-75.0987	-4.86338	14.3347	-66.3831	4.93664	8.00779	-59.1256	-7.37955	-21.7057	-59.2906	-19.3675	-31.3561	-53.9948	-8.78214	-40.77	15.4133	-19.4988	-92.759	24.6334	-8.66383	-90.5662	33.5875	-19.5288	-86.5071	62.3578	-7.15133	-23.8106	64.6937	-17.3739	-12.8892	59.6257	-6.15186	-4.59818	53.3008	4.33191	25.5763	57.7944	-3.56494	37.0238	50.8065	7.09213	44.6591	49.2648	4.33191	64.9899	54.4158
	-73.9456	4.64225	25.5165	-75.1561	-4.6501	14.3948	-66.4587	5.0535	7.99166	-59.0948	-7.36022	-21.7423	-59.2778	-19.404	-31.2937	-53.9749	-8.90313	-40.7553	15.4226	-20.1202	-92.6281	24.6547	-9.28451	-90.5229	33.625	-20.1287	-86.3743	62.3331	-7.34023	-23.7598	64.7235	-17.4747	-12.7729	59.6208	-6.2312	-4.56603	53.2978	4.64225	25.5165	57.7355	-3.1735	37.0499	50.7312	7.49948	44.6767	49.2909	4.64225	65.0065	54.4003
	-74.0023	4.97996	25.4397	-75.2314	-4.427	14.443	-66.5364	5.17026	7.95408	-59.0719	-7.37492	-21.7697	-59.2672	-19.4729	-31.2375	-53.944	-9.05454	-40.7347	15.4379	-20.7938	-92.4708	24.6689	-9.95992	-90.4586	33.6579	-20.7829	-86.2162	62.3322	-7.52937	-23.7064	64.7077	-17.5787	-12.6365	59.6016	-6.32466	-4.52099	53.2901	4.97996	25.4397	57.6768	-2.73585	37.0661	50.6488	7.94572	44.6678	49.3334	4.97996	65.0189	54.377
	-74.0673	5.32653	25.3532	-75.3292	-4.20682	14.4835	-66.6136	5.28126	7.8922	-59.0664	-7.41002	-21.7836	-59.2618	-19.5593	-31.1894	-53.9092	-9.2128	-40.7101	15.4592	-21.4784	-92.293	24.6793	-10.6531	-90.3746	33.6819	-21.4555	-86.0388	62.3485	-7.71712	-23.6458	64.6618	-17.681	-12.4916	59.5688	-6.42283	-4.46367	53.2724	5.32653	25.3532	57.6233	-2.27852	37.0651	50.5786	8.4092	44.618	49.3881	5.32653	65.0214	54.3484
	-74.138	5.66039	25.2682	-75.4486	-4.00527	14.5226	-66.6887	5.38174	7.80885	-59.0865	-7.45023	-21.7858	-59.2622	-19.6478	-31.1498	-53.88	-9.35713	-40.6844	15.4858	-22.1298	-92.1058	24.6904	-11.3208	-90.2768	33.6958	-22.1044	-85.8525	62.3708	-7.89782	-23.5752	64.6039	-17.7758	-12.3506	59.5258	-6.50794	-4.39645	53.2414	5.66039	25.2682	57.5774	-1.83623	37.045	50.5364	8.86024	44.5229	49.4476	5.66039	65.0087	54.3189
	-74.2107	5.96459	25.1956	-75.5828	-3.8346	14.5675	-66.7618	5.47142	7.71266	-59.1358	-7.48139	-21.7833	-59.2663	-19.7261	-31.1178	-53.8646	-9.47418	-40.6623	15.5159	-22.7167	-91.9223	24.7073	-11.9292	-90.1738	33.7016	-22.6965	-85.6686	62.3878	-8.06414	-23.4941	64.548	-17.8596	-12.222	59.4784	-6.55895	-4.32263	53.1975	5.96459	25.1956	57.5392	-1.4413	37.01	50.5287	9.27097	44.3911	49.5033	5.96459	64.9783	54.2946
	-74.282	6.2329	25.1431	-75.7197	-3.69813	14.6236	-66.8357	5.55598	7.61531	-59.211	-7.49397	-21.7875	-59.2717	-19.7878	-31.0916	-53.8671	-9.5609	-40.6496	15.547	-23.2318	-91.7541	24.7333	-12.4658	-90.0759	33.7039	-23.2193	-85.4963	62.3918	-8.20985	-23.4047	64.5005	-17.9316	-12.1077	59.4344	-6.55788	-4.24578	53.1449	6.2329	25.1431	57.5095	-1.11217	36.9695	50.552	9.6265	44.2428	49.5487	6.2329	64.9328	54.2827
	-74.3492	6.47133	25.1129	-75.8445	-3.58885	14.6923	-66.9138	5.64474	7.52714	-59.3026	-7.48592	-21.8095	-59.2766	-19.8339	-31.069	-53.8862	-9.62473	-40.6523	15.5741	-23.6925	-91.6091	24.7673	-12.9427	-89.9934	33.7064	-23.6835	-85.3414	62.3809	-8.33158	-23.3122	64.4604	-17.993	-12.0036	59.4021	-6.4949	-4.17009	53.0916	6.47133	25.1129	57.4935	-0.84674	36.934	50.5986	9.9317	44.1032	49.582	6.47133	64.8805	54.2927
	-74.4109	6.69371	25.1019	-75.9445	-3.49336	14.7708	-66.9987	5.74478	7.45328	-59.3976	-7.46361	-21.8572	-59.281	-19.8714	-31.0469	-53.9164	-9.68089	-40.6748	15.5886	-24.1313	-91.4907	24.8015	-13.3874	-89.9351	33.7086	-24.1137	-85.2062	62.3593	-8.42904	-23.2246	64.422	-18.0439	-11.904	59.3876	-6.37099	-4.10128	53.0483	6.69371	25.1019	57.5013	-0.625081	36.91	50.6641	10.209	43.9933	49.6094	6.69371	64.8332	54.3369
	-74.4666	6.91343	25.1043	-76.0127	-3.39878	14.8534	-67.0916	5.85464	7.39325	-59.4843	-7.43991	-21.9311	-59.2869	-19.9103	-31.022	-53.9515	-9.74686	-40.7176	15.5793	-24.5772	-91.3982	24.8219	-13.8269	-89.9063	33.7033	-24.5339	-85.0911	62.334	-8.50398	-23.1517	64.3799	-18.0824	-11.8055	59.3935	-6.19786	-4.04718	53.0255	6.91343	25.1043	57.5446	-0.421022	36.898	50.7522	10.4865	43.9221	49.6447	6.91343	64.802	54.4277
	-74.5171	7.1358	25.1132	-76.0511	-3.29853	14.934	-67.1935	5.96174	7.34412	-59.5561	-7.42988	-22.0233	-59.2981	-19.959	-30.9904	-53.9881	-9.83595	-40.7746	15.5353	-25.04	-91.3256	24.8117	-14.2716	-89.9055	33.6784	-24.9525	-84.9939	62.312	-8.55919	-23.1025	64.3316	-18.105	-11.7109	59.4175	-5.99615	-4.0164	53.0311	7.1358	25.1132	57.629	-0.216669	36.8918	50.872	10.7825	43.8826	49.7054	7.1358	64.7923	54.5729
	-74.5648	7.35505	25.1225	-76.071	-3.19349	15.0082	-67.3064	6.04602	7.30493	-59.6133	-7.44549	-22.1189	-59.3181	-20.0205	-30.9473	-54.0272	-9.95284	-40.8334	15.4513	-25.5043	-91.2611	24.7598	-14.7101	-89.9214	33.6228	-25.3581	-84.9083	62.2972	-8.59858	-23.0812	64.2803	-18.1088	-11.6289	59.4529	-5.79248	-4.01518	53.0657	7.35505	25.1225	57.7479	-0.0114634	36.8817	51.0287	11.093	43.8546	49.805	7.35505	64.7988	54.7682
	-74.6132	7.55773	25.1265	-76.089	-3.08838	15.0729	-67.4337	6.08867	7.27882	-59.6602	-7.49173	-22.1991	-59.3476	-20.0914	-30.8877	-54.0715	-10.0931	-40.8772	15.3351	-25.9373	-91.187	24.6697	-15.1155	-89.9324	33.535	-25.7264	-84.8222	62.2903	-8.62799	-23.0839	64.2336	-18.0952	-11.5697	59.4897	-5.61523	-4.0434	53.1204	7.55773	25.1265	57.8795	0.179556	36.8583	51.2116	11.3916	43.8132	49.9434	7.55773	64.8059	54.9928
	-74.6648	7.72978	25.1201	-76.1202	-2.98649	15.1256	-67.5757	6.08147	7.27094	-59.7013	-7.56543	-22.2481	-59.3817	-20.1645	-30.8091	-54.1208	-10.2465	-40.8898	15.2111	-26.3039	-91.0845	24.5646	-15.4596	-89.9123	33.4296	-26.0334	-84.719	62.2912	-8.65556	-23.0988	64.2006	-18.0716	-11.5386	59.5175	-5.48912	-4.09241	53.1771	7.72978	25.1201	57.9909	0.336699	36.8174	51.3883	11.6415	43.741	50.1001	7.72978	64.7922	55.21
	-74.7182	7.86292	25.0999	-76.1709	-2.88686	15.1638	-67.7252	6.0314	7.28333	-59.7371	-7.65698	-22.2592	-59.4092	-20.2334	-30.7145	-54.168	-10.4018	-40.8624	15.1154	-26.5822	-90.9433	24.4822	-15.7258	-89.8418	33.3357	-26.2668	-84.5861	62.2996	-8.69027	-23.1101	64.1871	-18.0507	-11.5324	59.5279	-5.42953	-4.14648	53.2127	7.86292	25.0999	58.0488	0.448129	36.7623	51.5108	11.8134	43.6378	50.236	7.86292	64.7419	55.3756
	-74.7655	7.95692	25.0664	-76.2345	-2.78585	15.1851	-67.8643	5.95817	7.31068	-59.7645	-7.75406	-22.2391	-59.4164	-20.2964	-30.6159	-54.2005	-10.5496	-40.7998	15.0814	-26.7699	-90.7734	24.4586	-15.9138	-89.7227	33.2848	-26.4301	-84.4271	62.3154	-8.7391	-23.1057	64.1932	-18.0465	-11.5397	59.5173	-5.43881	-4.18793	53.2088	7.95692	25.0664	58.0328	0.516046	36.7045	51.5346	11.8993	43.5248	50.3069	7.95692	64.6563	55.453
	-74.7928	8.01804	25.0262	-76.294	-2.68139	15.1887	-67.969	5.88635	7.34001	-59.7807	-7.84586	-22.2072	-59.3966	-20.3575	-30.5329	-54.208	-10.684	-40.7215	15.1194	-26.8828	-90.6097	24.5074	-16.0361	-89.5853	33.2918	-26.5393	-84.2689	62.3365	-8.8045	-23.083	64.2125	-18.069	-11.5469	59.4874	-5.50597	-4.20371	53.1603	8.01804	25.0262	57.9458	0.55411	36.6603	51.4423	11.9156	43.4382	50.2853	8.01804	64.5591	55.4306
	-74.7858	8.05608	24.9905	-76.3307	-2.57553	15.1772	-68.0195	5.8368	7.35493	-59.7892	-7.92598	-22.1888	-59.3574	-20.4245	-30.4866	-54.1921	-10.8023	-40.6566	15.2053	-26.9477	-90.5017	24.6069	-16.1122	-89.4787	33.3426	-26.6166	-84.1546	62.3583	-8.88399	-23.0501	64.2356	-18.1212	-11.5435	59.4448	-5.61011	-4.19032	53.0814	8.05608	24.9905	57.8169	0.579805	36.6449	51.2591	11.8952	43.4133	50.1789	8.05608	64.4882	55.3314
	-74.7384	8.08218	24.9699	-76.334	-2.47291	15.1563	-68.011	5.82113	7.34214	-59.8009	-7.9926	-22.2026	-59.3221	-20.5035	-30.4885	-54.1681	-10.9043	-40.6293	15.2894	-26.9944	-90.4864	24.7082	-16.1644	-89.4454	33.399	-26.6847	-84.12	62.3757	-8.97194	-23.0199	64.2549	-18.1968	-11.5252	59.4006	-5.72623	-4.15467	53.0003	8.08218	24.9699	57.6916	0.607331	36.6647	51.0463	11.8738	43.4654	50.0301	8.08218	64.4755	55.2063
	-74.6577	8.10707	24.967	-76.3062	-2.3766	15.1323	-67.9561	5.84075	7.29751	-59.8273	-8.04593	-22.2513	-59.3181	-20.5936	-30.5325	-54.1558	-10.9907	-40.6454	15.3254	-27.0477	-90.5614	24.7632	-16.2141	-89.4925	33.4228	-26.7617	-84.1673	62.3859	-9.06179	-23.0013	64.2682	-18.2829	-11.4934	59.3666	-5.83166	-4.11041	52.9453	8.10707	24.967	57.6121	0.644246	36.7112	50.8736	11.8772	43.5777	49.8945	8.10707	64.5254	55.1102
	-74.5635	8.13917	24.9739	-76.2599	-2.28563	15.1101	-67.8789	5.88942	7.22873	-59.8694	-8.08538	-22.3187	-59.3598	-20.6855	-30.5943	-54.1642	-11.0624	-40.6873	15.3001	-27.1216	-90.6782	24.7541	-16.2783	-89.5825	33.4014	-26.8561	-84.2569	62.3919	-9.14772	-22.9937	64.2779	-18.3635	-11.4535	59.3512	-5.9109	-4.07137	52.9295	8.13917	24.9739	57.5984	0.691781	36.7624	50.786	11.9155	43.7055	49.8094	8.13917	64.6086	55.0739
	-74.4792	8.18283	24.9776	-76.21	-2.197	15.0925	-67.8028	5.95671	7.15343	-59.9132	-8.1097	-22.3778	-59.4396	-20.7659	-30.6432	-54.185	-11.1199	-40.724	15.2394	-27.218	-90.7674	24.701	-16.3657	-89.6554	33.3535	-26.9667	-84.3284	62.3993	-9.22541	-22.9896	64.2888	-18.4261	-11.4125	59.3559	-5.95757	-4.04564	52.9446	8.18283	24.9776	57.6422	0.746972	36.7932	50.7864	11.9835	43.7969	49.7782	8.18283	64.6778	55.0924
	-74.4213	8.23753	24.9697	-76.1677	-2.11072	15.0829	-67.7417	6.03042	7.09287	-59.9376	-8.12013	-22.4048	-59.5338	-20.8258	-30.657	-54.2009	-11.1653	-40.7297	15.1845	-27.3301	-90.7794	24.6412	-16.4751	-89.6665	33.3102	-27.0851	-84.3375	62.4122	-9.29232	-22.9817	64.3035	-18.4665	-11.3794	59.3754	-5.97359	-4.03321	52.9691	8.23753	24.9697	57.718	0.804756	36.7891	50.8456	12.068	43.8187	49.7801	8.23753	64.6969	55.1379
	-74.3935	8.29809	24.9523	-76.1388	-2.03351	15.0855	-67.6989	6.0979	7.06357	-59.9283	-8.12343	-22.39	-59.6186	-20.8659	-30.6328	-54.2015	-11.2026	-40.6984	15.1595	-27.4468	-90.7128	24.5995	-16.5962	-89.6137	33.2878	-27.2001	-84.2811	62.4286	-9.34725	-22.9691	64.3215	-18.4894	-11.3635	59.4003	-5.96683	-4.02791	52.9843	8.29809	24.9523	57.8013	0.859227	36.7536	50.9267	12.1546	43.7711	49.794	8.29809	64.6614	55.1845
	-74.3891	8.35567	24.9363	-76.1263	-1.9776	15.1035	-67.672	6.14746	7.07037	-59.8868	-8.13083	-22.3396	-59.6809	-20.8948	-30.5851	-54.1915	-11.2365	-40.6448	15.1584	-27.5548	-90.6087	24.5762	-16.7113	-89.5333	33.2786	-27.2984	-84.1934	62.4406	-9.3889	-22.9568	64.3398	-18.504	-11.3722	59.4211	-5.94809	-4.0215	52.9834	8.35567	24.9363	57.8784	0.904446	36.7053	51.004	12.231	43.6833	49.8129	8.35567	64.597	55.2224
	-74.3976	8.39976	24.9321	-76.1324	-1.95512	15.1351	-67.6579	6.17099	7.10448	-59.8279	-8.15291	-22.271	-59.7185	-20.9215	-30.536	-54.1846	-11.2688	-40.5932	15.1586	-27.6381	-90.5212	24.5579	-16.7995	-89.4719	33.2635	-27.3664	-84.1196	62.4397	-9.41458	-22.9499	64.3552	-18.518	-11.4068	59.4307	-5.92792	-4.0078	52.9694	8.39976	24.9321	57.9431	0.935625	36.666	51.0652	12.2879	43.5951	49.8397	8.39976	64.5397	55.2522
	-74.4113	8.42163	24.9431	-76.158	-1.97129	15.1718	-67.655	6.16664	7.14728	-59.7698	-8.19385	-22.2034	-59.7324	-20.9491	-30.5023	-54.1913	-11.2975	-40.564	15.1438	-27.6818	-90.4856	24.5354	-16.8433	-89.458	33.2312	-27.3921	-84.0884	62.4209	-9.42053	-22.9491	64.3662	-18.5332	-11.46	59.4264	-5.91417	-3.98508	52.9474	8.42163	24.9431	57.9893	0.950806	36.6503	51.1045	12.3185	43.5372	49.8759	8.42163	64.5149	55.2737
	-74.427	8.41841	24.963	-76.1999	-2.0203	15.202	-67.6627	6.14017	7.17781	-59.7255	-8.2491	-22.1512	-59.7223	-20.9735	-30.4893	-54.2117	-11.317	-40.565	15.1153	-27.679	-90.505	24.5124	-16.8368	-89.4902	33.1874	-27.3724	-84.1002	62.3869	-9.40419	-22.9498	64.3734	-18.5464	-11.5168	59.4106	-5.91074	-3.9562	52.9204	8.41841	24.963	58.008	0.952453	36.6604	51.116	12.321	43.5207	49.9145	8.41841	64.5271	55.2807
	-74.4448	8.39614	24.9804	-76.25	-2.08565	15.216	-67.6801	6.1044	7.18037	-59.6995	-8.30766	-22.1196	-59.6872	-20.9875	-30.49	-54.237	-11.3227	-40.5905	15.0876	-27.6387	-90.5554	24.5007	-16.7923	-89.5432	33.1491	-27.3189	-84.1327	62.3473	-9.36753	-22.9451	64.3778	-18.554	-11.5578	59.3908	-5.91775	-3.92665	52.8903	8.39614	24.9804	57.9914	0.948348	36.6884	51.0948	12.3006	43.5377	49.9441	8.39614	64.5628	55.2656
	-74.4654	8.37028	24.9842	-76.2957	-2.14417	15.2118	-67.7042	6.07703	7.14961	-59.6889	-8.35714	-22.1049	-59.6294	-20.9873	-30.489	-54.2562	-11.3141	-40.6258	15.0757	-27.5886	-90.6011	24.5092	-16.7406	-89.5838	33.1322	-27.2603	-84.1542	62.3153	-9.31958	-22.9301	64.3796	-18.5569	-11.5658	59.377	-5.93251	-3.90151	52.8621	8.37028	24.9842	57.9406	0.951554	36.7221	51.0403	12.2721	43.5672	49.9562	8.37028	64.5996	55.2275
	-74.4879	8.36308	24.9691	-76.3227	-2.17228	15.1976	-67.7297	6.07726	7.09202	-59.6874	-8.38887	-22.0962	-59.5568	-20.9771	-30.4683	-54.2619	-11.298	-40.6524	15.084	-27.572	-90.6099	24.5365	-16.7262	-89.5849	33.1417	-27.2378	-84.1375	62.3028	-9.27686	-22.9044	64.3769	-18.5628	-11.5311	59.3779	-5.95087	-3.88267	52.8465	8.36308	24.9691	57.869	0.978919	36.7498	50.9615	12.2588	43.5849	49.9515	8.36308	64.6158	55.1774
	-74.5099	8.39772	24.9385	-76.3195	-2.15336	15.1896	-67.7503	6.12072	7.02393	-59.6885	-8.401	-22.0792	-59.4843	-20.9698	-30.413	-54.2544	-11.2875	-40.6531	15.1029	-27.6358	-90.5632	24.569	-16.7954	-89.5348	33.1683	-27.295	-84.0685	62.315	-9.26093	-22.8734	64.3654	-18.586	-11.456	59.3974	-5.96852	-3.86763	52.8577	8.39772	24.9385	57.8003	1.04716	36.7648	50.877	12.2876	43.5715	49.9409	8.39772	64.5963	55.1363
	-74.5285	8.48966	24.903	-76.2812	-2.08449	15.2065	-67.7603	6.21363	6.96597	-59.6897	-8.39839	-22.0423	-59.4301	-20.9816	-30.3176	-54.2404	-11.2984	-40.617	15.1132	-27.8129	-90.4606	24.5868	-16.9793	-89.4385	33.1938	-27.4612	-83.9506	62.3479	-9.29232	-22.8475	64.3407	-18.642	-11.3556	59.4338	-5.98161	-3.85049	52.9085	8.48966	24.903	57.7602	1.16625	36.766	50.8112	12.3801	43.5193	49.9417	8.48966	64.5355	55.1282
	-74.5422	8.63779	24.8767	-76.2124	-1.98014	15.2606	-67.7573	6.3483	6.93557	-59.693	-8.38925	-21.9818	-59.411	-21.0243	-30.1902	-54.2299	-11.3413	-40.5442	15.0973	-28.1032	-90.3195	24.5731	-17.2756	-89.3154	33.2002	-27.7345	-83.8042	62.3894	-9.3819	-22.8404	64.2995	-18.7411	-11.2566	59.48	-5.98667	-3.82509	53.0027	8.63779	24.8767	57.7661	1.33203	36.7572	50.7853	12.541	43.4354	49.9691	8.63779	64.4387	55.1675
	-74.5522	8.81958	24.8709	-76.1274	-1.87018	15.3503	-67.7425	6.50268	6.9402	-59.704	-8.38018	-21.9058	-59.4363	-21.0975	-30.0546	-54.2312	-11.4143	-40.4481	15.0492	-28.4624	-90.1715	24.5227	-17.6392	-89.1924	33.1784	-28.0724	-83.663	62.4247	-9.52261	-22.8659	64.2416	-18.8813	-11.1909	59.5259	-5.98042	-3.78868	53.1306	8.81958	24.8709	57.8194	1.5218	36.7446	50.8094	12.7504	43.3404	50.0295	8.81958	64.3214	55.2495
	-74.5626	8.99398	24.8891	-76.047	-1.79176	15.4569	-67.7214	6.64507	6.97437	-59.7292	-8.37235	-21.8339	-59.504	-21.1859	-29.9466	-54.2471	-11.4996	-40.3545	14.979	-28.8069	-90.0549	24.4458	-17.988	-89.0974	33.1327	-28.396	-83.5663	62.4426	-9.68619	-22.9331	64.1712	-19.0442	-11.1871	59.561	-5.96033	-3.74438	53.2677	8.99398	24.8891	57.9033	1.69701	36.7343	50.8764	12.9648	43.2623	50.1168	8.99398	64.2083	55.3474
	-74.5782	9.1137	24.9249	-75.9926	-1.7766	15.5493	-67.702	6.74321	7.02158	-59.7721	-8.36117	-21.7908	-59.6003	-21.2637	-29.903	-54.2738	-11.5677	-40.2939	14.9099	-29.0387	-90.004	24.3643	-18.2274	-89.0523	33.0778	-28.6133	-83.5484	62.4403	-9.82839	-23.0405	64.0964	-19.1964	-11.2594	59.5772	-5.92604	-3.70084	53.3807	9.1137	24.9249	57.9888	1.8142	36.7304	50.9639	13.1295	43.227	50.2139	9.1137	64.1274	55.4213
	-74.6025	9.14327	24.964	-75.9792	-1.83779	15.5943	-67.6927	6.77535	7.06042	-59.8304	-8.3397	-21.7965	-59.7025	-21.3048	-29.9479	-54.3025	-11.5902	-40.2904	14.868	-29.0828	-90.0361	24.303	-18.2865	-89.0661	33.0317	-28.654	-83.625	62.4244	-9.90329	-23.172	64.0279	-19.297	-11.3993	59.5703	-5.8806	-3.66906	53.4389	9.14327	24.964	58.0454	1.84143	36.7335	51.0423	13.2	43.2482	50.2995	9.14327	64.1021	55.4344
	-74.6348	9.07495	24.9892	-76.0095	-1.9623	15.5705	-67.6993	6.73876	7.07312	-59.8951	-8.30435	-21.856	-59.7854	-21.2946	-30.0796	-54.3229	-11.5541	-40.3495	14.8708	-28.9219	-90.1426	24.279	-18.1499	-89.1301	33.0078	-28.5009	-83.7842	62.4069	-9.88199	-23.2978	63.9767	-19.3111	-11.5736	59.5415	-5.83035	-3.65799	53.4258	9.07495	24.9892	58.0528	1.77278	36.74	51.0865	13.1622	43.3215	50.3559	9.07495	64.1408	55.3697
	-74.6702	8.93303	24.9875	-76.0724	-2.11504	15.4782	-67.7234	6.65055	7.05342	-59.952	-8.25972	-21.9543	-59.8284	-21.2382	-30.2678	-54.3276	-11.4698	-40.455	14.9196	-28.6072	-90.29	24.2951	-17.8661	-89.2201	33.0089	-28.2001	-83.9878	62.3996	-9.76608	-23.3832	63.9506	-19.2238	-11.7334	59.497	-5.78299	-3.67099	53.3466	8.93303	24.9875	58.0085	1.63234	36.744	51.086	13.0388	43.4264	50.3751	8.93303	64.2326	55.2382
	-74.7012	8.76297	24.9559	-76.1478	-2.2542	15.3396	-67.7618	6.53935	7.0095	-59.9862	-8.21965	-22.0626	-59.8221	-21.1606	-30.4659	-54.3155	-11.3674	-40.5767	15.0003	-28.2369	-90.4351	24.3401	-17.5259	-89.3069	33.0285	-27.8422	-84.1854	62.4089	-9.58764	-23.4035	63.9528	-19.0478	-11.8334	59.4473	-5.74508	-3.70484	53.2263	8.76297	24.9559	57.9269	1.46453	36.7406	51.0483	12.879	43.5364	50.3611	8.76297	64.351	55.0744
	-74.7217	8.61199	24.9019	-76.2137	-2.34898	15.1887	-67.8084	6.43283	6.95914	-59.9876	-8.20284	-22.1511	-59.7711	-21.0968	-30.6314	-54.2929	-11.2835	-40.6848	15.0908	-27.9156	-90.5435	24.3952	-17.224	-89.3672	33.0547	-27.5246	-84.3346	62.435	-9.39475	-23.356	63.9816	-18.8171	-11.8504	59.4037	-5.72048	-3.75144	53.1003	8.61199	24.9019	57.8328	1.31604	36.7286	50.994	12.7363	43.6296	50.3265	8.61199	64.4653	54.9221
	-74.7299	8.5123	24.8396	-76.2546	-2.38911	15.0563	-67.8556	6.34872	6.91912	-59.955	-8.22429	-22.203	-59.6926	-21.0771	-30.7429	-54.2709	-11.2451	-40.7632	15.1714	-27.7166	-90.6014	24.4435	-17.0246	-89.3915	33.0771	-27.3184	-84.4143	62.4733	-9.23143	-23.2608	64.0314	-18.5743	-11.7901	59.3759	-5.71021	-3.80121	53.0023	8.5123	24.8396	57.7515	1.21969	36.7112	50.9466	12.6478	43.6953	50.2864	8.5123	64.5519	54.8171
	-74.7291	8.47425	24.782	-76.2659	-2.38227	14.9582	-67.8961	6.29333	6.89511	-59.8978	-8.28674	-22.2201	-59.6106	-21.1142	-30.805	-54.2608	-11.2595	-40.8136	15.2321	-27.6646	-90.615	24.4775	-16.9485	-89.3835	33.0907	-27.2514	-84.4277	62.5171	-9.12286	-23.1498	64.0924	-18.3563	-11.6805	59.3683	-5.7132	-3.84628	52.9536	8.47425	24.782	57.6997	1.18708	36.6949	50.922	12.6248	43.7324	50.2515	8.47425	64.6015	54.7746
	-74.7261	8.48924	24.736	-76.2542	-2.34401	14.893	-67.9247	6.26584	6.87854	-59.8337	-8.37713	-22.2191	-59.5484	-21.1974	-30.8393	-54.2693	-11.3137	-40.8499	15.2733	-27.7393	-90.6016	24.5004	-16.9785	-89.3542	33.0962	-27.3109	-84.3952	62.5596	-9.07215	-23.052	64.1509	-18.1862	-11.5554	59.3795	-5.72697	-3.88206	52.9587	8.48924	24.736	57.6828	1.21048	36.6861	50.9235	12.6549	43.746	50.2256	8.48924	64.6181	54.7858
	-74.7284	8.53813	24.7016	-76.2329	-2.28779	14.848	-67.9389	6.26368	6.85213	-59.7827	-8.47031	-22.2206	-59.5219	-21.2968	-30.8696	-54.2962	-11.3811	-40.8875	15.3017	-27.8936	-90.5783	24.5223	-17.0763	-89.3148	33.0976	-27.4572	-84.342	62.5947	-9.06679	-22.9829	64.1906	-18.0723	-11.4398	59.402	-5.74839	-3.907	53.0068	8.53813	24.7016	57.6955	1.27037	36.6892	50.9419	12.7125	43.7422	50.2061	8.53813	64.6131	54.8232
	-74.7407	8.60021	24.6742	-76.2163	-2.22004	14.8092	-67.9393	6.28551	6.80081	-59.7615	-8.53802	-22.238	-59.536	-21.3753	-30.9087	-54.3341	-11.4344	-40.9339	15.3239	-28.0744	-90.5537	24.5524	-17.2004	-89.2713	33.0988	-27.6404	-84.2865	62.6172	-9.089	-22.9427	64.1957	-18.0115	-11.3425	59.4248	-5.77434	-3.92143	53.0771	8.60021	24.6742	57.7268	1.34395	36.7049	50.9619	12.7705	43.725	50.1883	8.60021	64.5971	54.8532
	-74.7639	8.65911	24.649	-76.2139	-2.14112	14.7688	-67.9277	6.3309	6.72163	-59.7781	-8.55867	-22.2722	-59.5842	-21.4022	-30.9524	-54.372	-11.4545	-40.9841	15.3423	-28.239	-90.5266	24.5935	-17.3182	-89.2238	33.1014	-27.8151	-84.2348	62.6234	-9.12381	-22.9214	64.1557	-17.9948	-11.2576	59.4363	-5.80258	-3.92681	53.1473	8.65911	24.649	57.765	1.41146	36.7299	50.9691	12.8087	43.696	50.1704	8.65911	64.5748	54.8495
	-74.7947	8.70463	24.6247	-76.2277	-2.05015	14.7293	-67.9066	6.39806	6.6277	-59.8306	-8.52419	-22.3116	-59.6521	-21.3638	-30.9839	-54.3994	-11.436	-41.0233	15.3546	-28.3618	-90.4904	24.6389	-17.4093	-89.1693	33.1041	-27.9496	-84.1816	62.6129	-9.16252	-22.9077	64.0694	-18.0108	-11.1732	59.4278	-5.83235	-3.92569	53.1999	8.70463	24.6247	57.8009	1.45892	36.758	50.9555	12.8175	43.6551	50.1558	8.70463	64.5446	54.8025
	-74.8271	8.73127	24.6046	-76.2536	-1.95018	14.7006	-67.8779	6.48157	6.54456	-59.9075	-8.44248	-22.3396	-59.7217	-21.2669	-30.9835	-54.4102	-11.3852	-41.0345	15.3557	-28.4331	-90.4413	24.6758	-17.4625	-89.1074	33.1034	-28.0277	-84.1192	62.5884	-9.20175	-22.8951	63.9459	-18.0489	-11.0813	59.3949	-5.86434	-3.92216	53.2246	8.73127	24.6046	57.8285	1.47819	36.7822	50.922	12.7964	43.6031	50.1513	8.73127	64.5028	54.7222
	-74.8544	8.73568	24.595	-76.2844	-1.85106	14.6946	-67.8439	6.57096	6.50124	-59.9912	-8.33549	-22.3428	-59.7775	-21.1352	-30.9402	-54.4042	-11.3165	-41.008	15.3424	-28.4529	-90.3849	24.6919	-17.4714	-89.0453	33.0956	-28.0469	-84.0462	62.5554	-9.24054	-22.8851	63.8028	-18.099	-10.984	59.3385	-5.89993	-3.92185	53.2178	8.73568	24.595	57.8434	1.46601	36.7977	50.875	12.7503	43.5446	50.1625	8.73568	64.4503	54.6327
	-74.8707	8.71552	24.6023	-76.3138	-1.76877	14.7187	-67.8088	6.65071	6.51984	-60.0622	-8.23344	-22.3192	-59.8094	-21.0014	-30.8589	-54.3863	-11.2458	-40.9479	15.3166	-28.4257	-90.3384	24.6823	-17.431	-88.998	33.0787	-28.0139	-83.9728	62.5206	-9.27747	-22.8846	63.6616	-18.1517	-10.8935	59.2648	-5.93995	-3.93071	53.1804	8.71552	24.6023	57.8413	1.42333	36.8036	50.8228	12.686	43.4883	50.1884	8.71552	64.3958	54.5611
	-74.874	8.67059	24.6295	-76.3389	-1.72108	14.7706	-67.7802	6.702	6.60649	-60.1042	-8.16622	-22.2794	-59.8141	-20.8976	-30.7609	-54.363	-11.1881	-40.8729	15.2863	-28.3579	-90.3249	24.6546	-17.3412	-88.9842	33.0555	-27.9411	-83.9184	62.4907	-9.30987	-22.901	63.543	-18.1984	-10.8261	59.1848	-5.98345	-3.95266	53.1162	8.67059	24.6295	57.818	1.3555	36.8029	50.7706	12.6104	43.4453	50.2194	8.67059	64.3547	54.5256
	-74.8671	8.6056	24.6741	-76.3596	-1.72066	14.8377	-67.7688	6.70735	6.74667	-60.1087	-8.15404	-22.2419	-59.7947	-20.8448	-30.6751	-54.3397	-11.1541	-40.8095	15.2629	-28.261	-90.3616	24.6259	-17.2112	-89.0163	33.0328	-27.8462	-83.9015	62.4713	-9.33514	-22.9368	63.4624	-18.2332	-10.7937	59.1122	-6.02765	-3.98718	53.0336	8.6056	24.6741	57.7721	1.27274	36.8008	50.7208	12.5302	43.4249	50.2412	8.6056	64.3422	54.5288
	-74.8574	8.53219	24.7285	-76.3776	-1.76839	14.9015	-67.7845	6.65745	6.90735	-60.0777	-8.20025	-22.2238	-59.7589	-20.8468	-30.6259	-54.3199	-11.149	-40.7811	15.2541	-28.1541	-90.4482	24.6154	-17.0644	-89.0924	33.019	-27.7524	-83.9276	62.4653	-9.35326	-22.9857	63.4269	-18.2557	-10.7965	59.0608	-6.06914	-4.02819	52.946	8.53219	24.7285	57.7085	1.18978	36.8017	50.6744	12.4545	43.429	50.242	8.53219	64.364	54.5602
	-74.8539	8.46759	24.7819	-76.3938	-1.85081	14.9449	-67.8308	6.55682	7.04689	-60.023	-8.28933	-22.2315	-59.7172	-20.8891	-30.6219	-54.3051	-11.1702	-40.798	15.2577	-28.0639	-90.5626	24.6338	-16.9352	-89.1941	33.019	-27.6866	-83.9828	62.4727	-9.3683	-23.0341	63.4341	-18.2732	-10.8221	59.0396	-6.10599	-4.06547	52.8714	8.46759	24.7819	57.6392	1.12345	36.8069	50.6343	12.3949	43.4503	50.2201	8.46759	64.4122	54.6051
	-74.8641	8.42949	24.8242	-76.4081	-1.94432	14.9607	-67.9014	6.42426	7.12975	-59.9623	-8.39096	-22.2584	-59.6803	-20.9441	-30.6534	-54.2954	-11.2062	-40.8525	15.2629	-28.0179	-90.6688	24.6795	-16.859	-89.2917	33.0328	-27.6731	-84.0382	62.4909	-9.38808	-23.0653	63.4727	-18.3005	-10.851	59.0497	-6.13969	-4.08807	52.8261	8.42949	24.8242	57.5797	1.08822	36.8147	50.6051	12.3634	43.4747	50.1846	8.42949	64.4675	54.6525
	-74.8908	8.42914	24.8484	-76.4212	-2.02406	14.954	-67.9803	6.28681	7.139	-59.9121	-8.46882	-22.289	-59.6547	-20.9792	-30.6999	-54.2878	-11.2371	-40.9235	15.2592	-28.0328	-90.7317	24.7425	-16.8583	-89.3565	33.0586	-27.7248	-84.0632	62.5167	-9.42224	-23.0651	63.5261	-18.3553	-10.8649	59.0835	-6.17601	-4.08767	52.8179	8.42914	24.8484	57.5408	1.09143	36.821	50.5899	12.3681	43.4877	50.1483	8.42914	64.508	54.6957
	-74.9305	8.46604	24.8522	-76.435	-2.07266	14.9382	-68.0458	6.17048	7.08054	-59.8811	-8.49096	-22.3095	-59.6387	-20.9657	-30.7429	-54.2743	-11.2381	-40.9874	15.2464	-28.1049	-90.733	24.8126	-16.9321	-89.3723	33.0972	-27.8353	-84.0405	62.5471	-9.4799	-23.0271	63.5766	-18.4519	-10.8532	59.1265	-6.22462	-4.06056	52.8392	8.46604	24.8522	57.522	1.13006	36.822	50.5845	12.4076	43.4815	50.1179	8.46604	64.5201	54.7278
	-74.9722	8.52613	24.8375	-76.451	-2.08524	14.9272	-68.078	6.09247	6.97797	-59.8665	-8.43864	-22.3157	-59.622	-20.8847	-30.7771	-54.2441	-11.1837	-41.0302	15.2375	-28.2055	-90.6799	24.8847	-17.0523	-89.342	33.1529	-27.9754	-83.9764	62.579	-9.5673	-22.9541	63.61	-18.5963	-10.8155	59.1611	-6.29738	-4.00767	52.8679	8.52613	24.8375	57.509	1.18982	36.8159	50.5758	12.4682	43.4584	50.0875	8.52613	64.5044	54.7373
	-74.9999	8.58417	24.8106	-76.4679	-2.07046	14.9272	-68.065	6.05751	6.86165	-59.8584	-8.31185	-22.3165	-59.5906	-20.7316	-30.8145	-54.1897	-11.0532	-41.0547	15.2512	-28.2845	-90.603	24.9579	-17.1683	-89.2861	33.2288	-28.0969	-83.8997	62.6089	-9.68545	-22.8567	63.6186	-18.7838	-10.7604	59.1727	-6.40544	-3.93358	52.8748	8.58417	24.8106	57.4809	1.24682	36.8044	50.5449	12.5247	43.4298	50.0419	8.58417	64.4755	54.7113
	-74.9977	8.60993	24.7806	-76.4814	-2.04863	14.9327	-68.0089	6.05786	6.75768	-59.8469	-8.13045	-22.3303	-59.5348	-20.5175	-30.8789	-54.1137	-10.8374	-41.0801	15.3005	-28.2812	-90.5461	25.0321	-17.2199	-89.2351	33.3223	-28.1431	-83.851	62.6336	-9.8283	-22.7495	63.6049	-19.0006	-10.7034	59.1554	-6.55559	-3.84494	52.8361	8.60993	24.7806	57.4206	1.27219	36.7919	50.4757	12.546	43.4111	49.9656	8.60993	64.4544	54.643
	-74.9572	8.5773	24.7574	-76.487	-2.04668	14.9274	-67.9264	6.07583	6.68076	-59.8279	-7.92992	-22.3766	-59.4562	-20.2683	-30.9948	-54.0308	-10.5452	-41.132	15.3856	-28.1437	-90.5487	25.1062	-17.1546	-89.2168	33.4247	-28.0666	-83.8662	62.6531	-9.98306	-22.6468	63.5821	-19.2283	-10.6612	59.1166	-6.74681	-3.74885	52.7447	8.5773	24.7574	57.3243	1.23998	36.7843	50.3625	12.504	43.4158	49.8511	8.5773	64.4594	54.5375
	-74.8816	8.47352	24.7483	-76.4828	-2.08967	14.8913	-67.8428	6.08847	6.63312	-59.8039	-7.75202	-22.4664	-59.3681	-20.0199	-31.1751	-53.9616	-10.2067	-41.2297	15.4955	-27.8488	-90.6307	25.1805	-16.947	-89.2466	33.5246	-27.8478	-83.9616	62.6713	-10.1332	-22.5587	63.57	-19.4478	-10.6473	59.074	-6.96838	-3.65139	52.6128	8.47352	24.7483	57.2035	1.13641	36.7869	50.2131	12.384	43.4515	49.701	8.47352	64.4983	54.4102
	-74.7839	8.30467	24.7562	-76.4709	-2.1911	14.8108	-67.7805	6.07385	6.60847	-59.7794	-7.63347	-22.5976	-59.2886	-19.8105	-31.4136	-53.9212	-9.86944	-41.3756	15.6145	-27.4152	-90.7851	25.2593	-16.6093	-89.323	33.6138	-27.5053	-84.1274	62.6934	-10.2626	-22.4898	63.5866	-19.6432	-10.6662	59.048	-7.20056	-3.55689	52.4658	8.30467	24.7562	57.0785	0.966522	36.8034	50.0444	12.1916	43.5177	49.5245	8.30467	64.5668	54.2793
	-74.6806	8.09402	24.7788	-76.4549	-2.34711	14.6854	-67.749	6.01737	6.5992	-59.7574	-7.59757	-22.7548	-59.233	-19.6733	-31.6861	-53.9109	-9.5879	-41.5535	15.7299	-26.9005	-90.9836	25.3492	-16.188	-89.4311	33.6906	-27.0908	-84.334	62.7208	-10.3594	-22.4407	63.6397	-19.8025	-10.7124	59.0512	-7.4184	-3.4684	52.3294	8.09402	24.7788	56.9685	0.754004	36.8348	49.8747	11.9525	43.6069	49.3315	8.09402	64.6523	54.1577
	-74.5847	7.87333	24.8113	-76.4367	-2.53799	14.5313	-67.7393	5.9153	6.60339	-59.7381	-7.65259	-22.9131	-59.2067	-19.6324	-31.9556	-53.9189	-9.41043	-41.7342	15.8349	-26.381	-91.1893	25.4542	-15.7467	-89.5513	33.7595	-26.6703	-84.545	62.7485	-10.4166	-22.4103	63.7238	-19.9178	-10.7737	59.0829	-7.59783	-3.38911	52.2195	7.87333	24.8113	56.884	0.533139	36.8794	49.7168	11.7038	43.7063	49.1305	7.87333	64.74	54.0508
	-74.5017	7.671	24.8482	-76.4153	-2.73582	14.378	-67.7284	5.77473	6.62818	-59.7215	-7.79574	-23.0438	-59.2052	-19.7015	-32.1811	-53.9295	-9.36916	-41.8836	15.9271	-25.925	-91.3706	25.5705	-15.342	-89.6662	33.8264	-26.2982	-84.7308	62.7674	-10.4314	-22.3994	63.8243	-19.9848	-10.8392	59.1315	-7.72251	-3.32401	52.1402	7.671	24.8482	56.8254	0.335934	36.9321	49.5772	11.4804	43.8007	48.9311	7.671	64.8179	53.9603
	-74.4297	7.50204	24.8856	-76.3856	-2.91356	14.2595	-67.6889	5.61056	6.68691	-59.7115	-8.0188	-23.1193	-59.219	-19.8835	-32.3265	-53.936	-9.47437	-41.971	16.0023	-25.5685	-91.5096	25.6828	-15.0041	-89.7644	33.8929	-25.9984	-84.876	62.7689	-10.4046	-22.4106	63.925	-20.0046	-10.9041	59.1816	-7.78872	-3.27981	52.0876	7.50204	24.8856	56.7881	0.180072	36.9852	49.4595	11.3024	43.8757	48.7469	7.50204	64.8788	53.8897
	-74.3627	7.36315	24.9207	-76.3402	-3.05236	14.2046	-67.5985	5.44074	6.79134	-59.7166	-8.31131	-23.1194	-59.2405	-20.1699	-32.3692	-53.9477	-9.7134	-41.9773	16.051	-25.3044	-91.6037	25.767	-14.7263	-89.8412	33.9517	-25.7556	-84.9814	62.7492	-10.3393	-22.4467	64.0139	-19.984	-10.9729	59.2222	-7.80669	-3.26304	52.0568	7.36315	24.9207	56.768	0.0622028	37.0306	49.3684	11.1679	43.9217	48.5956	7.36315	64.9205	53.8475
	-74.2921	7.23361	24.9525	-76.2711	-3.14615	14.2269	-67.4467	5.2806	6.94334	-59.7477	-8.66092	-23.0376	-59.2678	-20.5402	-32.3078	-53.9862	-10.0532	-41.9002	16.0592	-25.0842	-91.6634	25.7973	-14.4672	-89.8977	33.9884	-25.5202	-85.0604	62.7098	-10.2396	-22.5073	64.085	-19.9354	-11.056	59.2496	-7.79715	-3.27704	52.0444	7.23361	24.9525	56.7646	-0.0416871	37.0627	49.3106	11.0527	43.9374	48.4947	7.23361	64.9451	53.8433
	-74.2096	7.08145	24.9817	-76.1721	-3.20374	14.3192	-67.2357	5.13767	7.13133	-59.8123	-9.05278	-22.886	-59.3028	-20.9635	-32.166	-54.0733	-10.4471	-41.7575	16.0157	-24.8319	-91.7088	25.7564	-14.1629	-89.9397	33.9885	-25.2229	-85.1346	62.6563	-10.1089	-22.5876	64.1376	-19.8723	-11.1656	59.2666	-7.78407	-3.32016	52.0483	7.08145	24.9817	56.7799	-0.169349	37.0806	49.291	10.9171	43.9318	48.4532	7.08145	64.958	53.8814
	-74.1088	6.87349	25.0099	-76.0417	-3.24772	14.4549	-66.9793	5.00923	7.33348	-59.91	-9.47068	-22.6953	-59.3456	-21.4052	-31.989	-54.217	-10.8454	-41.5838	15.921	-24.4677	-91.764	25.644	-13.747	-89.9758	33.9465	-24.7954	-85.2272	62.596	-9.94769	-22.6797	64.1752	-19.8038	-11.3122	59.2791	-7.78607	-3.38632	52.0647	6.87349	25.0099	56.8143	-0.360726	37.0873	49.3076	10.7175	43.9213	48.4648	6.87349	64.9659	53.9543
	-73.9868	6.58633	25.0392	-75.8859	-3.30892	14.5951	-66.6998	4.88376	7.52524	-60.0308	-9.90009	-22.5085	-59.3904	-21.8348	-31.8312	-54.4057	-11.2076	-41.4213	15.7906	-23.9335	-91.8502	25.4799	-13.1727	-90.0149	33.8708	-24.1922	-85.3566	62.5366	-9.7544	-22.7748	64.2052	-19.7307	-11.5013	59.2919	-7.81001	-3.46735	52.0877	6.58633	25.0392	56.8639	-0.645179	37.0874	49.3494	10.4193	43.9239	48.5068	6.58633	64.9757	54.0418
	-73.8456	6.21424	25.0714	-75.7178	-3.41748	14.6999	-66.4244	4.74569	7.68676	-60.1589	-10.3312	-22.368	-59.4258	-22.2338	-31.7407	-54.6117	-11.5113	-41.3072	15.6504	-23.2132	-91.9798	25.2986	-12.4285	-90.063	33.7821	-23.4059	-85.5302	62.4838	-9.52681	-22.8664	64.2363	-19.6448	-11.7317	59.3066	-7.84945	-3.55553	52.1105	6.21424	25.0714	56.9207	-1.03205	37.0844	49.3988	10.0074	43.9521	48.547	6.21424	64.9916	54.117
	-73.6914	5.7707	25.1074	-75.5539	-3.59347	14.7395	-66.1798	4.58113	7.80671	-60.278	-10.7593	-22.3031	-59.4394	-22.5974	-31.7456	-54.8019	-11.7556	-41.2628	15.5273	-22.3371	-92.1528	25.1359	-11.5414	-90.1218	33.7045	-22.4702	-85.7434	62.441	-9.26535	-22.952	64.275	-19.5334	-11.9935	59.3207	-7.88838	-3.64473	52.129	5.7707	25.1074	56.9755	-1.50838	37.0791	49.4385	9.48993	44.0094	48.5555	5.7707	65.0145	54.1561
	-73.5332	5.28332	25.1477	-75.4091	-3.84124	14.7019	-65.986	4.38249	7.88229	-60.3758	-11.1831	-22.3216	-59.4237	-22.9317	-31.848	-54.9488	-11.9558	-41.2886	15.4389	-21.3698	-92.3585	25.0168	-10.5666	-90.1887	33.6562	-21.4485	-85.9815	62.4087	-8.97515	-23.0323	64.3216	-19.3854	-12.269	59.3294	-7.90846	-3.73039	52.1441	5.28332	25.1477	57.0221	-2.04458	37.0709	49.4589	8.89422	44.0895	48.5165	5.28332	65.041	54.1474
	-73.38	4.78491	25.1925	-75.2922	-4.14942	14.5949	-65.8511	4.15092	7.91719	-60.4471	-11.6003	-22.4094	-59.3782	-23.2464	-32.0268	-55.0367	-12.1351	-41.3669	15.3886	-20.3885	-92.5797	24.946	-9.56983	-90.2578	33.6429	-20.4151	-86.226	62.3857	-8.6662	-23.1096	64.3699	-19.1979	-12.5357	59.3283	-7.89611	-3.80921	52.1631	4.78491	25.1925	57.0602	-2.60469	37.059	49.4617	8.25813	44.1808	48.434	4.78491	65.0653	54.0958
	-73.2389	4.30492	25.2416	-75.2043	-4.49585	14.4424	-65.7702	3.8962	7.91957	-60.4925	-12.0056	-22.5372	-59.3093	-23.5489	-32.2467	-55.0629	-12.3145	-41.4697	15.3681	-19.46	-92.7978	24.9094	-8.60983	-90.3227	33.6579	-19.4353	-86.4594	62.3703	-8.35139	-23.1859	64.4099	-18.9775	-12.7716	59.3163	-7.84648	-3.87933	52.1968	4.30492	25.2416	57.096	-3.15642	37.0442	49.4595	7.62016	44.2717	48.3295	4.30492	65.0811	54.0199
	-73.1138	3.86381	25.2942	-75.1401	-4.85466	14.2759	-65.7266	3.63443	7.90088	-60.5169	-12.3896	-22.6713	-59.2261	-23.8396	-32.47	-55.0343	-12.5049	-41.5686	15.3633	-18.6259	-92.9973	24.8822	-7.72761	-90.3776	33.6866	-18.5517	-86.669	62.362	-8.04304	-23.2608	64.4338	-18.7381	-12.961	59.297	-7.76316	-3.94026	52.2547	3.86381	25.2942	57.1395	-3.67735	37.0291	49.4694	7.01188	44.3541	48.2316	3.86381	65.0834	53.9439
	-73.0064	3.47117	25.3482	-75.0908	-5.20251	14.1245	-65.6971	3.38439	7.87466	-60.5264	-12.7411	-22.7836	-59.1374	-24.112	-32.6662	-54.964	-12.7043	-41.6434	15.3615	-17.8984	-93.1678	24.8407	-6.94234	-90.419	33.714	-17.7792	-86.8478	62.3607	-7.74965	-23.3311	64.4406	-18.4948	-13.099	59.2768	-7.65501	-3.99227	52.3407	3.47117	25.3482	57.1993	-4.15615	37.0169	49.5059	6.45368	44.4252	48.1657	3.47117	65.0709	53.889
	-72.9172	3.12688	25.4011	-75.048	-5.52222	14.0071	-65.6592	3.16327	7.8546	-60.5262	-13.0502	-22.8581	-59.0503	-24.3553	-32.8189	-54.8678	-12.8993	-41.6857	15.3562	-17.2658	-93.304	24.7726	-6.25376	-90.4461	33.7293	-17.1094	-86.9943	62.3665	-7.47429	-23.3916	64.4366	-18.2595	-13.1917	59.2629	-7.53231	-4.03551	52.45	3.12688	25.4011	57.2796	-4.59042	37.0105	49.575	5.95421	44.4862	48.1447	3.12688	65.045	53.8662
	-72.847	2.82448	25.4499	-75.0053	-5.80368	13.9299	-65.5969	2.98285	7.85149	-60.5204	-13.3108	-22.8914	-58.971	-24.5581	-32.9262	-54.7631	-13.071	-41.6983	15.3469	-16.7047	-93.4055	24.6799	-5.64897	-90.4605	33.7292	-16.5211	-87.1106	62.3784	-7.21576	-23.4377	64.4326	-18.0389	-13.2546	59.2597	-7.40426	-4.06962	52.5702	2.82448	25.4499	57.3781	-4.98263	37.011	49.6723	5.51272	44.5398	48.1672	2.82448	65.0105	53.8752
	-72.7966	2.55584	25.4917	-74.9591	-6.04257	13.8884	-65.505	2.84672	7.87038	-60.511	-13.5227	-22.8898	-58.9059	-24.713	-32.9971	-54.6669	-13.2023	-41.6909	15.3372	-16.1936	-93.4753	24.5761	-5.11167	-90.4654	33.7161	-15.9925	-87.2013	62.3937	-6.97178	-23.4674	64.4397	-17.8356	-13.3074	59.2682	-7.27819	-4.09404	52.6867	2.55584	25.4917	57.4869	-5.33606	37.0169	49.7857	5.12368	44.5883	48.2205	2.55584	64.9736	53.9074
	-72.7655	2.31538	25.5241	-74.9077	-6.23846	13.8722	-65.3889	2.74983	7.90924	-60.4974	-13.6915	-22.8642	-58.8612	-24.8192	-33.0448	-54.5949	-13.284	-41.6754	15.3316	-15.7236	-93.5186	24.4786	-4.63076	-90.4651	33.6958	-15.512	-87.2714	62.4091	-6.74211	-23.4825	64.4644	-17.6506	-13.3686	59.2863	-7.15973	-4.10896	52.787	2.31538	25.5241	57.5961	-5.65181	37.0249	49.9009	4.78162	44.6323	48.2868	2.31538	64.941	53.9513
	-72.7508	2.10244	25.5457	-74.8504	-6.39356	13.8691	-65.2623	2.68106	7.95996	-60.4759	-13.827	-22.8256	-58.8412	-24.8829	-33.082	-54.5587	-13.3181	-41.6623	15.333	-15.3012	-93.5426	24.401	-4.20489	-90.4639	33.6746	-15.0814	-87.3251	62.4214	-6.52991	-23.488	64.5075	-17.4849	-13.4498	59.3102	-7.05319	-4.1161	52.8657	2.10244	25.5457	57.6962	-5.92774	37.031	50.0062	4.4844	44.6713	48.3498	2.10244	64.9182	53.9967
	-72.7471	1.92079	25.5574	-74.7875	-6.51215	13.8683	-65.141	2.62787	8.01147	-60.4414	-13.9404	-22.7832	-58.8458	-24.9157	-33.1173	-54.5634	-13.3175	-41.6589	15.3421	-14.9433	-93.5553	24.3488	-3.84158	-90.4654	33.6569	-14.7131	-87.3653	62.4289	-6.34086	-23.4903	64.5645	-17.34	-13.554	59.3359	-6.96169	-4.11895	52.9247	1.92079	25.5574	57.7811	-6.15966	37.0319	50.0952	4.23375	44.704	48.3983	1.92079	64.908	54.0376
	-72.7472	1.77604	25.5619	-74.7203	-6.60017	13.8623	-65.0383	2.58153	8.05373	-60.3905	-14.041	-22.7437	-58.8692	-24.9317	-33.1549	-54.6059	-13.3017	-41.6687	15.357	-14.6679	-93.564	24.3186	-3.55208	-90.4714	33.6451	-14.4224	-87.3931	62.432	-6.1809	-23.4947	64.6279	-17.2176	-13.6759	59.3597	-6.88718	-4.12229	52.9709	1.77604	25.5619	57.849	-6.34387	37.0265	50.1676	4.03315	44.7294	48.4286	1.77604	64.9095	54.0725
	-72.7439	1.67229	25.5629	-74.6522	-6.66447	13.8468	-64.962	2.54037	8.08078	-60.3244	-14.1327	-22.7117	-58.9004	-24.9448	-33.1939	-54.6747	-13.2912	-41.6904	15.3738	-14.4853	-93.5743	24.3	-3.34457	-90.4816	33.6388	-14.2199	-87.4084	62.4326	-6.054	-23.5039	64.6896	-17.1188	-13.805	59.3786	-6.83036	-4.131	53.0129	1.67229	25.5629	57.9015	-6.47969	37.0157	50.2266	3.88476	44.7466	48.4439	1.67229	64.9187	54.1031
	-72.732	1.6094	25.5642	-74.587	-6.71188	13.8208	-64.9133	2.50963	8.09175	-60.2491	-14.2142	-22.6892	-58.9258	-24.9651	-33.2293	-54.7524	-13.3011	-41.7184	15.3881	-14.3922	-93.5883	24.2802	-3.2188	-90.4938	33.636	-14.105	-87.4104	62.433	-5.96043	-23.5176	64.743	-17.0433	-13.9293	59.3899	-6.7903	-4.14853	53.0574	1.6094	25.5642	57.9426	-6.57089	37.0016	50.2771	3.78673	44.7553	48.4518	1.6094	64.9296	54.132
	-72.7099	1.58172	25.5684	-74.5292	-6.74849	13.7859	-64.8886	2.49789	8.08977	-60.1737	-14.2801	-22.6766	-58.9321	-24.9973	-33.2541	-54.8199	-13.3376	-41.7441	15.3968	-14.371	-93.6056	24.2488	-3.16343	-90.5047	33.6337	-14.0634	-87.3996	62.435	-5.89603	-23.5327	64.7839	-16.9888	-14.0376	59.3916	-6.76376	-4.17562	53.1061	1.58172	25.5684	57.9759	-6.62552	36.9868	50.3223	3.73218	44.7562	48.461	1.58172	64.9363	54.161
	-72.6793	1.57852	25.5762	-74.4816	-6.77895	13.7448	-64.8817	2.51189	8.07984	-60.1073	-14.3231	-22.6724	-58.9107	-25.0402	-33.2621	-54.8616	-13.3957	-41.7592	15.3998	-14.3933	-93.6234	24.202	-3.15704	-90.5115	33.6293	-14.0687	-87.3791	62.4385	-5.85239	-23.5453	64.8098	-16.9505	-14.1211	59.3823	-6.74485	-4.20976	53.1561	1.57852	25.5762	58.0038	-6.65437	36.9729	50.3629	3.70984	44.7509	48.4774	1.57852	64.9354	54.1889
	-72.6457	1.58622	25.5862	-74.4456	-6.80575	13.7011	-64.8865	2.55256	8.06715	-60.0569	-14.3364	-22.6737	-58.861	-25.0861	-33.2512	-54.8703	-13.4609	-41.7577	15.3993	-14.427	-93.6382	24.1437	-3.17245	-90.5133	33.6215	-14.0885	-87.3563	62.4417	-5.81843	-23.5518	64.8195	-16.9225	-14.1744	59.3617	-6.72579	-4.24563	53.2014	1.58622	25.5862	58.0264	-6.66877	36.9607	50.3967	3.70613	44.7422	48.5021	1.58622	64.927	54.2123
	-72.616	1.5917	25.5963	-74.4209	-6.829	13.6582	-64.898	2.61387	8.05621	-60.0259	-14.316	-22.6765	-58.7918	-25.1229	-33.2244	-54.8484	-13.5135	-41.7382	15.399	-14.4438	-93.6463	24.0843	-3.18339	-90.5108	33.6101	-14.0925	-87.3417	62.4421	-5.78339	-23.5508	64.8126	-16.8986	-14.1957	59.3309	-6.69913	-4.27657	53.2353	1.5917	25.5963	58.043	-6.67845	36.9501	50.4205	3.70794	44.7328	48.5317	1.5917	64.9145	54.2265
	-72.5969	1.58568	25.6037	-74.4064	-6.84739	13.6193	-64.9125	2.68482	8.05035	-60.0134	-14.2622	-22.6764	-58.7189	-25.1367	-33.1881	-54.8063	-13.5349	-41.7031	15.4013	-14.4261	-93.6441	24.0361	-3.17135	-90.5067	33.5955	-14.0611	-87.347	62.4367	-5.74034	-23.5438	64.7905	-16.8743	-14.1885	59.2926	-6.66068	-4.29681	53.2531	1.58568	25.6037	58.0527	-6.68973	36.9413	50.4316	3.70518	44.7247	48.5608	1.58568	64.903	54.2282
	-72.5928	1.565	25.6066	-74.4003	-6.85993	13.5861	-64.9267	2.75332	8.05127	-60.0148	-14.1804	-22.6693	-58.6589	-25.1165	-33.1492	-54.7578	-13.5139	-41.6578	15.4058	-14.3704	-93.6294	24.0083	-3.13	-90.5037	33.5784	-13.9893	-87.3803	62.4244	-5.68879	-23.5357	64.7569	-16.8473	-14.1609	59.2518	-6.61161	-4.30349	53.254	1.565	25.6066	58.0564	-6.70471	36.9348	50.4296	3.69253	44.7182	48.5844	1.565	64.897	54.2179
	-72.6044	1.53273	25.6046	-74.4004	-6.8673	13.5592	-64.9372	2.81008	8.05892	-60.0229	-14.0793	-22.6526	-58.6228	-25.0571	-33.1125	-54.7145	-13.4495	-41.6083	15.4088	-14.2859	-93.6023	24.004	-3.06546	-90.5037	33.559	-13.887	-87.443	62.4055	-5.63503	-23.5348	64.7182	-16.8179	-14.124	59.2149	-6.55838	-4.29789	53.241	1.53273	25.6046	58.0569	-6.72147	36.9325	50.4169	3.66966	44.7111	48.6003	1.53273	64.8991	54.2002
	-72.6287	1.49618	25.5985	-74.4036	-6.87162	13.5383	-64.9413	2.85106	8.07219	-60.0301	-13.9685	-22.6253	-58.6136	-24.9603	-33.0792	-54.6834	-13.3499	-41.5597	15.4039	-14.1894	-93.5661	24.0191	-2.99235	-90.5067	33.5373	-13.7735	-87.527	62.3818	-5.58985	-23.5502	64.6826	-16.7883	-14.0892	59.1887	-6.51039	-4.28504	53.2196	1.49618	25.5985	58.0585	-6.73551	36.9364	50.3982	3.64014	44.6992	48.6096	1.49618	64.9083	54.1824
	-72.6604	1.46373	25.5907	-74.4066	-6.8752	13.5233	-64.9375	2.8778	8.09036	-60.0313	-13.8538	-22.5873	-58.6268	-24.8331	-33.0479	-54.6663	-13.2275	-41.5145	15.3837	-14.0984	-93.5265	24.0448	-2.92747	-90.5112	33.5128	-13.6709	-87.6154	62.3557	-5.56441	-23.5888	64.6574	-16.7617	-14.0648	59.1773	-6.47613	-4.27204	53.1965	1.46373	25.5907	58.0651	-6.74178	36.9482	50.3793	3.6096	44.6779	48.6156	1.46373	64.9204	54.1715
	-72.6936	1.4419	25.5844	-74.4064	-6.87888	13.515	-64.9273	2.89632	8.11423	-60.0245	-13.7357	-22.5383	-58.6547	-24.6855	-33.015	-54.6611	-13.0943	-41.4714	15.3423	-14.0257	-93.4903	24.0707	-2.88381	-90.5139	33.4852	-13.5972	-87.6873	62.3286	-5.56575	-23.651	64.647	-16.7416	-14.0536	59.1807	-6.45976	-4.26571	53.1774	1.4419	25.5844	58.0788	-6.7365	36.9681	50.3647	3.58416	44.6439	48.6229	1.4419	64.9295	54.171
	-72.7244	1.43357	25.5825	-74.4006	-6.88137	13.5154	-64.9143	2.91538	8.14625	-60.0119	-13.6089	-22.4774	-58.6906	-24.527	-32.9765	-54.6641	-12.957	-41.4257	15.2778	-13.9774	-93.4623	24.0882	-2.86713	-90.5119	33.4537	-13.5619	-87.7236	62.3013	-5.59361	-23.7287	64.6505	-16.7313	-14.0525	59.194	-6.45922	-4.27047	53.1666	1.43357	25.5825	58.0992	-6.71817	36.9947	50.3577	3.56952	44.5981	48.6362	1.43357	64.9294	54.1801
	-72.7509	1.43792	25.5866	-74.3873	-6.87988	13.5265	-64.9034	2.94446	8.18899	-59.9972	-13.4654	-22.404	-58.7298	-24.3641	-32.9289	-54.6709	-12.8167	-41.3706	15.1943	-13.9535	-93.444	24.0923	-2.87584	-90.5026	33.4181	-13.565	-87.7147	62.274	-5.63975	-23.8064	64.6617	-16.7315	-14.0539	59.2088	-6.46656	-4.28705	53.1662	1.43792	25.5866	58.1243	-6.68763	37.0238	50.3595	3.57067	44.546	48.6585	1.43792	64.916	54.1949
	-72.7743	1.45177	25.5961	-74.3646	-6.8716	13.5486	-64.8991	2.99158	8.24286	-59.984	-13.2983	-22.3192	-58.7696	-24.2003	-32.8704	-54.6767	-12.6708	-41.3011	15.1028	-13.9508	-93.4337	24.0832	-2.90354	-90.4859	33.3799	-13.5987	-87.6633	62.2471	-5.69019	-23.866	64.6708	-16.7398	-14.049	59.2168	-6.47039	-4.31221	53.1764	1.45177	25.5961	58.1506	-6.64732	37.05	50.3698	3.59161	44.4973	48.6911	1.45177	64.8898	54.2115
	-72.7978	1.47121	25.6075	-74.3313	-6.85529	13.5783	-64.9035	3.06087	8.30426	-59.9733	-13.1052	-22.2278	-58.8078	-24.0354	-32.8019	-54.6762	-12.5161	-41.2177	15.0185	-13.965	-93.4272	24.0661	-2.94242	-90.4636	33.3437	-13.6516	-87.5829	62.2225	-5.72968	-23.8933	64.6689	-16.751	-14.0306	59.2124	-6.4596	-4.33967	53.1955	1.47121	25.6075	58.1744	-6.60047	37.0675	50.3871	3.63458	44.4632	48.7318	1.47121	64.8561	54.2278
	-72.8255	1.49277	25.6147	-74.2869	-6.83206	13.6082	-64.9163	3.15049	8.36553	-59.9633	-12.8896	-22.1385	-58.8412	-23.8674	-32.728	-54.6639	-12.3511	-41.1273	14.9569	-13.9912	-93.4208	24.0508	-2.98553	-90.4393	33.3166	-13.7114	-87.4926	62.203	-5.74663	-23.8838	64.652	-16.7585	-13.9961	59.1948	-6.42725	-4.36225	53.221	1.49277	25.6147	58.1924	-6.55075	37.072	50.4086	3.69846	44.4521	48.7747	1.49277	64.8246	54.2434
	-72.8606	1.51353	25.6114	-74.2333	-6.80508	13.6287	-64.9354	3.25195	8.41703	-59.9497	-12.659	-22.0622	-58.8659	-23.6926	-32.6562	-54.6356	-12.1762	-41.0422	14.9292	-14.0228	-93.4124	24.0482	-3.02707	-90.4174	33.307	-13.7674	-87.4103	62.1918	-5.73678	-23.8436	64.623	-16.7575	-13.9486	59.1678	-6.37327	-4.37465	53.2498	1.51353	25.6114	58.2019	-6.50238	37.0621	50.4306	3.77737	44.4666	48.8123	1.51353	64.806	54.2584
	-72.9045	1.531	25.5931	-74.1749	-6.77838	13.6318	-64.9583	3.3519	8.45035	-59.9278	-12.4223	-22.0078	-58.8793	-23.5073	-32.5953	-54.59	-11.9924	-40.9748	14.9385	-14.0515	-93.4021	24.0672	-3.06199	-90.4013	33.3199	-13.8109	-87.3476	62.1908	-5.70435	-23.7871	64.5905	-16.7477	-13.8954	59.1382	-6.30505	-4.37582	53.2792	1.531	25.5931	58.2022	-6.45998	37.0401	50.4495	3.86072	44.5015	48.8374	1.531	64.8082	54.2722
	-72.9561	1.54341	25.5599	-74.1184	-6.75471	13.6149	-64.9833	3.43619	8.46105	-59.8942	-12.1868	-21.9786	-58.8817	-23.3087	-32.5518	-54.5303	-11.7998	-40.9323	14.9792	-14.069	-93.3915	24.11	-3.08682	-90.3926	33.3546	-13.8375	-87.3085	62.1992	-5.66066	-23.7306	64.5648	-16.7338	-13.845	59.1138	-6.23574	-4.3696	53.3073	1.54341	25.5599	58.1951	-6.42776	37.0111	50.4632	3.93572	44.5464	48.8461	1.54341	64.8327	54.2836
	-73.0115	1.55085	25.5167	-74.0712	-6.73352	13.5829	-65.01	3.49516	8.4498	-59.8479	-11.9566	-21.9703	-58.8769	-23.0957	-32.527	-54.4638	-11.5982	-40.9133	15.0383	-14.0714	-93.3828	24.1712	-3.1017	-90.3909	33.4025	-13.8491	-87.2893	62.2136	-5.62097	-23.6874	64.5532	-16.7241	-13.8037	59.1009	-6.18071	-4.36346	53.333	1.55085	25.5167	58.1841	-6.40809	36.9811	50.4726	3.99166	44.5884	48.8403	1.55085	64.8742	54.2914
	-73.066	1.55601	25.4722	-74.039	-6.71006	13.547	-65.0387	3.52765	8.42195	-59.7907	-11.732	-21.9714	-58.8714	-22.8695	-32.5159	-54.4005	-11.3876	-40.9083	15.0998	-14.062	-93.3772	24.2388	-3.11202	-90.3945	33.4493	-13.8546	-87.2816	62.2285	-5.60016	-23.6641	64.5579	-16.7274	-13.7733	59.103	-6.15324	-4.36598	53.3565	1.55601	25.4722	58.1736	-6.40037	36.9548	50.4809	4.02387	44.6169	48.8272	1.55601	64.9223	54.2963
	-73.1156	1.56358	25.4361	-74.0241	-6.67659	13.5206	-65.0693	3.5417	8.38605	-59.7271	-11.5106	-21.967	-58.8728	-22.6331	-32.5076	-54.3505	-11.1695	-40.9035	15.149	-14.0506	-93.3747	24.2973	-3.12717	-90.4017	33.4797	-13.8674	-87.2756	62.2379	-5.60846	-23.6609	64.5758	-16.7498	-13.7517	59.1199	-6.16086	-4.38427	53.3786	1.56358	25.4361	58.1671	-6.401	36.9341	50.4937	4.03495	44.626	48.8183	1.56358	64.9657	54.3011
	-73.1581	1.57807	25.4152	-74.0247	-6.62589	13.5142	-65.1009	3.55104	8.35208	-59.6637	-11.2882	-21.9436	-58.8874	-22.3909	-32.49	-54.3206	-10.9465	-40.8861	15.1766	-14.0489	-93.3748	24.3334	-3.15613	-90.4113	33.4827	-13.9002	-87.2635	62.2373	-5.64827	-23.6729	64.6002	-16.7919	-13.7345	59.148	-6.20292	-4.42166	53.4004	1.57807	25.4152	58.1662	-6.4048	36.919	50.5158	4.03248	44.6158	48.8247	1.57807	64.9961	54.3093
	-73.1934	1.60114	25.4127	-74.036	-6.55533	13.5305	-65.1315	3.56889	8.32939	-59.607	-11.0601	-21.8936	-58.9181	-22.1471	-32.4537	-54.3126	-10.7218	-40.8486	15.1806	-14.0641	-93.3766	24.3397	-3.20228	-90.4226	33.456	-13.9589	-87.242	62.2253	-5.7134	-23.6933	64.6238	-16.8482	-13.7187	59.1819	-6.27044	-4.47617	53.4226	1.60114	25.4127	58.1706	-6.4072	36.9087	50.5502	4.0247	44.5916	48.8537	1.60114	65.0099	54.3236
	-73.2228	1.63039	25.4269	-74.0522	-6.4694	13.5635	-65.1588	3.60243	8.32444	-59.562	-10.8221	-21.8173	-58.9643	-21.9049	-32.3952	-54.3218	-10.4981	-40.7909	15.1649	-14.0961	-93.3795	24.3171	-3.26078	-90.4349	33.4068	-14.0395	-87.2129	62.204	-5.79114	-23.7153	64.6405	-16.9086	-13.7044	59.2154	-6.3481	-4.54038	53.4452	1.63039	25.4269	58.1786	-6.40583	36.903	50.5958	4.01677	44.5621	48.9057	1.63039	65.0079	54.3444
	-73.2475	1.66063	25.4529	-74.069	-6.37904	13.6012	-65.1808	3.65075	8.33872	-59.5304	-10.5722	-21.7218	-59.0217	-21.6659	-32.3176	-54.3396	-10.2773	-40.7192	15.137	-14.1379	-93.3831	24.2734	-3.32125	-90.4472	33.3484	-14.131	-87.1814	62.1783	-5.86673	-23.7351	64.6467	-16.9616	-13.6954	59.2434	-6.41831	-4.60325	53.4675	1.66063	25.4529	58.1884	-6.40035	36.9021	50.6484	4.01017	44.5358	48.9741	1.66063	64.9943	54.3709
	-73.269	1.68726	25.4842	-74.0844	-6.29796	13.6304	-65.1969	3.70708	8.36773	-59.5102	-10.3115	-21.6186	-59.0845	-21.4307	-32.2286	-54.3553	-10.0607	-40.643	15.1048	-14.1824	-93.3868	24.2205	-3.37452	-90.4584	33.2954	-14.2222	-87.1541	62.1544	-5.92871	-23.7519	64.642	-16.9989	-13.6976	59.2627	-6.46613	-4.65377	53.4882	1.68726	25.4842	58.1987	-6.3907	36.9057	50.7016	4.00518	44.5189	49.0485	1.68726	64.9742	54.4021
	-73.2888	1.70991	25.5148	-74.0987	-6.23785	13.6425	-65.2083	3.76313	8.40196	-59.4966	-10.0448	-21.5202	-59.146	-21.1997	-32.1371	-54.3601	-9.85101	-40.5719	15.0748	-14.228	-93.3896	24.1705	-3.41981	-90.4674	33.2584	-14.3087	-87.1356	62.1381	-5.97289	-23.7676	64.6286	-17.0185	-13.7148	59.2734	-6.4834	-4.6848	53.5054	1.70991	25.5148	58.2093	-6.37476	36.9117	50.749	4.00466	44.5135	49.1183	1.70991	64.9526	54.4385
	-73.3097	1.73404	25.5404	-74.1134	-6.20411	13.6358	-65.2179	3.81328	8.42983	-59.4831	-9.7798	-21.4371	-59.2006	-20.9731	-32.0509	-54.3488	-9.65177	-40.513	15.0509	-14.2821	-93.3908	24.1325	-3.46809	-90.4734	33.242	-14.3968	-87.1271	62.1334	-6.00322	-23.7851	64.6103	-17.0253	-13.7464	59.279	-6.47043	-4.69548	53.5174	1.73404	25.5404	58.2205	-6.34711	36.9161	50.7866	4.01616	44.5172	49.1772	1.73404	64.9329	54.4813
	-73.3351	1.76984	25.5588	-74.1297	-6.19371	13.6157	-65.2303	3.85678	8.44153	-59.4641	-9.52419	-21.376	-59.2451	-20.7515	-31.9743	-54.3211	-9.46725	-40.4696	15.0352	-14.36	-93.3896	24.1107	-3.53967	-90.4757	33.2438	-14.5017	-87.1263	62.1418	-6.02963	-23.8063	64.5912	-17.0294	-13.7861	59.2859	-6.43486	-4.6909	53.5221	1.76984	25.5588	58.232	-6.29967	36.9142	50.8132	4.05102	44.5246	49.2244	1.76984	64.917	54.5305
	-73.3687	1.82883	25.5694	-74.1489	-6.19538	13.5921	-65.2502	3.89799	8.43198	-59.4368	-9.28318	-21.3383	-59.2792	-20.5348	-31.9077	-54.2811	-9.30039	-40.4413	15.0274	-14.4793	-93.3851	24.1043	-3.65766	-90.4743	33.257	-14.6419	-87.1284	62.1623	-6.06398	-23.8306	64.5732	-17.0423	-13.8221	59.3008	-6.38854	-4.67956	53.5175	1.82883	25.5694	58.2421	-6.22392	36.9027	50.8305	4.12085	44.5295	49.2643	1.82883	64.9048	54.583
	-73.4125	1.92018	25.5735	-74.1726	-6.19219	13.5756	-65.2811	3.94491	8.402	-59.4016	-9.05735	-21.3202	-59.3056	-20.3226	-31.8483	-54.2356	-9.15144	-40.4244	15.0252	-14.6543	-93.3759	24.1088	-3.84036	-90.4689	33.2727	-14.8333	-87.1281	62.1913	-6.11646	-23.8552	64.5546	-17.0734	-13.84	59.3282	-6.34409	-4.66963	53.5022	1.92018	25.5735	58.2478	-6.11374	36.8811	50.8405	4.23338	44.5272	49.3037	1.92018	64.8955	54.6329
	-73.4657	2.04796	25.5725	-74.2023	-6.16585	13.5745	-65.3242	4.00649	8.35754	-59.3623	-8.84277	-21.3143	-59.3295	-20.1145	-31.7918	-54.1929	-9.01758	-40.414	15.0247	-14.8922	-93.3595	24.1179	-4.09592	-90.4603	33.2818	-15.085	-87.1199	62.224	-6.19362	-23.8755	64.5292	-17.1283	-13.8257	59.3671	-6.31247	-4.66587	53.4762	2.04796	25.5725	58.2452	-5.96739	36.8529	50.8443	4.38972	44.5158	49.3478	2.04796	64.8878	54.6729
	-73.5246	2.21038	25.5685	-74.2394	-6.10166	13.5934	-65.3788	4.08945	8.30747	-59.3242	-8.63312	-21.312	-59.3568	-19.9109	-31.7342	-54.1599	-8.89399	-40.405	15.0213	-15.1914	-93.333	24.1262	-4.42076	-90.4495	33.2775	-15.3975	-87.0996	62.2552	-6.29833	-23.8871	64.489	-17.2084	-13.7699	59.4109	-6.30196	-4.66828	53.4405	2.21038	25.5685	58.231	-5.78832	36.8237	50.841	4.58421	44.4965	49.3984	2.21038	64.881	54.6966
	-73.5837	2.40076	25.5634	-74.2854	-5.99285	13.6322	-65.4432	4.1953	8.26056	-59.2919	-8.42269	-21.3063	-59.3925	-19.7141	-31.674	-54.1403	-8.77554	-40.394	15.0118	-15.5427	-93.2932	24.1311	-4.80152	-90.4385	33.2564	-15.7638	-87.0647	62.2813	-6.43072	-23.8873	64.4279	-17.3121	-13.6714	59.4484	-6.31786	-4.67248	53.3977	2.40076	25.5634	58.2044	-5.58432	36.7987	50.8282	4.80654	44.4725	49.4526	2.40076	64.875	54.7001
	-73.6381	2.60973	25.5589	-74.3408	-5.84303	13.6868	-65.5163	4.31889	8.22239	-59.2676	-8.20912	-21.2946	-59.4377	-19.5283	-31.6124	-54.1336	-8.65861	-40.3801	14.9965	-15.9319	-93.239	24.1347	-5.21947	-90.429	33.2203	-16.1718	-87.0143	62.3014	-6.58941	-23.8751	64.3452	-17.4358	-13.538	59.4685	-6.36235	-4.67157	53.3505	2.60973	25.5589	58.1666	-5.36552	36.7813	50.8031	5.04513	44.448	49.5034	2.60973	64.8701	54.6828
	-73.6859	2.82776	25.5561	-74.4054	-5.66564	13.7494	-65.5975	4.44953	8.19334	-59.2504	-7.99459	-21.2795	-59.4888	-19.3589	-31.5534	-54.1345	-8.54223	-40.366	14.9803	-16.3436	-93.1719	24.1435	-5.65553	-90.4224	33.1766	-16.6061	-86.9499	62.3172	-6.77212	-23.8513	64.2468	-17.5762	-13.3834	59.4649	-6.43415	-4.65835	53.3015	2.82776	25.5561	58.1201	-5.14181	36.772	50.7639	5.29034	44.4273	49.5424	2.82776	64.8663	54.6475
	-73.7286	3.04705	25.5552	-74.4785	-5.48042	13.8108	-65.6865	4.57441	8.16881	-59.2369	-7.78513	-21.2679	-59.5379	-19.2102	-31.5018	-54.135	-8.42806	-40.3576	14.9716	-16.764	-93.096	24.1667	-6.09411	-90.4185	33.1363	-17.0516	-86.8743	62.3334	-6.97565	-23.8173	64.1427	-17.7304	-13.2226	59.4397	-6.52854	-4.62741	53.252	3.04705	25.5552	58.0679	-4.92057	36.7695	50.7107	5.53644	44.4137	49.5619	3.04705	64.8633	54.5999
	-73.7707	3.26235	25.5557	-74.559	-5.30784	13.8622	-65.7813	4.68312	8.14164	-59.2227	-7.58847	-21.2683	-59.575	-19.083	-31.4615	-54.1267	-8.31946	-40.3613	14.9798	-17.1828	-93.0172	24.2128	-6.52469	-90.416	33.1115	-17.4946	-86.7913	62.3552	-7.19549	-23.7749	64.0441	-17.8957	-13.067	59.4031	-6.63799	-4.5766	53.2021	3.26235	25.5557	58.0125	-4.70543	36.7715	50.6454	5.78157	44.4089	49.558	3.26235	64.8603	54.5482
	-73.8174	3.47052	25.5557	-74.645	-5.16342	13.8983	-65.8777	4.77093	8.10538	-59.2044	-7.41143	-21.287	-59.5916	-18.9741	-31.4332	-54.1031	-8.22027	-40.3821	15.0114	-17.5925	-92.9414	24.2857	-6.94105	-90.412	33.1107	-17.9241	-86.7046	62.3871	-7.42512	-23.7262	63.9606	-18.0687	-12.9226	59.3703	-6.75349	-4.50775	53.1507	3.47052	25.5557	57.9558	-4.49666	36.7765	50.5718	6.02627	44.4134	49.5317	3.47052	64.8562	54.5007
	-73.8718	3.66975	25.5531	-74.7338	-5.05392	13.9182	-65.9699	4.83998	8.05701	-59.1805	-7.25803	-21.3257	-59.5835	-18.8774	-31.4146	-54.0623	-8.13418	-40.4209	15.0668	-17.9878	-92.8731	24.3829	-7.33951	-90.4035	33.1368	-18.3327	-86.6174	62.431	-7.65578	-23.6738	63.8993	-18.2438	-12.7909	59.3558	-6.86652	-4.42655	53.0969	3.66975	25.5531	57.8993	-4.29251	36.7836	50.4953	6.2711	44.4253	49.4889	3.66975	64.8504	54.4646
	-73.9335	3.85901	25.5452	-74.8213	-4.97633	13.9258	-66.0517	4.89789	7.99779	-59.1518	-7.12901	-21.3803	-59.5521	-18.7867	-31.4013	-54.0065	-8.06482	-40.4741	15.1403	-18.3649	-92.814	24.4955	-7.71801	-90.3882	33.1869	-18.7169	-86.5326	62.4856	-7.87711	-23.6214	63.8649	-18.4125	-12.6709	59.3683	-6.97078	-4.34136	53.0409	3.85901	25.5452	57.8454	-4.09078	36.7928	50.4221	6.51508	44.4405	49.4381	3.85901	64.8431	54.4443
	-73.9986	4.03845	25.5298	-74.9023	-4.91954	13.928	-66.1184	4.95472	7.93218	-59.1213	-7.02283	-21.443	-59.504	-18.6991	-31.3886	-53.9414	-8.01616	-40.5353	15.222	-18.723	-92.7626	24.6112	-8.0769	-90.3654	33.2537	-19.0777	-86.4519	62.5467	-8.07886	-23.5727	63.8603	-18.5641	-12.5608	59.4074	-7.0637	-4.26104	52.9846	4.03845	25.5298	57.7964	-3.88976	36.8051	50.3589	6.75556	44.4516	49.3874	4.03845	64.8356	54.4399
	-74.0613	4.21038	25.5053	-74.9718	-4.8682	13.9325	-66.1686	5.01921	7.86549	-59.0924	-6.9372	-21.5048	-59.4482	-18.6174	-31.3733	-53.8741	-7.9923	-40.5971	15.301	-19.0659	-92.7144	24.7185	-8.42075	-90.336	33.329	-19.4218	-86.3757	62.6086	-8.25342	-23.5308	63.8858	-18.6889	-12.4581	59.4635	-7.14683	-4.19237	52.9317	4.21038	25.5053	57.7541	-3.68814	36.8216	50.311	6.9896	44.4488	49.3428	4.21038	64.8308	54.4463
	-74.1165	4.37954	25.471	-75.0266	-4.8075	13.945	-66.2049	5.09549	7.80169	-59.0687	-6.87015	-21.5597	-59.3929	-18.5497	-31.3547	-53.8103	-7.99633	-40.6532	15.3695	-19.4029	-92.6637	24.8103	-8.75908	-90.3024	33.4062	-19.7606	-86.3025	62.6664	-8.39798	-23.4966	63.9378	-18.7814	-12.3601	59.5211	-7.22471	-4.13805	52.8864	4.37954	25.471	57.7191	-3.48437	36.8438	50.2812	7.2158	44.4211	49.3062	4.37954	64.8314	54.4532
	-74.1622	4.55209	25.4279	-75.0668	-4.72732	13.9685	-66.2336	5.18135	7.74249	-59.0528	-6.81985	-21.6058	-59.3428	-18.5066	-31.3354	-53.7538	-8.02855	-40.6992	15.4246	-19.7467	-92.6046	24.8854	-9.10418	-90.2676	33.481	-20.1072	-86.2292	62.7172	-8.51516	-23.4694	64.0087	-18.8423	-12.2639	59.5634	-7.30216	-4.0965	52.8534	4.55209	25.4279	57.6906	-3.27638	36.8727	50.2687	7.43541	44.3597	49.2768	4.55209	64.8397	54.4465
	-74.1996	4.73318	25.3783	-75.0961	-4.62435	14.0027	-66.2631	5.26885	7.68836	-59.046	-6.78352	-21.6465	-59.2988	-18.4967	-31.32	-53.7059	-8.0852	-40.733	15.4677	-20.1082	-92.5339	24.9471	-9.46636	-90.2342	33.5512	-20.4709	-86.1522	62.7608	-8.61165	-23.4477	64.0877	-18.8783	-12.1681	59.5787	-7.38052	-4.06323	52.836	4.73318	25.3783	57.6671	-3.06182	36.907	50.2691	7.65195	44.2631	49.2525	4.73318	64.8559	54.413
	-74.2326	4.92465	25.3266	-75.1215	-4.50143	14.0454	-66.302	5.34751	7.64007	-59.0492	-6.75686	-21.6875	-59.2603	-18.5225	-31.3143	-53.6675	-8.15868	-40.755	15.5025	-20.4914	-92.4511	24.9997	-9.8493	-90.204	33.6148	-20.8537	-86.0684	62.7982	-8.69575	-23.4306	64.1635	-18.8996	-12.074	59.564	-7.455	-4.03331	52.8358	4.92465	25.3266	57.6476	-2.8389	36.943	50.2757	7.87028	44.1397	49.2329	4.92465	64.8775	54.3457
	-74.2648	5.12435	25.2778	-75.1522	-4.36472	14.0932	-66.3559	5.40887	7.59937	-59.0631	-6.73452	-21.7347	-59.2278	-18.5785	-31.3229	-53.64	-8.23959	-40.767	15.5317	-20.8918	-92.3588	25.0453	-10.2487	-90.1773	33.6688	-21.2498	-85.9764	62.8295	-8.77513	-23.4177	64.2267	-18.9161	-11.9857	59.5252	-7.51521	-4.00353	52.8509	5.12435	25.2778	57.6313	-2.60691	36.9749	50.2806	8.09588	44.0094	49.2195	5.12435	64.8994	54.2473
	-74.2986	5.32757	25.2368	-75.198	-4.22042	14.1427	-66.4267	5.45068	7.56795	-59.0892	-6.71211	-21.7917	-59.2048	-18.6531	-31.347	-53.6271	-8.31981	-40.7727	15.5561	-21.2995	-92.2609	25.0831	-10.6551	-90.1523	33.7092	-21.6496	-85.8759	62.8523	-8.85549	-23.4081	64.2714	-18.9354	-11.9083	59.4746	-7.54925	-3.9732	52.8755	5.32757	25.2368	57.6173	-2.3665	36.9963	50.2776	8.33454	43.898	49.2155	5.32757	64.9155	54.13
	-74.3335	5.52963	25.2062	-75.2666	-4.07284	14.1905	-66.5121	5.47842	7.54556	-59.1292	-6.68829	-21.8574	-59.197	-18.7321	-31.3831	-53.6328	-8.39539	-40.7766	15.5747	-21.7049	-92.1604	25.1097	-11.0593	-90.1258	33.7322	-22.045	-85.7678	62.8604	-8.93989	-23.3985	64.2953	-18.9612	-11.8446	59.4245	-7.54962	-3.94352	52.9005	5.52963	25.2062	57.6039	-2.11969	37.0029	50.2634	8.59191	43.8295	49.2238	5.52963	64.9196	54.0118
	-74.3672	5.72796	25.1861	-75.3618	-3.92454	14.2342	-66.6073	5.50351	7.52903	-59.1839	-6.6659	-21.9264	-59.209	-18.8047	-31.4231	-53.6598	-8.46778	-40.7823	15.586	-22.1027	-92.0577	25.1214	-11.4559	-90.0932	33.7361	-22.4324	-85.6526	62.8461	-9.02811	-23.3828	64.2983	-18.9933	-11.7933	59.3825	-7.5167	-3.91597	52.9156	5.72796	25.1861	57.5882	-1.86987	36.9934	50.2396	8.87217	43.816	49.2458	5.72796	64.9071	53.9111
	-74.397	5.923	25.1744	-75.4815	-3.77773	14.2744	-66.7061	5.53895	7.51321	-59.2512	-6.65119	-21.9897	-59.2413	-18.8669	-31.4559	-53.7075	-8.54291	-40.7911	15.589	-22.4943	-91.9507	25.1155	-11.846	-90.0503	33.722	-22.8131	-85.5307	62.8029	-9.11622	-23.3528	64.2825	-19.0277	-11.749	59.349	-7.45727	-3.89081	52.9128	5.923	25.1744	57.5676	-1.6214	36.9708	50.2125	9.17658	43.8519	49.2815	5.923	64.8759	53.8426
	-74.4214	6.11809	25.1682	-75.6171	-3.63539	14.3154	-66.8037	5.59479	7.49359	-59.3263	-6.6516	-22.0378	-59.2885	-18.9224	-31.4699	-53.7707	-8.62893	-40.8012	15.5835	-22.8875	-91.8352	25.0915	-12.2362	-89.9945	33.6938	-23.193	-85.4022	62.7296	-9.19714	-23.3024	64.251	-19.0576	-11.7041	59.3194	-7.37906	-3.86672	52.8892	6.11809	25.1682	57.5415	-1.3782	36.9412	50.1916	9.50262	43.9146	49.3299	6.11809	64.8263	53.8148
	-74.4418	6.31894	25.1649	-75.7555	-3.50074	14.3648	-66.8973	5.67528	7.46859	-59.4021	-6.67333	-22.0638	-59.3413	-18.9818	-31.4558	-53.8412	-8.73384	-40.8083	15.5702	-23.295	-91.7075	25.0522	-12.6379	-89.9263	33.6567	-23.5813	-85.2676	62.6317	-9.26279	-23.2299	64.2089	-19.0754	-11.6515	59.2876	-7.28537	-3.84157	52.8481	6.31894	25.1649	57.5133	-1.14154	36.9121	50.1872	9.84452	43.9729	49.3896	6.31894	64.7614	53.8297
	-74.4613	6.53251	25.1625	-75.882	-3.37553	14.4312	-66.9868	5.77837	7.43998	-59.4715	-6.71974	-22.0668	-59.3892	-19.0578	-31.409	-53.9097	-8.86401	-40.8082	15.5501	-23.7318	-91.5667	25.0032	-13.065	-89.8502	33.6165	-23.9894	-85.1282	62.5222	-9.30712	-23.1407	64.1616	-19.0745	-11.5869	59.2512	-7.17353	-3.81407	52.7986	6.53251	25.1625	57.4899	-0.908412	36.8906	50.2072	10.1947	43.999	49.4581	6.53251	64.6877	53.8847
	-74.4839	6.76482	25.1595	-75.9839	-3.25842	14.5204	-67.0739	5.89661	7.41101	-59.5286	-6.79094	-22.0529	-59.4246	-19.1615	-31.331	-53.9681	-9.02323	-40.7995	15.5245	-24.2102	-91.4166	24.9521	-13.5296	-89.7746	33.5774	-24.428	-84.9871	62.4181	-9.32838	-23.0457	64.1142	-19.0511	-11.5095	59.2129	-7.03796	-3.78518	52.7529	6.76482	25.1595	57.4797	-0.672255	36.8819	50.2559	10.5452	43.9795	49.5318	6.76482	64.6151	53.9744
	-74.5119	7.01778	25.1546	-76.0545	-3.145	14.6324	-67.1606	6.01846	7.38412	-59.5705	-6.88472	-22.0343	-59.4457	-19.2977	-31.2293	-54.0112	-9.212	-40.7852	15.4938	-24.7337	-91.2661	24.9061	-14.0356	-89.711	33.5414	-24.9008	-84.8504	62.3358	-9.32914	-22.9589	64.0704	-19.004	-11.4219	59.1809	-6.8754	-3.7588	52.7235	7.01778	25.1546	57.4897	-0.426304	36.888	50.335	10.8887	43.9205	49.6058	7.01778	64.5564	54.0914
	-74.5451	7.28631	25.1467	-76.0937	-3.02962	14.7599	-67.2474	6.12974	7.35993	-59.5966	-6.99779	-22.0249	-59.456	-19.4636	-31.1158	-54.0379	-9.42685	-40.7716	15.4569	-25.2912	-91.1274	24.8692	-14.5726	-89.6708	33.5073	-25.3989	-84.7262	62.286	-9.31439	-22.8929	64.0328	-18.9344	-11.331	59.1656	-6.68911	-3.74095	52.7198	7.28631	25.1467	57.522	-0.168347	36.907	50.4459	11.2185	43.8426	49.6759	7.28631	64.5241	54.2277
	-74.5807	7.55777	25.1349	-76.1092	-2.908	14.8902	-67.3336	6.21593	7.33769	-59.6094	-7.12637	-22.0344	-59.4619	-19.649	-31.0031	-54.0512	-9.66003	-40.7647	15.4112	-25.8558	-91.0105	24.8407	-15.1155	-89.6601	33.4713	-25.8991	-84.621	62.2705	-9.28946	-22.8553	64.0044	-18.8453	-11.2463	59.1747	-6.48976	-3.73776	52.7466	7.55777	25.1349	57.5731	0.0958675	36.9326	50.5908	11.5278	43.7692	49.74	7.55777	64.5252	54.3744
	-74.6149	7.81427	25.1181	-76.1136	-2.77908	15.0079	-67.4169	6.26535	7.31594	-59.6131	-7.2655	-22.0639	-59.4695	-19.8387	-30.8998	-54.0571	-9.89982	-40.7659	15.3547	-26.3896	-90.9171	24.8172	-15.6285	-89.6745	33.4302	-26.3673	-84.5349	62.2831	-9.25914	-22.8453	63.9889	-18.7415	-11.1789	59.2095	-6.29316	-3.75279	52.803	7.81427	25.1181	57.6346	0.35261	36.9549	50.7716	11.8083	43.714	49.7977	7.81427	64.5564	54.5219
	-74.6447	8.03685	25.0944	-76.121	-2.64582	15.0987	-67.495	6.2721	7.29289	-59.6134	-7.40784	-22.1055	-59.4814	-20.0159	-30.8083	-54.0618	-10.1317	-40.7693	15.2904	-26.8513	-90.8366	24.7957	-16.0737	-89.6963	33.385	-26.7665	-84.4585	62.3132	-9.22832	-22.8539	63.9914	-18.6304	-11.1382	59.2635	-6.11663	-3.7851	52.8817	8.03685	25.0944	57.6949	0.583527	36.9623	50.9834	12.0496	43.6747	49.849	8.03685	64.6019	54.66
	-74.669	8.20948	25.0612	-76.1426	-2.51509	15.1535	-67.5652	6.23734	7.26675	-59.6152	-7.54323	-22.1457	-59.4946	-20.165	-30.7255	-54.069	-10.3399	-40.7636	15.228	-27.2053	-90.7498	24.7777	-16.419	-89.6987	33.3437	-27.0657	-84.3753	62.3497	-9.20277	-22.8665	64.016	-18.5232	-11.129	59.3238	-5.97561	-3.82901	52.9696	8.20948	25.0612	57.7421	0.770394	36.945	51.2089	12.2394	43.6357	49.8913	8.20948	64.6375	54.7779
	-74.6889	8.32176	25.0175	-76.1828	-2.39683	15.1704	-67.625	6.16881	7.23652	-59.6217	-7.66003	-22.1719	-59.5024	-20.2745	-30.6478	-54.078	-10.5095	-40.7389	15.1832	-27.4281	-90.6397	24.7698	-16.6435	-89.6577	33.3187	-27.246	-84.2712	62.384	-9.18935	-22.8683	64.0627	-18.4344	-11.1498	59.375	-5.88135	-3.87539	53.0497	8.32176	25.0175	57.7655	0.899293	36.8988	51.4158	12.3655	43.5791	49.9191	8.32176	64.6402	54.8649
	-74.7057	8.37067	24.967	-76.2376	-2.30186	15.1561	-67.6718	6.07937	7.20317	-59.6333	-7.74833	-22.1796	-59.4977	-20.3396	-30.5778	-54.0855	-10.6291	-40.6942	15.1701	-27.5142	-90.5064	24.7789	-16.7413	-89.5683	33.3203	-27.3063	-84.1477	62.4103	-9.1953	-22.8498	64.1248	-18.3802	-11.1929	59.4044	-5.83943	-3.91414	53.1047	8.37067	24.967	57.7587	0.963722	36.8297	51.5635	12.4202	43.498	49.9268	8.37067	64.6012	54.9141
	-74.7191	8.36201	24.9203	-76.2957	-2.23837	15.1243	-67.703	5.98522	7.16982	-59.6489	-7.8038	-22.1756	-59.4784	-20.3648	-30.5268	-54.0889	-10.6953	-40.6433	15.1919	-27.4798	-90.3762	24.8058	-16.724	-89.4539	33.3482	-27.2653	-84.0293	62.4242	-9.22655	-22.8105	64.1893	-18.3743	-11.2461	59.4069	-5.84866	-3.93703	53.123	8.36201	24.9203	57.7221	0.966714	36.755	51.618	12.4055	43.404	49.9133	8.36201	64.5336	54.9265
	-74.7255	8.31043	24.8921	-76.3428	-2.20835	15.0919	-67.7175	5.90353	7.14048	-59.6688	-7.82977	-22.1756	-59.4511	-20.364	-30.5117	-54.0897	-10.715	-40.6112	15.2363	-27.3626	-90.2946	24.8398	-16.6209	-89.3619	33.3881	-27.1598	-83.9569	62.423	-9.28499	-22.7588	64.2403	-18.4231	-11.2967	59.3868	-5.90032	-3.94027	53.1041	8.31043	24.8921	57.665	0.921238	36.6989	51.5676	12.336	43.3242	49.8857	8.31043	64.4697	54.9133
	-74.7201	8.23668	24.8946	-76.3671	-2.2061	15.0724	-67.716	5.84891	7.11755	-59.6944	-7.83596	-22.1961	-59.4296	-20.3556	-30.5452	-54.0937	-10.7047	-40.6214	15.2792	-27.2121	-90.3022	24.863	-16.4734	-89.3392	33.418	-27.0346	-83.9668	62.4064	-9.36555	-22.7084	64.2652	-18.5204	-11.3346	59.3571	-5.9785	-3.92612	53.0592	8.23668	24.8946	57.6052	0.847647	36.6816	51.4297	12.2358	43.2875	49.8571	8.23668	64.4446	54.8924
	-74.6999	8.16207	24.9281	-76.3638	-2.21993	15.0701	-67.702	5.82968	7.09984	-59.7271	-7.83402	-22.244	-59.4291	-20.3549	-30.6247	-54.1068	-10.6842	-40.6811	15.2985	-27.0741	-90.4056	24.8603	-16.3241	-89.4023	33.4213	-26.928	-84.0643	62.3786	-9.45512	-22.6723	64.2607	-18.6459	-11.3553	59.3345	-6.06259	-3.90255	53.0067	8.16207	24.9281	57.5623	0.768414	36.7072	51.2424	12.1319	43.308	49.8395	8.16207	64.4742	54.8805
	-74.6674	8.10278	24.978	-76.337	-2.23616	15.0783	-67.6806	5.84577	7.08292	-59.7647	-7.83264	-22.3118	-59.4576	-20.3671	-30.7289	-54.1286	-10.6696	-40.7724	15.2885	-26.9768	-90.564	24.8316	-16.2056	-89.5212	33.3995	-26.8595	-84.2124	62.3493	-9.5351	-22.6579	64.2349	-18.7692	-11.3599	59.3336	-6.13223	-3.88033	52.9638	8.10278	24.978	57.5504	0.70234	36.7592	51.0467	12.0454	43.3754	49.8358	8.10278	64.5433	54.8843
	-74.6305	8.06714	25.021	-76.2975	-2.24322	15.0841	-67.6572	5.88981	7.06189	-59.8009	-7.8354	-22.3816	-59.5115	-20.3878	-30.8259	-54.1512	-10.6691	-40.8613	15.2634	-26.9268	-90.7072	24.7926	-16.1343	-89.6342	33.3724	-26.829	-84.3479	62.3305	-9.58756	-22.6657	64.2051	-18.8608	-11.3539	59.3613	-6.17324	-3.86836	52.9395	8.06714	25.021	57.5728	0.66088	36.8085	50.8712	11.9877	43.4624	49.8379	8.06714	64.6133	54.8992
	-74.5987	8.0568	25.0381	-76.2575	-2.23445	15.0765	-67.6359	5.9506	7.03502	-59.8277	-7.84245	-22.4354	-59.5774	-20.4094	-30.8894	-54.1632	-10.6845	-40.917	15.2457	-26.918	-90.7766	24.7644	-16.1136	-89.686	33.365	-26.8264	-84.4176	62.332	-9.602	-22.6917	64.191	-18.9033	-11.3445	59.4143	-6.18184	-3.86975	52.9336	8.0568	25.0381	57.6231	0.647558	36.8304	50.7289	11.9612	43.5414	49.8343	8.0568	64.6479	54.9155
	-74.5778	8.06956	25.025	-76.2265	-2.20914	15.0533	-67.6189	6.01661	7.0055	-59.8404	-7.85366	-22.4654	-59.6395	-20.4293	-30.9109	-54.1577	-10.7145	-40.9294	15.2492	-26.9423	-90.7582	24.7585	-16.1391	-89.6611	33.3891	-26.8432	-84.407	62.3563	-9.5795	-22.7308	64.2069	-18.8984	-11.3396	59.4809	-6.16522	-3.88093	52.9409	8.06956	25.025	57.6903	0.659501	36.8182	50.6246	11.9629	43.5995	49.8192	8.06956	64.6361	54.9266
	-74.5671	8.10097	24.9931	-76.2096	-2.17221	15.0215	-67.6076	6.07744	6.98007	-59.8397	-7.87032	-22.4751	-59.6845	-20.4514	-30.9005	-54.1368	-10.7579	-40.9106	15.2699	-26.9945	-90.6848	24.7699	-16.2019	-89.5886	33.4351	-26.8765	-84.3427	62.3977	-9.5322	-22.7783	64.256	-18.8639	-11.3459	59.5459	-6.13802	-3.89434	52.9547	8.10097	24.9931	57.7634	0.689603	36.7841	50.5619	11.9872	43.6399	49.7973	8.10097	64.5954	54.9319
	-74.562	8.14428	24.9608	-76.2077	-2.13249	14.9923	-67.6035	6.12388	6.96526	-59.8313	-7.89428	-22.4739	-59.7038	-20.4826	-30.876	-54.1094	-10.8128	-40.8828	15.2916	-27.0691	-90.609	24.783	-16.2886	-89.5167	33.4794	-26.9248	-84.269	62.4447	-9.47827	-22.829	64.3296	-18.8237	-11.3679	59.5958	-6.11644	-3.90244	52.9691	8.14428	24.9608	57.8324	0.72872	36.748	50.5446	12.0274	43.6715	49.779	8.14428	64.5559	54.9335
	-74.5575	8.19081	24.9423	-76.2191	-2.09996	14.9746	-67.6086	6.14813	6.96384	-59.8223	-7.92605	-22.4689	-59.6922	-20.5264	-30.8506	-54.0863	-10.8751	-40.8629	15.2989	-27.1559	-90.5702	24.7839	-16.3816	-89.482	33.4991	-26.9828	-84.2194	62.4852	-9.43487	-22.8765	64.4118	-18.7963	-11.4063	59.6228	-6.11247	-3.90099	52.9789	8.19081	24.9423	57.8883	0.76793	36.7247	50.5726	12.076	43.6986	49.7736	8.19081	64.5397	54.9323
	-74.5519	8.23192	24.9418	-76.2403	-2.08228	14.9712	-67.6248	6.14582	6.97322	-59.818	-7.96356	-22.4623	-59.6481	-20.5808	-30.8278	-54.0753	-10.9385	-40.8551	15.2861	-27.2411	-90.5783	24.7672	-16.4638	-89.4931	33.4834	-27.0414	-84.2037	62.5104	-9.41206	-22.9139	64.4855	-18.7891	-11.4566	59.6258	-6.13049	-3.89004	52.9798	8.23192	24.9418	57.9235	0.800846	36.718	50.6375	12.1264	43.7182	49.7847	8.23192	64.5512	54.928
	-74.547	8.26235	24.9545	-76.266	-2.08164	14.9796	-67.6518	6.11877	6.9863	-59.8198	-8.00238	-22.4514	-59.5754	-20.6393	-30.8032	-54.0795	-10.9964	-40.8535	15.2583	-27.3132	-90.6171	24.7375	-16.5247	-89.5344	33.4364	-27.0923	-84.2107	62.5173	-9.41038	-22.935	64.5384	-18.7988	-11.5094	59.6085	-6.16711	-3.87297	52.9698	8.26235	24.9545	57.9336	0.825592	36.7229	50.723	12.1737	43.7238	49.8095	8.26235	64.5799	54.922
	-74.5459	8.28283	24.9705	-76.2894	-2.09305	14.9952	-67.6861	6.07693	6.99396	-59.8254	-8.03698	-22.4319	-59.4855	-20.6935	-30.7694	-54.0977	-11.0431	-40.8486	15.226	-27.3694	-90.6589	24.7039	-16.5657	-89.5799	33.3727	-27.1341	-84.2201	62.508	-9.42314	-22.9362	64.5649	-18.8161	-11.551	59.5769	-6.21315	-3.85453	52.9502	8.28283	24.9705	57.9187	0.845979	36.7317	50.8072	12.2163	43.7101	49.8421	8.28283	64.6094	54.9189
	-74.5505	8.30076	24.9805	-76.304	-2.10528	15.0143	-67.7209	6.03733	6.98828	-59.8302	-8.06275	-22.4002	-59.3965	-20.7367	-30.7211	-54.1258	-11.0764	-40.8328	15.1977	-27.4189	-90.6778	24.675	-16.6015	-89.6057	33.3095	-27.1747	-84.2121	62.4877	-9.44187	-22.9167	64.5651	-18.832	-11.567	59.5376	-6.2566	-3.83869	52.9253	8.30076	24.9805	57.8841	0.871476	36.7388	50.8689	12.2554	43.6749	49.8755	8.30076	64.6252	54.9247
	-74.5595	8.32829	24.9786	-76.3039	-2.10472	15.0375	-67.748	6.01971	6.96613	-59.8294	-8.07819	-22.3534	-59.3295	-20.7668	-30.6552	-54.1588	-11.0984	-40.802	15.1763	-27.4809	-90.6567	24.6547	-16.6566	-89.5967	33.2599	-27.2302	-84.1728	62.4631	-9.46191	-22.8793	64.5429	-18.8424	-11.546	59.4972	-6.28527	-3.82661	52.9016	8.32829	24.9786	57.8398	0.915374	36.7423	50.8924	12.2945	43.6173	49.9048	8.32829	64.6181	54.9432
	-74.5686	8.37829	24.9649	-76.2857	-2.08135	15.0697	-67.7602	6.0398	6.93139	-59.8203	-8.08619	-22.2898	-59.3027	-20.7881	-30.5714	-54.1911	-11.1159	-40.7545	15.1584	-27.5785	-90.59	24.641	-16.7566	-89.5487	33.2289	-27.3195	-84.0964	62.4399	-9.48506	-22.83	64.5033	-18.8505	-11.484	59.4624	-6.289	-3.81539	52.8863	8.37829	24.9649	57.7989	0.990612	36.744	50.8724	12.3363	43.5365	49.9276	8.37829	64.5837	54.9741
	-74.5724	8.45887	24.9444	-76.2493	-2.03433	15.1187	-67.7544	6.103	6.89424	-59.804	-8.0933	-22.2093	-59.3251	-20.8105	-30.4715	-54.2182	-11.1391	-40.6905	15.1376	-27.7281	-90.4833	24.6285	-16.9177	-89.4668	33.2144	-27.4554	-83.9862	62.4227	-9.51795	-22.7781	64.4508	-18.8655	-11.3877	59.4398	-6.26147	-3.79822	52.8849	8.45887	24.9444	57.7731	1.10372	36.7468	50.8153	12.3809	43.4328	49.9439	8.45887	64.5224	55.0132
	-74.5673	8.56813	24.9246	-76.1995	-1.97423	15.1899	-67.733	6.20169	6.86686	-59.786	-8.10637	-22.1158	-59.3939	-20.8444	-30.3619	-54.2372	-11.176	-40.6122	15.1091	-27.9291	-90.3514	24.6112	-17.1363	-89.3631	33.2093	-27.6359	-83.8547	62.4139	-9.567	-22.7353	64.3893	-18.8991	-11.2752	59.4343	-6.20179	-3.76651	52.8993	8.56813	24.9246	57.7692	1.24892	36.7534	50.7366	12.4247	43.311	49.956	8.56813	64.4385	55.0537
	-74.5543	8.69147	24.9126	-76.1466	-1.9205	15.2804	-67.7035	6.31751	6.8575	-59.7742	-8.12824	-22.0195	-59.4954	-20.8945	-30.2563	-54.2479	-11.2269	-40.5277	15.0731	-28.1566	-90.2165	24.5865	-17.3829	-89.2544	33.2058	-27.8388	-83.7246	62.4139	-9.63253	-22.7136	64.3216	-18.9597	-11.1734	59.4464	-6.11569	-3.71406	52.9273	8.69147	24.9126	57.7865	1.40546	36.764	50.657	12.461	43.1846	49.9678	8.69147	64.3418	55.0892
	-74.5394	8.80363	24.911	-76.1048	-1.89455	15.3759	-67.6753	6.42766	6.86602	-59.7758	-8.15509	-21.9366	-59.6103	-20.9551	-30.1763	-54.2525	-11.2806	-40.4514	15.0354	-28.364	-90.1052	24.5559	-17.6073	-89.1594	33.1982	-28.0233	-83.6262	62.4218	-9.70499	-22.7227	64.2494	-19.0478	-11.1109	59.4714	-6.01589	-3.64165	52.9629	8.80363	24.911	57.8162	1.54105	36.7764	50.5967	12.4835	43.0769	49.9836	8.80363	64.2484	55.1149
	-74.5317	8.87639	24.9165	-76.088	-1.91115	15.4526	-67.6565	6.51236	6.88361	-59.7934	-8.1779	-21.8868	-59.7185	-21.0108	-30.1478	-54.255	-11.3179	-40.4034	15.0053	-28.4969	-90.0441	24.5245	-17.7528	-89.0965	33.1841	-28.1419	-83.5914	62.436	-9.76609	-22.7653	64.1742	-19.1519	-11.1093	59.5008	-5.92059	-3.5597	52.9977	8.87639	24.9165	57.8451	1.6219	36.7866	50.5705	12.4897	43.0171	50.0072	8.87639	64.18	55.1289
	-74.5392	8.89008	24.9212	-76.1041	-1.97112	15.485	-67.6514	6.5608	6.89719	-59.8223	-8.18754	-21.8854	-59.8036	-21.043	-30.1902	-54.258	-11.3203	-40.4015	14.992	-28.5166	-90.0513	24.4992	-17.7802	-89.0785	33.1649	-28.1599	-83.6426	62.4556	-9.79539	-22.8349	64.0985	-19.249	-11.1732	59.5246	-5.84952	-3.48687	53.0242	8.89008	24.9212	57.8595	1.62691	36.7917	50.5843	12.4841	43.0299	50.04	8.89008	64.1573	55.1315
	-74.5656	8.84341	24.9155	-76.1509	-2.05922	15.4575	-67.6605	6.57324	6.89624	-59.8509	-8.18113	-21.936	-59.854	-21.0404	-30.3049	-54.2615	-11.2824	-40.453	15.0013	-28.4208	-90.1278	24.4863	-17.6868	-89.1073	33.1443	-28.0738	-83.7803	62.4802	-9.77998	-22.9149	64.0275	-19.3089	-11.2853	59.5348	-5.81766	-3.4442	53.0367	8.84341	24.9155	57.8511	1.55878	36.7907	50.633	12.4769	43.1237	50.0793	8.84341	64.1918	55.1236
	-74.6081	8.7552	24.8928	-76.215	-2.14976	15.3728	-67.6812	6.55811	6.87843	-59.8643	-8.16545	-22.0252	-59.8636	-21.0057	-30.4694	-54.2626	-11.2166	-40.5487	15.0333	-28.2484	-90.2541	24.4893	-17.5104	-89.1704	33.1263	-27.9164	-83.9784	62.5093	-9.72155	-22.9837	63.9685	-19.3046	-11.4092	59.5278	-5.82957	-3.44702	53.033	8.7552	24.8928	57.819	1.44465	36.7851	50.7013	12.4802	43.2827	50.1188	8.7552	64.2776	55.1049
	-74.6586	8.65559	24.8534	-76.2763	-2.21851	15.2525	-67.7096	6.52567	6.85046	-59.8499	-8.15495	-22.127	-59.8323	-20.9561	-30.6437	-54.2582	-11.1489	-40.665	15.0822	-28.0622	-90.3959	24.5077	-17.3112	-89.2445	33.1132	-27.7431	-84.1901	62.5417	-9.63579	-23.0235	63.9297	-19.2232	-11.5031	59.5048	-5.87745	-3.49852	53.0144	8.65559	24.8534	57.7701	1.32433	36.7774	50.7697	12.5015	43.4696	50.1509	8.65559	64.3912	55.0741
	-74.7066	8.57233	24.8038	-76.3149	-2.25398	15.1279	-67.7421	6.48248	6.82325	-59.8046	-8.16473	-22.2125	-59.7678	-20.9163	-30.7863	-54.2476	-11.1062	-40.7733	15.138	-27.9205	-90.5165	24.5375	-17.1447	-89.3034	33.1049	-27.6065	-84.365	62.5745	-9.54431	-23.0284	63.9165	-19.0715	-11.5378	59.471	-5.94461	-3.5883	52.9851	8.57233	24.8038	57.7157	1.23294	36.7686	50.8209	12.5411	43.6382	50.1692	8.57233	64.4997	55.0286
	-74.7433	8.52103	24.7536	-76.3187	-2.26024	15.0266	-67.7757	6.43112	6.80459	-59.7374	-8.20216	-22.2625	-59.6851	-20.9069	-30.8716	-54.2345	-11.1049	-40.8513	15.1899	-27.8549	-90.5896	24.5726	-17.0421	-89.3278	33.0987	-27.5377	-84.4662	62.6043	-9.46517	-23.0061	63.9287	-18.8741	-11.5081	59.4335	-6.01223	-3.69668	52.9523	8.52103	24.7536	57.6677	1.18873	36.758	50.8465	12.5927	43.7503	50.1707	8.52103	64.5742	54.9667
	-74.7636	8.50411	24.7106	-76.288	-2.24962	14.9616	-67.8077	6.37505	6.79419	-59.6678	-8.26214	-22.2731	-59.605	-20.9353	-30.8979	-54.2261	-11.1448	-40.8898	15.2287	-27.8677	-90.6069	24.6057	-17.0082	-89.3116	33.0905	-27.5413	-84.4814	62.6282	-9.40783	-22.9726	63.9592	-18.665	-11.4305	59.3994	-6.06566	-3.80195	52.9255	8.50411	24.7106	57.6356	1.19123	36.7434	50.8482	12.6472	43.7876	50.1579	8.50411	64.601	54.8904
	-74.7678	8.5163	24.6778	-76.2357	-2.23104	14.9295	-67.8342	6.32408	6.7844	-59.6181	-8.32908	-22.2539	-59.55	-20.9921	-30.8834	-54.2295	-11.2125	-40.8936	15.2478	-27.9418	-90.5782	24.6291	-17.0326	-89.2633	33.0755	-27.6046	-84.4234	62.6454	-9.37402	-22.945	63.9959	-18.4775	-11.3328	59.3743	-6.09755	-3.88717	52.9157	8.5163	24.6778	57.6256	1.22786	36.7238	50.8366	12.6974	43.7541	50.1387	8.5163	64.5855	54.808
	-74.7604	8.551	24.6547	-76.1836	-2.2021	14.9164	-67.8499	6.29501	6.76597	-59.6042	-8.38443	-22.2203	-59.5381	-21.0557	-30.8537	-54.2498	-11.2887	-40.8763	15.2433	-28.0559	-90.5249	24.636	-17.102	-89.2018	33.0499	-27.7093	-84.3224	62.6568	-9.36143	-22.9348	64.0249	-18.3371	-11.2393	59.3611	-6.1078	-3.94361	52.9332	8.551	24.6547	57.6405	1.28296	36.7004	50.8258	12.7408	43.6699	50.1244	8.551	64.5471	54.7334
	-74.7487	8.60321	24.6386	-76.156	-2.14956	14.9077	-67.8491	6.30552	6.73556	-59.6297	-8.41492	-22.1852	-59.5759	-21.1006	-30.8273	-54.2879	-11.355	-40.8534	15.2155	-28.1926	-90.47	24.6221	-17.2064	-89.1473	33.0132	-27.8386	-84.2119	62.6641	-9.36721	-22.9451	64.0352	-18.2582	-11.163	59.3602	-6.10167	-3.97084	52.9838	8.60321	24.6386	57.6794	1.34373	36.6771	50.8278	12.7791	43.5622	50.1266	8.60321	64.5087	54.6822
	-74.7404	8.66783	24.6273	-76.1713	-2.05776	14.8957	-67.8282	6.36429	6.70078	-59.6852	-8.41668	-22.155	-59.6554	-21.1082	-30.8084	-54.3399	-11.3973	-40.835	15.1689	-28.3369	-90.429	24.5889	-17.3357	-89.1126	32.9702	-27.977	-84.1165	62.6681	-9.38895	-22.9702	64.0206	-18.244	-11.1033	59.3684	-6.08736	-3.97464	53.0643	8.66783	24.6273	57.7356	1.40066	36.6588	50.8471	12.8137	43.4557	50.1515	8.66783	64.4853	54.6645
	-74.7407	8.73565	24.6204	-76.2356	-1.92034	14.8817	-67.7883	6.46341	6.67944	-59.7524	-8.3938	-22.1299	-59.7536	-21.0727	-30.7893	-54.3972	-11.4056	-40.8241	15.1135	-28.4698	-90.4057	24.5439	-17.4713	-89.0984	32.9309	-28.1045	-84.0468	62.6669	-9.42348	-22.9996	63.9798	-18.2882	-11.0522	59.378	-6.07356	-3.96427	53.1598	8.73565	24.6204	57.7949	1.44424	36.6484	50.8773	12.8403	43.3674	50.1968	8.73565	64.478	54.6792
	-74.7501	8.79139	24.6193	-76.3394	-1.74817	14.8721	-67.7373	6.5784	6.69306	-59.81	-8.35409	-22.1066	-59.839	-21.0003	-30.7605	-54.4472	-11.373	-40.8172	15.062	-28.5635	-90.3956	24.4995	-17.5828	-89.0949	32.9075	-28.1948	-84.001	62.6555	-9.46504	-23.0228	63.9136	-18.3773	-11.0025	59.3778	-6.06737	-3.95001	53.2446	8.79139	24.6193	57.8367	1.46253	36.6453	50.9021	12.8469	43.305	50.2507	8.79139	64.4756	54.7125
	-74.7644	8.81676	24.6263	-76.4607	-1.5686	14.8718	-67.6893	6.67694	6.75718	-59.8402	-8.30609	-22.0817	-59.8816	-20.9045	-30.7201	-54.4762	-11.2973	-40.8091	15.0272	-28.5868	-90.3926	24.468	-17.6335	-89.089	32.9087	-28.2199	-83.9733	62.6273	-9.50518	-23.0342	63.822	-18.4921	-10.9537	59.3549	-6.07287	-3.94101	53.2888	8.81676	24.6263	57.8385	1.44341	36.646	50.9012	12.8179	43.2693	50.2964	8.81676	64.4627	54.742
	-74.7769	8.79821	24.6432	-76.5732	-1.41592	14.881	-67.6622	6.73204	6.8726	-59.8335	-8.25876	-22.0544	-59.8646	-20.8001	-30.6765	-54.4744	-11.1848	-40.7969	15.0165	-28.5192	-90.3953	24.4566	-17.5964	-89.0732	32.9342	-28.1632	-83.9599	62.5774	-9.53536	-23.0356	63.7049	-18.6109	-10.9121	59.3005	-6.09062	-3.94355	53.2697	8.79821	24.6432	57.7848	1.38128	36.6462	50.8597	12.7431	43.2574	50.3202	8.79821	64.43	54.7467
	-74.7832	8.73486	24.6705	-76.6566	-1.31837	14.8951	-67.6732	6.7327	7.0212	-59.7934	-8.22234	-22.0273	-59.7929	-20.6997	-30.6428	-54.442	-11.0529	-40.7821	15.0283	-28.3657	-90.408	24.4634	-17.4697	-89.0501	32.9728	-28.0316	-83.9615	62.5073	-9.55074	-23.0344	63.566	-18.7129	-10.8847	59.215	-6.11835	-3.95948	53.1833	8.73486	24.6705	57.6776	1.28357	36.6444	50.7782	12.6262	43.2658	50.3198	8.73486	64.3796	54.7184
	-74.7852	8.64129	24.7065	-76.7039	-1.28915	14.9088	-67.7318	6.68658	7.16914	-59.7382	-8.20739	-22.0059	-59.6933	-20.6132	-30.6284	-54.3926	-10.9281	-40.7699	15.0513	-28.1622	-90.4369	24.4776	-17.2826	-89.0313	33.0056	-27.8588	-83.9806	62.4282	-9.55244	-23.0388	63.4181	-18.7823	-10.873	59.1117	-6.15236	-3.98559	53.0497	8.64129	24.7065	57.541	1.1718	36.6438	50.6767	12.4871	43.2918	50.3076	8.64129	64.3248	54.669
	-74.791	8.5425	24.7479	-76.7223	-1.32609	14.9191	-67.8332	6.61327	7.27696	-59.6953	-8.22093	-21.9966	-59.605	-20.5487	-30.6339	-54.3496	-10.8381	-40.7661	15.0689	-27.9647	-90.4846	24.4854	-17.085	-89.0306	33.0145	-27.6946	-84.0172	62.3598	-9.54694	-23.0523	63.2848	-18.8116	-10.8698	59.0146	-6.18913	-4.01391	52.9086	8.5425	24.7479	57.4172	1.07491	36.651	50.5894	12.3561	43.3319	50.3056	8.5425	64.2828	54.6268
	-74.8104	8.46306	24.7905	-76.7249	-1.41849	14.9262	-67.9571	6.53266	7.31289	-59.6898	-8.26082	-22.0035	-59.5614	-20.5109	-30.6523	-54.3344	-10.7998	-40.7743	15.0678	-27.8255	-90.5455	24.4783	-16.9261	-89.0561	32.9925	-27.5845	-84.0667	62.3241	-9.54307	-23.0712	63.1957	-18.8036	-10.8629	58.9496	-6.22688	-4.03371	52.803	8.46306	24.7905	57.351	1.01718	36.6729	50.5489	12.2612	43.3811	50.332	8.46306	64.2656	54.6226
	-74.8482	8.41625	24.8296	-76.7214	-1.55474	14.9317	-68.0728	6.45592	7.26321	-59.7298	-8.31177	-22.0272	-59.5737	-20.4974	-30.6746	-54.3519	-10.8085	-40.7936	15.0481	-27.7694	-90.6062	24.462	-16.8325	-89.1037	32.95	-27.5498	-84.1187	62.3363	-9.54911	-23.0856	63.1736	-18.7714	-10.8418	58.9342	-6.26694	-4.03462	52.7597	8.41625	24.8296	57.3694	1.00708	36.7113	50.569	12.2168	43.4311	50.3863	8.41625	64.2741	54.67
	-74.9006	8.39919	24.8596	-76.7116	-1.72467	14.9357	-68.1494	6.38437	7.13511	-59.7989	-8.34622	-22.0646	-59.6234	-20.4924	-30.6971	-54.3819	-10.8353	-40.8201	15.0279	-27.7818	-90.65	24.4581	-16.7984	-89.1578	32.9121	-27.5792	-84.1614	62.397	-9.57213	-23.0839	63.2228	-18.7361	-10.8038	58.9684	-6.31504	-4.01012	52.7761	8.39919	24.8596	57.4661	1.03338	36.7604	50.6341	12.2176	43.4712	50.4425	8.39919	64.2983	54.7521
	-74.9552	8.39587	24.8749	-76.6863	-1.91607	14.9364	-68.1665	6.3151	6.95217	-59.8611	-8.33148	-22.1118	-59.6722	-20.4655	-30.7249	-54.385	-10.8338	-40.85	15.0369	-27.816	-90.6656	24.4972	-16.7917	-89.1984	32.9083	-27.6365	-84.1862	62.4908	-9.61976	-23.0571	63.323	-18.7251	-10.7544	59.0345	-6.38203	-3.95959	52.8207	8.39587	24.8749	57.6008	1.07056	36.8088	50.704	12.2425	43.4918	50.458	8.39587	64.3235	54.8255
	-74.9965	8.38501	24.8719	-76.6359	-2.1111	14.9305	-68.1208	6.24725	6.7465	-59.879	-8.24115	-22.1673	-59.6822	-20.3799	-30.7731	-54.3225	-10.7564	-40.8844	15.1009	-27.8133	-90.6546	24.603	-16.77	-89.2112	32.9578	-27.6772	-84.1937	62.5926	-9.70196	-23.0017	63.4361	-18.7684	-10.7034	59.1057	-6.48301	-3.88782	52.8499	8.38501	24.8719	57.7167	1.08984	36.8439	50.7319	12.2638	43.4893	50.3935	8.38501	64.3394	54.8422
	-75.0131	8.3478	24.8514	-76.5585	-2.28798	14.9146	-68.0261	6.1836	6.55152	-59.8339	-8.06621	-22.2349	-59.6386	-20.2065	-30.8637	-54.179	-10.572	-40.9322	15.2268	-27.725	-90.635	24.779	-16.6956	-89.197	33.0606	-27.6647	-84.1951	62.6785	-9.82988	-22.92	63.523	-18.8932	-10.6579	59.159	-6.63401	-3.8018	52.8292	8.3478	24.8514	57.7646	1.06911	36.859	50.6868	12.257	43.4699	50.2341	8.3478	64.3456	54.7759
	-75.0008	8.27238	24.8202	-76.4659	-2.42828	14.8847	-67.9092	6.12752	6.3974	-59.7375	-7.82078	-22.3223	-59.5592	-19.9406	-31.0192	-53.9748	-10.2793	-41.0076	15.3954	-27.5261	-90.6366	25.0037	-16.5448	-89.172	33.1986	-27.5783	-84.2086	62.7369	-10.0107	-22.8185	63.5619	-19.1159	-10.6197	59.1861	-6.84631	-3.7068	52.7489	8.27238	24.8202	57.7234	0.997722	36.8553	50.5662	12.2065	43.4481	49.9971	8.27238	64.3519	54.6369
	-74.9639	8.15493	24.7894	-76.3804	-2.5246	14.8367	-67.8009	6.07926	6.30835	-59.6263	-7.53964	-22.4362	-59.4858	-19.6071	-31.2527	-53.7582	-9.90772	-41.122	15.5705	-27.2179	-90.6884	25.2395	-16.3099	-89.161	33.3448	-27.4119	-84.2514	62.7717	-10.2409	-22.7052	63.5567	-19.4336	-10.5863	59.1953	-7.11986	-3.60448	52.6249	8.15493	24.7894	57.6029	0.876169	36.8405	50.3941	12.1074	43.4418	49.7244	8.15493	64.3716	54.4643
	-74.9107	7.99878	24.7707	-76.3252	-2.58315	14.7683	-67.7253	6.0348	6.29989	-59.5426	-7.26797	-22.5761	-59.4617	-19.2545	-31.5579	-53.5834	-9.50769	-41.2754	15.7158	-26.8213	-90.8055	25.4488	-15.9976	-89.1857	33.4759	-27.169	-84.3323	62.7971	-10.5019	-22.5896	63.5314	-19.8187	-10.5556	59.2039	-7.43883	-3.4947	52.4871	7.99878	24.7707	57.4335	0.712721	36.8242	50.2052	11.9623	43.4639	49.4619	7.99878	64.415	54.3027
	-74.849	7.81239	24.772	-76.3142	-2.61926	14.6819	-67.6917	5.98757	6.37508	-59.5144	-7.04728	-22.7314	-59.5084	-18.9366	-31.906	-53.4866	-9.13261	-41.4528	15.8109	-26.3666	-90.9809	25.609	-15.6248	-89.2555	33.579	-26.8575	-84.4478	62.8269	-10.7619	-22.4823	63.5137	-20.2215	-10.5314	59.2264	-7.77268	-3.37968	52.3628	7.81239	24.772	57.2489	0.519245	36.8138	50.027	11.7783	43.5169	49.24	7.81239	64.4835	54.1788
	-74.7825	7.60677	24.7951	-76.3457	-2.6491	14.5852	-67.6921	5.93131	6.52115	-59.5439	-6.90381	-22.8845	-59.6155	-18.6948	-32.2523	-53.4733	-8.82251	-41.6289	15.8574	-25.8829	-91.1893	25.7176	-15.2135	-89.3653	33.6525	-26.488	-84.5854	62.8651	-10.9834	-22.3945	63.5198	-20.5825	-10.5238	59.2653	-8.08342	-3.26703	52.2658	7.60677	24.7951	57.0741	0.307844	36.8139	49.8705	11.5628	43.5937	49.0649	7.60677	64.5702	54.0916
	-74.7101	7.3932	24.8361	-76.4034	-2.68286	14.4904	-67.7055	5.86191	6.70981	-59.6121	-6.84467	-23.0163	-59.7469	-18.5486	-32.5499	-53.5225	-8.5966	-41.7782	15.8727	-25.3935	-91.3982	25.7876	-14.7864	-89.4992	33.7015	-26.0739	-84.7298	62.9041	-11.1337	-22.336	63.5485	-20.849	-10.5455	59.3105	-8.33641	-3.16905	52.1943	7.3932	24.8361	56.9217	0.0894374	36.8276	49.7315	11.3238	43.6829	48.9225	7.3932	64.6631	54.0208
	-74.6285	7.18201	24.8871	-76.4648	-2.723	14.4102	-67.7077	5.77764	6.90293	-59.6916	-6.8632	-23.1128	-59.8597	-18.4986	-32.7632	-53.6013	-8.45721	-41.8824	15.8779	-24.9157	-91.5808	25.836	-14.364	-89.6372	33.7335	-25.6341	-84.8682	62.9307	-11.1939	-22.312	63.5876	-20.9889	-10.6061	59.3463	-8.50984	-3.09856	52.1378	7.18201	24.8871	56.796	-0.125851	36.8569	49.6003	11.0712	43.7746	48.7925	7.18201	64.7501	53.9431
	-74.5353	6.98254	24.9392	-76.5089	-2.76751	14.3544	-67.6797	5.67826	7.06306	-59.7611	-6.9494	-23.167	-59.9223	-18.538	-32.8769	-53.6803	-8.4007	-41.9347	15.8878	-24.4652	-91.7234	25.8736	-13.9651	-89.7616	33.7548	-25.193	-84.9934	62.9343	-11.163	-22.3215	63.6259	-20.9985	-10.7068	59.361	-8.59951	-3.06374	52.0856	6.98254	24.9392	56.6983	-0.327883	36.9018	49.4712	10.8189	43.8642	48.6616	6.98254	64.8224	53.8481
	-74.4307	6.80302	24.9844	-76.5216	-2.81476	14.3275	-67.6124	5.56412	7.16513	-59.8124	-7.09892	-23.1782	-59.924	-18.6632	-32.8955	-53.7442	-8.42769	-41.9375	15.9061	-24.06	-91.8259	25.9003	-13.606	-89.8601	33.7695	-24.7783	-85.1023	62.9127	-11.0568	-22.3568	63.6611	-20.9008	-10.8405	59.3529	-8.61785	-3.06484	52.0328	6.80302	24.9844	56.6301	-0.506767	36.958	49.3468	10.5855	43.9514	48.5304	6.80302	64.8757	53.7428
	-74.3171	6.64966	25.017	-76.4967	-2.86652	14.3273	-67.506	5.4363	7.20433	-59.8501	-7.31547	-23.1496	-59.8747	-18.8774	-32.8375	-53.7933	-8.54595	-41.8998	15.9274	-23.7186	-91.8966	25.9069	-13.2993	-89.9264	33.7804	-24.4151	-85.1939	62.8718	-10.9025	-22.4065	63.7002	-20.7375	-10.994	59.3292	-8.58841	-3.09393	51.9812	6.64966	25.017	56.5924	-0.654787	37.0164	49.2362	10.3897	44.036	48.4103	6.64966	64.9095	53.6466
	-74.1965	6.52431	25.0345	-76.4346	-2.92738	14.3468	-67.3672	5.29763	7.19621	-59.8855	-7.60542	-23.0864	-59.7963	-19.1855	-32.7281	-53.8405	-8.76436	-41.8335	15.9423	-23.4533	-91.9462	25.8814	-13.0486	-89.9602	33.7887	-24.118	-85.2687	62.8215	-10.7301	-22.4586	63.7535	-20.5556	-11.1528	59.3011	-8.53823	-3.13779	51.9356	6.52431	25.0345	56.5827	-0.769551	37.0654	49.1493	10.2441	44.1146	48.3151	6.52431	64.9257	53.5811
	-74.0693	6.42203	25.038	-76.3403	-3.00207	14.3756	-67.2055	5.15368	7.16873	-59.9296	-7.96881	-22.9956	-59.7129	-19.5843	-32.593	-53.9032	-9.08241	-41.7515	15.9421	-23.261	-91.9842	25.8157	-12.8441	-89.9664	33.7946	-23.883	-85.3295	62.7707	-10.5647	-22.504	63.8278	-20.3948	-11.3055	59.278	-8.49073	-3.18264	51.9013	6.42203	25.038	56.5939	-0.857105	37.0945	49.0923	10.1482	44.1798	48.2536	6.42203	64.9284	53.5598
	-73.9357	6.32993	25.0324	-76.2211	-3.09368	14.4027	-67.0312	5.01171	7.15045	-59.9886	-8.39266	-22.8873	-59.6439	-20.0556	-32.4566	-53.9951	-9.48231	-41.6675	15.9233	-23.1172	-92.0183	25.7108	-12.6599	-89.9549	33.798	-23.6853	-85.3821	62.7257	-10.4203	-22.5388	63.9223	-20.2778	-11.447	59.2657	-8.46132	-3.2188	51.8821	6.32993	25.0324	56.6163	-0.933155	37.0988	49.0651	10.085	44.2235	48.2249	6.32993	64.9225	53.5836
	-73.7983	6.229	25.0244	-76.0865	-3.20417	14.4187	-66.8532	4.87755	7.16046	-60.0617	-8.85092	-22.7762	-59.5994	-20.5654	-32.3418	-54.1182	-9.92924	-41.5947	15.8893	-22.9788	-92.0555	25.5786	-12.458	-89.9382	33.8005	-23.483	-85.4356	62.6903	-10.2987	-22.5648	64.03	-20.2075	-11.5783	59.2664	-8.45588	-3.24335	51.8797	6.229	25.0244	56.6408	-1.02086	37.0809	49.0632	10.0236	44.2409	48.2197	6.229	64.9137	53.6413
	-73.6632	6.09853	25.0218	-75.9456	-3.33602	14.4168	-66.6773	4.75183	7.20434	-60.1428	-9.31066	-22.68	-59.5801	-21.0716	-32.2688	-54.2595	-10.3792	-41.5441	15.8495	-22.7952	-92.1035	25.4386	-12.1971	-89.9288	33.8057	-23.2282	-85.5007	62.667	-10.1908	-22.5878	64.14	-20.1706	-11.7061	59.2806	-8.47184	-3.26005	51.8943	6.09853	25.0218	56.6625	-1.14526	37.0501	49.08	9.92756	44.2336	48.2246	6.09853	64.9069	53.714
	-73.5385	5.92188	25.0305	-75.8067	-3.49294	14.3944	-66.5047	4.62855	7.27659	-60.2233	-9.74066	-22.6165	-59.5786	-21.5341	-32.2518	-54.3947	-10.79	-41.522	15.8159	-22.5227	-92.1691	25.3114	-11.8438	-89.936	33.8181	-22.881	-85.5861	62.6571	-10.0817	-22.616	64.2419	-20.1451	-11.8389	59.3076	-8.50033	-3.27687	51.9252	5.92188	25.0305	56.682	-1.32646	37.0186	49.1099	9.76502	44.2096	48.2271	5.92188	64.9054	53.7822
	-73.4316	5.69109	25.0534	-75.6758	-3.67876	14.3527	-66.3339	4.49721	7.36722	-60.2953	-10.1185	-22.5973	-59.582	-21.9246	-32.2942	-54.4979	-11.1305	-41.5281	15.7976	-22.1367	-92.2566	25.2113	-11.3822	-89.9638	33.8406	-22.4196	-85.6959	62.6601	-9.95532	-22.6564	64.3285	-20.1087	-11.9844	59.3453	-8.52893	-3.30243	51.9714	5.69109	25.0534	56.7051	-1.57432	36.9971	49.1493	9.51742	44.1796	48.2203	5.69109	64.9104	53.8328
	-73.3464	5.40872	25.0896	-75.5564	-3.89543	14.2958	-66.1622	4.34759	7.46845	-60.354	-10.4345	-22.6241	-59.5753	-22.2316	-32.3864	-54.5519	-11.3853	-41.5559	15.7975	-21.6362	-92.3666	25.142	-10.8174	-90.0105	33.8719	-21.8452	-85.8276	62.6731	-9.79892	-22.7129	64.3976	-20.0447	-12.1467	59.39	-8.5444	-3.34281	52.0316	5.40872	25.0896	56.7392	-1.88642	36.9912	49.1967	9.18263	44.1539	48.2044	5.40872	64.921	53.8616
	-73.2826	5.08659	25.1357	-75.4507	-4.1415	14.2291	-65.9892	4.17448	7.57749	-60.3976	-10.6919	-22.6876	-59.5457	-22.4604	-32.5077	-54.5544	-11.5552	-41.5951	15.8112	-21.0419	-92.4952	25.0975	-10.1732	-90.0703	33.9069	-21.18	-85.974	62.6906	-9.60641	-22.7849	64.451	-19.9459	-12.3251	59.4363	-8.53564	-3.39973	52.1039	5.08659	25.1357	56.7907	-2.24949	36.9997	49.2515	8.77339	44.1402	48.1851	5.08659	64.9346	53.8736
	-73.236	4.74234	25.1869	-75.3597	-4.41179	14.1576	-65.8186	3.98048	7.69439	-60.4257	-10.9042	-22.7703	-59.4858	-22.6278	-32.6336	-54.5171	-11.654	-41.6356	15.83	-20.388	-92.635	25.066	-9.48469	-90.1351	33.9384	-20.4605	-86.1246	62.7065	-9.37919	-22.868	64.4932	-19.8133	-12.5139	59.478	-8.49603	-3.47065	52.1851	4.74234	25.1869	56.8616	-2.64315	37.016	49.3135	8.31289	44.1422	48.1699	4.74234	64.9482	53.878
	-73.2006	4.39522	25.2381	-75.2834	-4.69762	14.0855	-65.6588	3.77596	7.81705	-60.4373	-11.0916	-22.8518	-59.3974	-22.7555	-32.7437	-54.4606	-11.7038	-41.6695	15.8442	-19.714	-92.7769	25.0359	-8.79044	-90.1972	33.9595	-19.7286	-86.2694	62.7148	-9.12529	-22.9555	64.5282	-19.6545	-12.7042	59.5098	-8.42471	-3.55032	52.2709	4.39522	25.2381	56.9483	-3.04465	37.0315	49.3821	7.82939	44.1609	48.1647	4.39522	64.9591	53.8838
	-73.1707	4.06247	25.2854	-75.2217	-4.98741	14.0166	-65.5213	3.5764	7.93794	-60.4301	-11.2748	-22.9137	-59.2917	-22.8635	-32.827	-54.4067	-11.7282	-41.6926	15.8456	-19.0565	-92.9122	24.999	-8.12493	-90.2509	33.9654	-19.0228	-86.4006	62.7115	-8.85698	-23.0408	64.558	-19.4794	-12.886	59.5274	-8.32625	-3.6329	52.3557	4.06247	25.2854	57.0425	-3.43318	37.0384	49.456	7.35129	44.1947	48.1717	4.06247	64.9655	53.8964
	-73.1417	3.75705	25.3257	-75.1738	-5.26766	13.9552	-65.4185	3.3977	8.04568	-60.4008	-11.4704	-22.9432	-59.1873	-22.9664	-32.8835	-54.3729	-11.7479	-41.7036	15.8291	-18.4446	-93.0335	24.9524	-7.51409	-90.2933	33.9527	-18.3727	-86.5136	62.6941	-8.58786	-23.1195	64.5816	-19.2977	-13.0509	59.5288	-8.20915	-3.71353	52.4337	3.75705	25.3257	57.134	-3.79294	37.0324	49.5328	6.90308	44.2398	48.1892	3.75705	64.9676	53.9164
	-73.11	3.48668	25.3577	-75.1388	-5.52492	13.907	-65.359	3.25101	8.13069	-60.3476	-11.6877	-22.9351	-59.1055	-23.0723	-32.9212	-54.3695	-11.7776	-41.7029	15.792	-17.8972	-93.1358	24.897	-6.97336	-90.3242	33.9193	-17.7964	-86.607	62.6615	-8.33031	-23.1901	64.596	-19.1172	-13.1934	59.5141	-8.08373	-3.78884	52.4999	3.48668	25.3577	57.2128	-4.11448	37.0132	49.6081	6.50233	44.2912	48.213	3.48668	64.9664	53.9407
	-73.0731	3.25384	25.3813	-75.1156	-5.74823	13.8769	-65.3448	3.13917	8.19001	-60.2728	-11.9274	-22.8917	-59.0651	-23.1839	-32.9519	-54.3984	-11.8252	-41.692	15.7337	-17.4232	-93.2168	24.8355	-6.50768	-90.3452	33.8636	-17.3009	-86.6822	62.6136	-8.09366	-23.253	64.598	-18.943	-13.3124	59.4849	-7.96006	-3.8566	52.5502	3.25384	25.3813	57.2721	-4.39469	36.9839	49.6764	6.15801	44.3437	48.2376	3.25384	64.964	53.9642
	-73.0295	3.05657	25.3973	-75.1026	-5.93105	13.8678	-65.3693	3.05681	8.22758	-60.1842	-12.1819	-22.8222	-59.0783	-23.2998	-32.987	-54.4544	-11.8927	-41.673	15.6561	-17.0217	-93.2767	24.7708	-6.11314	-90.3593	33.7868	-16.8837	-86.7425	62.5522	-7.88317	-23.3097	64.5862	-18.7785	-13.4098	59.4451	-7.84616	-3.91503	52.5832	3.05657	25.3973	57.3097	-4.63559	36.9497	49.7326	5.87055	44.3935	48.2587	3.05657	64.962	53.9818
	-72.9796	2.88995	25.4071	-75.0967	-6.07156	13.8776	-65.4181	2.99407	8.25041	-60.0944	-12.4379	-22.7395	-59.1465	-23.4164	-33.0346	-54.5265	-11.9777	-41.6493	15.5648	-16.6855	-93.3178	24.7049	-5.77989	-90.369	33.6944	-16.5367	-86.7918	62.4821	-7.69975	-23.3604	64.5628	-18.6258	-13.4897	59.4	-7.74666	-3.9624	52.6003	2.88995	25.4071	57.3286	-4.84242	36.9164	49.774	5.63368	44.4392	48.2747	2.88995	64.962	53.99
	-72.9256	2.74787	25.4121	-75.0929	-6.17144	13.9001	-65.4724	2.94215	8.26408	-60.0181	-12.6798	-22.6577	-59.2583	-23.5301	-33.0977	-54.6005	-12.0757	-41.6244	15.4695	-16.404	-93.3446	24.6385	-5.49573	-90.3767	33.5967	-16.2486	-86.8332	62.4119	-7.54039	-23.404	64.5335	-18.4866	-13.556	59.3569	-7.6621	-3.99717	52.607	2.74787	25.4121	57.3364	-5.02173	36.8895	49.8031	5.4375	44.4813	48.2871	2.74787	64.9645	53.989
	-72.8714	2.62468	25.414	-75.0843	-6.23413	13.9268	-65.513	2.89725	8.27063	-59.9684	-12.8937	-22.5892	-59.3908	-23.64	-33.1733	-54.6618	-12.1824	-41.6026	15.3833	-16.1666	-93.3626	24.5717	-5.24936	-90.3835	33.5076	-16.0079	-86.8685	62.3535	-7.39928	-23.4385	64.5068	-18.3618	-13.6117	59.3236	-7.58946	-4.01877	52.6116	2.62468	25.414	57.3435	-5.17966	36.8723	49.8267	5.27159	44.5218	48.2997	2.62468	64.9695	53.9833
	-72.8217	2.51629	25.4144	-75.0634	-6.26404	13.9495	-65.5245	2.86112	8.26905	-59.9527	-13.0706	-22.5432	-59.5142	-23.7489	-33.2538	-54.6997	-12.2953	-41.5877	15.3193	-15.9653	-93.3771	24.5046	-5.03258	-90.3899	33.4412	-15.8055	-86.8983	62.319	-7.26949	-23.4617	64.4905	-18.2508	-13.6583	59.3071	-7.52363	-4.02848	52.6243	2.51629	25.4144	57.3603	-5.32082	36.8655	49.8547	5.12725	44.5618	48.3171	2.51629	64.9755	53.9807
	-72.7803	2.42059	25.4151	-75.0241	-6.26698	13.9629	-65.4989	2.8382	8.25755	-59.9721	-13.2087	-22.5242	-59.6012	-23.8629	-33.3298	-54.711	-12.4138	-41.5833	15.2864	-15.7947	-93.3926	24.4376	-4.84118	-90.3957	33.4076	-15.6345	-86.923	62.3166	-7.14498	-23.4732	64.49	-18.1515	-13.6966	59.3113	-7.45946	-4.02997	52.6532	2.42059	25.4151	57.3942	-5.4478	36.8668	49.8957	4.99855	44.6004	48.3427	2.42059	64.9805	53.9908
	-72.7485	2.33719	25.4187	-74.9643	-6.25076	13.9656	-65.4371	2.83179	8.23607	-60.0216	-13.3127	-22.5319	-59.6351	-23.9885	-33.393	-54.7021	-12.5384	-41.5908	15.2859	-15.6524	-93.4117	24.3713	-4.67437	-90.4005	33.4092	-15.4902	-86.9443	62.3468	-7.0223	-23.475	64.5057	-18.06	-13.7269	59.3347	-7.39344	-4.02885	52.702	2.33719	25.4187	57.4473	-5.56123	36.872	49.9536	4.88241	44.6344	48.3772	2.33719	64.9818	54.0207
	-72.7248	2.2666	25.4276	-74.8869	-6.22501	13.9593	-65.3481	2.84153	8.20831	-60.0925	-13.3921	-22.561	-59.6146	-24.129	-33.4379	-54.6875	-12.6678	-41.6091	15.3104	-15.5373	-93.4343	24.3062	-4.53319	-90.4046	33.439	-15.3687	-86.966	62.4009	-6.9013	-23.4714	64.5326	-17.9718	-13.7504	59.3705	-7.3246	-4.03166	52.7675	2.2666	25.4276	57.5153	-5.6603	36.8768	50.0256	4.77811	44.6593	48.4185	2.2666	64.977	54.0724
	-72.7059	2.20918	25.444	-74.7994	-6.19947	13.9483	-65.2467	2.86317	8.18189	-60.1755	-13.4577	-22.6028	-59.5524	-24.2825	-33.4617	-54.6853	-12.7974	-41.6335	15.3463	-15.4487	-93.4584	24.2436	-4.41835	-90.409	33.4816	-15.265	-86.9939	62.4631	-6.78456	-23.4674	64.5621	-17.8824	-13.7694	59.407	-7.25461	-4.04441	52.84	2.20918	25.444	57.5883	-5.74349	36.8785	50.1025	4.68657	44.6711	48.4623	2.20918	64.965	54.1409
	-72.6889	2.16428	25.4681	-74.7125	-6.18153	13.937	-65.1485	2.88999	8.166	-60.2627	-13.5186	-22.6467	-59.4676	-24.441	-33.4637	-54.7107	-12.9194	-41.6568	15.3793	-15.3837	-93.4802	24.1861	-4.32856	-90.4152	33.5172	-15.173	-87.0336	62.5154	-6.67584	-23.4673	64.5844	-17.7886	-13.7879	59.4321	-7.18744	-4.07117	52.906	2.16428	25.4681	57.6535	-5.80925	36.8765	50.1712	4.60959	44.6685	48.5028	2.16428	64.9471	54.2145
	-72.6725	2.12995	25.4977	-74.6374	-6.17471	13.9276	-65.0666	2.91494	8.1669	-60.3477	-13.58	-22.6836	-59.3766	-24.5933	-33.4446	-54.7699	-13.0248	-41.6722	15.3998	-15.337	-93.4954	24.1384	-4.2599	-90.4247	33.5287	-15.0866	-87.0885	62.5435	-6.57821	-23.4733	64.5934	-17.6894	-13.8112	59.4364	-7.12847	-4.11285	52.9523	2.12995	25.4977	57.6991	-5.85659	36.8728	50.2187	4.54908	44.6538	48.5341	2.12995	64.9269	54.2779
	-72.6579	2.10324	25.5269	-74.5831	-6.17861	13.9187	-65.0076	2.93255	8.18403	-60.4249	-13.6431	-22.7087	-59.288	-24.7274	-33.4073	-54.8565	-13.1064	-41.676	15.407	-15.3003	-93.5001	24.1075	-4.20648	-90.4377	33.5091	-15.0016	-87.1573	62.5411	-6.49285	-23.4855	64.5883	-17.5863	-13.8441	59.4169	-7.08314	-4.16642	52.9701	2.10324	25.5269	57.7168	-5.88553	36.8707	50.2357	4.50639	44.6332	48.5504	2.10324	64.9108	54.3162
	-72.6473	2.08091	25.5471	-74.554	-6.19046	13.9043	-64.9725	2.94055	8.20909	-60.4878	-13.7053	-22.7226	-59.2022	-24.834	-33.3571	-54.9526	-13.1615	-41.6699	15.4087	-15.2637	-93.4922	24.1003	-4.16181	-90.4529	33.4645	-14.9172	-87.2328	62.5113	-6.4189	-23.502	64.5746	-17.4839	-13.8881	59.3775	-7.05485	-4.22468	52.9569	2.08091	25.5471	57.704	-5.89748	36.8743	50.2197	4.4819	44.616	48.547	2.08091	64.9058	54.3187
	-72.6427	2.0601	25.5489	-74.5493	-6.20721	13.8768	-64.9571	2.94057	8.22906	-60.5299	-13.7618	-22.7306	-59.1162	-24.9081	-33.3027	-55.0347	-13.192	-41.6594	15.4172	-15.2178	-93.4722	24.1218	-4.1202	-90.4669	33.4138	-14.8353	-87.3024	62.4639	-6.35413	-23.5202	64.56	-17.3881	-13.9382	59.3278	-7.04239	-4.27702	52.9169	2.0601	25.5489	57.6643	-5.89537	36.8873	50.1752	4.47489	44.6125	48.5208	2.0601	64.918	54.2814
	-72.6446	2.03882	25.5251	-74.5624	-6.22694	13.8296	-64.9552	2.9376	8.23129	-60.5453	-13.8065	-22.7397	-59.0286	-24.9495	-33.2534	-55.0815	-13.2037	-41.6519	15.444	-15.1561	-93.4435	24.1727	-4.07764	-90.4753	33.3811	-14.7585	-87.3516	62.4119	-6.29589	-23.5377	64.551	-17.3037	-13.9812	59.2791	-7.03818	-4.31108	52.8585	2.03882	25.5251	57.6058	-5.88339	36.912	50.1128	4.48343	44.6318	48.4718	2.03882	64.9502	54.2082
	-72.6515	2.01626	25.4746	-74.5829	-6.24914	13.7616	-64.9611	2.93789	8.2083	-60.5318	-13.8339	-22.7552	-58.9423	-24.9618	-33.2172	-55.0812	-13.2042	-41.6526	15.4945	-15.0774	-93.4118	24.2478	-4.03252	-90.4744	33.3861	-14.6887	-87.3689	62.367	-6.24209	-23.553	64.5495	-17.2332	-13.9973	59.2409	-7.02891	-4.31568	52.7925	2.01626	25.4746	57.5401	-5.86639	36.948	50.0453	4.50448	44.6789	48.4037	2.01626	64.9998	54.1098
	-72.6608	1.9931	25.4042	-74.5999	-6.27373	13.6791	-64.9706	2.94619	8.16036	-60.4919	-13.8412	-22.7773	-58.8638	-24.9527	-33.196	-55.0353	-13.2008	-41.662	15.5645	-14.9878	-93.3832	24.336	-3.9862	-90.4628	33.4348	-14.6271	-87.3506	62.3365	-6.19212	-23.5654	64.5524	-17.1757	-13.9674	59.2178	-6.99973	-4.28469	52.7299	1.9931	25.4042	57.4798	-5.84901	36.9917	49.9855	4.534	44.7529	48.3248	1.9931	65.0586	54.002
	-72.6689	1.9716	25.3287	-74.6048	-6.29979	13.5962	-64.9815	2.96397	8.09574	-60.4332	-13.8292	-22.7999	-58.8007	-24.9322	-33.1849	-54.958	-13.1995	-41.6743	15.6403	-14.9011	-93.3623	24.4218	-3.94321	-90.4427	33.5161	-14.5759	-87.3028	62.3222	-6.14747	-23.5751	64.5539	-17.1283	-13.8825	59.2088	-6.9408	-4.22088	52.6804	1.9716	25.3287	57.4366	-5.83494	37.0364	49.9425	4.56716	44.8448	48.2471	1.9716	65.114	53.9031
	-72.673	1.95516	25.2673	-74.5945	-6.32489	13.5302	-64.993	2.98957	8.0286	-60.3667	-13.8028	-22.8119	-58.7593	-24.9106	-33.1731	-54.8713	-13.2035	-41.6795	15.703	-14.8347	-93.3516	24.4883	-3.91033	-90.4196	33.6051	-14.539	-87.2393	62.3207	-6.11149	-23.5834	64.5489	-17.0886	-13.7522	59.2084	-6.8529	-4.13752	52.6517	1.95516	25.2673	57.4192	-5.82656	37.0734	49.9213	4.59841	44.9385	48.1847	1.95516	65.1523	53.8295
	-72.6713	1.94693	25.2366	-74.5714	-6.34568	13.4958	-65.0038	3.01963	7.97471	-60.3045	-13.7686	-22.8023	-58.7425	-24.8956	-33.1486	-54.7972	-13.2129	-41.6679	15.7348	-14.8039	-93.351	24.5222	-3.89386	-90.4006	33.6736	-14.5207	-87.1766	62.3267	-6.08792	-23.5929	64.5355	-17.0557	-13.6047	59.2095	-6.74866	-4.05587	52.6482	1.94693	25.2366	57.4308	-5.82498	37.0949	49.9222	4.62178	45.0148	48.149	1.94693	65.164	53.7925
	-72.6637	1.94786	25.2444	-74.5418	-6.35953	13.4984	-65.0114	3.05087	7.94571	-60.2559	-13.7317	-22.7653	-58.7476	-24.8889	-33.1043	-54.75	-13.2243	-41.6351	15.7268	-14.8135	-93.3591	24.5183	-3.89573	-90.392	33.7019	-14.5214	-87.1285	62.3351	-6.07875	-23.6061	64.5164	-17.0296	-13.4786	59.2069	-6.64833	-3.99851	52.6702	1.94786	25.2444	57.4682	-5.83059	37.097	49.9414	4.63151	45.0566	48.1455	1.94786	65.1476	53.7949
	-72.6517	1.9552	25.286	-74.5129	-6.36629	13.5315	-65.0121	3.08087	7.94427	-60.2257	-13.6932	-22.7039	-58.7675	-24.8851	-33.0418	-54.733	-13.2319	-41.5852	15.6828	-14.8546	-93.374	24.481	-3.9104	-90.3965	33.6869	-14.5356	-87.1023	62.3437	-6.08248	-23.6249	64.4981	-17.0107	-13.4084	59.1993	-6.57202	-3.98147	52.7128	1.9552	25.286	57.5221	-5.84387	37.0814	49.9728	4.62304	45.0554	48.1707	1.9552	65.1105	53.8296
	-72.637	1.96251	25.3466	-74.4893	-6.36886	13.5792	-65.0025	3.10818	7.96312	-60.2133	-13.6491	-22.6283	-58.7924	-24.873	-32.9706	-54.7386	-13.2281	-41.5289	15.6171	-14.9054	-93.3939	24.4227	-3.92503	-90.4126	33.6412	-14.5518	-87.0991	62.3528	-6.09395	-23.6498	64.488	-16.9981	-13.4125	59.1895	-6.53243	-4.00898	52.7671	1.96251	25.3466	57.5798	-5.86622	37.0545	50.0098	4.5939	45.0138	48.2143	1.96251	65.0661	53.883
	-72.6217	1.96168	25.4081	-74.4721	-6.37223	13.6236	-64.981	3.13201	7.98888	-60.2139	-13.5915	-22.5517	-58.8139	-24.8394	-32.9032	-54.7535	-13.2058	-41.4786	15.5484	-14.9389	-93.417	24.3581	-3.92337	-90.4356	33.5856	-14.556	-87.115	62.364	-6.10571	-23.6801	64.4931	-16.9904	-13.4887	59.1822	-6.53071	-4.07345	52.8233	1.96168	25.4081	57.6289	-5.9	37.025	50.0478	4.54406	44.9428	48.2635	1.96168	65.0275	53.94
	-72.6071	1.94575	25.4563	-74.4584	-6.38138	13.6513	-64.9487	3.15205	8.00849	-60.2197	-13.5126	-22.4845	-58.8275	-24.7732	-32.8485	-54.7646	-13.1601	-41.4428	15.4914	-14.9319	-93.4418	24.2989	-3.8915	-90.4593	33.5396	-14.5362	-87.1439	62.3786	-6.1098	-23.7148	64.5172	-16.9849	-13.6174	59.1821	-6.55667	-4.15984	52.873	1.94575	25.4563	57.6607	-5.94766	37.0003	50.0842	4.47554	44.8573	48.3081	1.94575	65.003	53.9891
	-72.5943	1.9112	25.485	-74.4439	-6.39952	13.6575	-64.9095	3.1685	8.01472	-60.2214	-13.4082	-22.4313	-58.8337	-24.669	-32.8087	-54.7637	-13.0889	-41.4228	15.4531	-14.8723	-93.4668	24.2514	-3.8224	-90.4788	33.5143	-14.4862	-87.1798	62.3965	-6.0991	-23.7527	64.5597	-16.9779	-13.7696	59.192	-6.59247	-4.25168	52.9119	1.9112	25.485	57.672	-6.01048	36.9849	50.1185	4.39163	44.7715	48.3429	1.9112	64.9938	54.026
	-72.5844	1.8587	25.4956	-74.425	-6.42728	13.6449	-64.869	3.18213	8.00804	-60.2109	-13.2799	-22.3909	-58.836	-24.5284	-32.7797	-54.7497	-12.9939	-41.4145	15.4325	-14.7607	-93.491	24.2169	-3.71741	-90.4914	33.5114	-14.4052	-87.2179	62.4159	-6.0679	-23.7925	64.6151	-16.9648	-13.9159	59.2109	-6.61804	-4.33571	52.9395	1.8587	25.4956	57.6644	-6.08747	36.9796	50.1505	4.29609	44.6954	48.3675	1.8587	64.9958	54.0519
	-72.5786	1.79254	25.4944	-74.401	-6.46293	13.62	-64.8334	3.19425	7.99506	-60.1832	-13.1345	-22.3592	-58.8388	-24.3599	-32.7551	-54.7267	-12.879	-41.4111	15.4242	-14.6094	-93.5142	24.1939	-3.58509	-90.4972	33.5255	-14.2978	-87.2547	62.4342	-6.01228	-23.8329	64.6726	-16.9408	-14.0322	59.2348	-6.61646	-4.40398	52.958	1.79254	25.4944	57.6428	-6.17497	36.9832	50.1793	4.1931	44.6357	48.3847	1.79254	65.0028	54.071
	-72.578	1.71942	25.4894	-74.3746	-6.50301	13.5897	-64.8082	3.20653	7.98481	-60.1375	-12.9813	-22.3311	-58.8451	-24.1763	-32.7297	-54.7012	-12.7506	-41.4067	15.4216	-14.4382	-93.5371	24.1798	-3.43884	-90.4987	33.5478	-14.1726	-87.2878	62.4489	-5.93095	-23.8722	64.7187	-16.9018	-14.1043	59.2575	-6.57793	-4.45377	52.9706	1.71942	25.4894	57.6135	-6.26677	36.993	50.203	4.08776	44.5957	48.3982	1.71942	65.0093	54.0866
	-72.5834	1.6471	25.487	-74.3501	-6.5431	13.5591	-64.7973	3.22035	7.98497	-60.0777	-12.8278	-22.3023	-58.8554	-23.992	-32.7013	-54.6785	-12.6153	-41.3978	15.42	-14.2704	-93.5599	24.1717	-3.2942	-90.4988	33.57	-14.0413	-87.3153	62.4584	-5.82619	-23.9084	64.7409	-16.8455	-14.1298	59.2727	-6.50152	-4.48648	52.9804	1.6471	25.487	57.5826	-6.35515	37.0065	50.2205	3.98665	44.5764	48.4117	1.6471	65.0118	54.0994
	-72.5947	1.58296	25.4914	-74.3312	-6.57854	13.5322	-64.8027	3.23596	7.99946	-60.0105	-12.6777	-22.2692	-58.8681	-23.8189	-32.6701	-54.6603	-12.4794	-41.3827	15.4166	-14.1276	-93.5825	24.1661	-3.16592	-90.5006	33.5857	-13.9181	-87.3365	62.4633	-5.70398	-23.9411	64.7319	-16.7724	-14.1166	59.2762	-6.39455	-4.50662	52.9901	1.58296	25.4914	57.5551	-6.43259	37.0214	50.2326	3.89723	44.5758	48.4286	1.58296	65.0093	54.1095
	-72.6106	1.53258	25.504	-74.3191	-6.60531	13.512	-64.8237	3.25189	8.02819	-59.9435	-12.5297	-22.2286	-58.8808	-23.6638	-32.6367	-54.6448	-12.3465	-41.3608	15.4101	-14.0257	-93.6042	24.1585	-3.06515	-90.5061	33.5913	-13.817	-87.3519	62.4653	-5.57297	-23.9717	64.6927	-16.6856	-14.0806	59.2667	-6.26957	-4.52075	53.0013	1.53258	25.504	57.5346	-6.49389	37.0358	50.2431	3.82626	44.589	48.4521	1.53258	65.0022	54.1176
	-72.6291	1.49869	25.5243	-74.3116	-6.62074	13.5022	-64.8573	3.26522	8.06834	-59.8833	-12.3784	-22.1774	-58.8918	-23.5265	-32.6003	-54.628	-12.2172	-41.3308	15.3988	-13.9712	-93.624	24.1439	-2.99738	-90.5165	33.5854	-13.748	-87.3637	62.4669	-5.44227	-24.0034	64.6333	-16.5896	-14.0404	59.2463	-6.14015	-4.53611	53.0157	1.49869	25.5243	57.5239	-6.53744	37.0478	50.2579	3.7777	44.6091	48.4853	1.49869	64.9922	54.1278
	-72.6478	1.48087	25.5508	-74.3047	-6.62393	13.5064	-64.8983	3.27298	8.11597	-59.8343	-12.216	-22.113	-58.9009	-23.4003	-32.5578	-54.6064	-12.0887	-41.2905	15.3805	-13.9597	-93.6407	24.1175	-2.96174	-90.5321	33.5678	-13.7144	-87.3752	62.47	-5.31898	-24.0409	64.5708	-16.4888	-14.0126	59.2195	-6.01671	-4.55872	53.0349	1.48087	25.5508	57.5247	-6.56515	37.0563	50.2827	3.75135	44.6287	48.5303	1.48087	64.9813	54.1462
	-72.6646	1.47605	25.581	-74.2944	-6.6156	13.5269	-64.9405	3.27415	8.16702	-59.7981	-12.0355	-22.0346	-58.9086	-23.2743	-32.5048	-54.5794	-11.9567	-41.2378	15.3534	-13.978	-93.654	24.0773	-2.95209	-90.5524	33.5399	-13.7112	-87.3893	62.4751	-5.20648	-24.0876	64.5251	-16.3856	-14.008	59.1925	-5.90407	-4.59138	53.0604	1.47605	25.581	57.5379	-6.58072	37.0605	50.3212	3.74301	44.6422	48.5873	1.47605	64.9714	54.1792
	-72.6788	1.47989	25.6122	-74.279	-6.59758	13.5626	-64.9784	3.27134	8.21762	-59.7722	-11.8333	-21.9452	-58.9159	-23.1368	-32.4373	-54.5498	-11.817	-41.1727	15.3178	-14.0084	-93.6638	24.0249	-2.95978	-90.5764	33.5044	-13.7275	-87.4072	62.4811	-5.10441	-24.1442	64.5128	-16.2797	-14.0286	59.172	-5.80148	-4.63272	53.0937	1.47989	25.6122	57.5632	-6.58745	37.0607	50.3729	3.74611	44.6478	48.6539	1.47989	64.9642	54.2292
	-72.6915	1.48872	25.6408	-74.2598	-6.57233	13.6083	-65.0081	3.27134	8.26415	-59.7506	-11.611	-21.8516	-58.9222	-22.9786	-32.3539	-54.5222	-11.6677	-41.0982	15.2774	-14.0359	-93.6701	23.9668	-2.97744	-90.6021	33.4658	-13.7509	-87.4279	62.4859	-5.01026	-24.2068	64.5418	-16.1696	-14.0676	59.1651	-5.70513	-4.67787	53.1355	1.48872	25.6408	57.5993	-6.58643	37.058	50.4335	3.7544	44.6482	48.7247	1.48872	64.9612	54.2927
	-72.7056	1.50141	25.6629	-74.2408	-6.54248	13.6561	-65.0291	3.2837	8.30355	-59.7262	-11.3754	-21.764	-58.9253	-22.7955	-32.256	-54.501	-11.5102	-41.021	15.2393	-14.0538	-93.6724	23.9128	-3.00283	-90.6265	33.4301	-13.7739	-87.447	62.486	-4.92219	-24.267	64.6085	-16.0545	-14.1119	59.177	-5.61173	-4.72033	53.185	1.50141	25.6629	57.6439	-6.57597	37.0542	50.4959	3.76462	44.6491	48.7928	1.50141	64.9637	54.3593
	-72.7254	1.52068	25.6751	-74.2273	-6.51058	13.698	-65.0445	3.31767	8.33377	-59.6931	-11.1356	-21.6927	-58.922	-22.5892	-32.1476	-54.4874	-11.3484	-40.9492	15.2113	-14.0682	-93.6697	23.8738	-3.04136	-90.6467	33.4027	-13.798	-87.4586	62.4773	-4.84189	-24.3133	64.6997	-15.9371	-14.1463	59.2098	-5.52179	-4.7542	53.2387	1.52068	25.6751	57.6937	-6.55205	37.0519	50.5524	3.77836	44.6568	48.8515	1.52068	64.9716	54.4155
	-72.7553	1.55303	25.6765	-74.2239	-6.47862	13.7294	-65.0601	3.37893	8.354	-59.6495	-10.8999	-21.6447	-58.91	-22.3656	-32.0346	-54.4796	-11.1869	-40.8896	15.1991	-14.0962	-93.6606	23.8584	-3.10606	-90.6604	33.387	-13.8352	-87.4561	62.4556	-4.77635	-24.3343	64.797	-15.8254	-14.1582	59.2596	-5.44103	-4.77553	53.2909	1.55303	25.6765	57.7452	-6.50934	37.0535	50.5967	3.80243	44.6756	48.8968	1.55303	64.9839	54.4485
	-72.7985	1.60733	25.6693	-74.2336	-6.44704	13.751	-65.0838	3.46758	8.36434	-59.5979	-10.6716	-21.6216	-58.8897	-22.1325	-31.9233	-54.4727	-11.028	-40.8458	15.204	-14.1624	-93.6438	23.8704	-3.21466	-90.6671	33.3835	-13.9069	-87.435	62.4182	-4.738	-24.3225	64.8825	-15.7331	-14.1412	59.3164	-5.37956	-4.78251	53.3335	1.60733	25.6693	57.7941	-6.44237	37.0612	50.6259	3.84756	44.7051	48.9281	1.60733	64.9978	54.4508
	-72.8562	1.69234	25.6583	-74.2573	-6.41358	13.7685	-65.1227	3.57815	8.36514	-59.5435	-10.4476	-21.6189	-58.8656	-21.8963	-31.8205	-54.4609	-10.8698	-40.8175	15.2225	-14.2914	-93.6185	23.9083	-3.38468	-90.6681	33.3899	-14.0379	-87.3944	62.3658	-4.74288	-24.2766	64.9436	-15.6784	-14.0952	59.3667	-5.34937	-4.77485	53.3588	1.69234	25.6583	57.8362	-6.34664	37.0755	50.6398	3.92565	44.7405	48.9479	1.69234	65.0098	54.4226
	-72.9273	1.81399	25.6492	-74.2952	-6.3725	13.7897	-65.182	3.70152	8.35665	-59.492	-10.2179	-21.628	-58.8449	-21.659	-31.7324	-54.439	-10.7041	-40.8013	15.2484	-14.5009	-93.5839	23.9669	-3.62799	-90.6657	33.4029	-14.2504	-87.3367	62.3035	-4.80747	-24.2019	64.9746	-15.6811	-14.0247	59.3993	-5.36095	-4.75333	53.3614	1.81399	25.6492	57.8676	-6.21938	37.0955	50.6404	4.04653	44.7737	48.9605	1.81399	65.0165	54.3712
	-73.0094	1.97359	25.6465	-74.3469	-6.31512	13.8211	-65.2632	3.82783	8.3394	-59.4471	-9.96804	-21.6389	-58.8356	-21.4171	-31.6638	-54.4039	-10.5178	-40.7925	15.2751	-14.7962	-93.5398	24.0397	-3.94718	-90.6618	33.4193	-14.5573	-87.2672	62.2413	-4.94478	-24.1084	64.976	-15.7595	-13.9361	59.4104	-5.42041	-4.71966	53.3402	1.97359	25.6465	57.8854	-6.05984	37.1185	50.63	4.21526	44.7958	48.9697	1.97359	65.0153	54.3092
	-73.0994	2.16756	25.6516	-74.4119	-6.23179	13.8642	-65.3641	3.9494	8.31499	-59.4094	-9.68353	-21.6439	-58.843	-21.1624	-31.6167	-54.3551	-10.2961	-40.7864	15.2984	-15.1696	-93.4861	24.1208	-4.33512	-90.6566	33.4373	-14.9584	-87.192	62.1923	-5.16052	-24.0081	64.9514	-15.9256	-13.8343	59.4052	-5.52771	-4.6767	53.2995	2.16756	25.6516	57.8891	-5.8691	37.1403	50.6105	4.43142	44.8002	48.9786	2.16756	65.0051	54.2504
	-73.1948	2.38885	25.6625	-74.4888	-6.11503	13.9151	-65.4798	4.06263	8.28641	-59.3766	-9.35487	-21.6395	-58.8682	-20.885	-31.5898	-54.2941	-10.0285	-40.7804	15.3168	-15.6034	-93.4234	24.2062	-4.7777	-90.6493	33.4562	-15.4407	-87.1162	62.1688	-5.45052	-23.9123	64.9056	-16.1805	-13.7224	59.3953	-5.6761	-4.6281	53.2477	2.38885	25.6625	57.8797	-5.64942	37.1573	50.583	4.69009	44.7835	48.9887	2.38885	64.9868	54.2069
	-73.2943	2.62925	25.6746	-74.5749	-5.9626	13.9654	-65.6042	4.16831	8.25715	-59.3443	-8.98261	-21.6276	-58.9078	-20.579	-31.5792	-54.2247	-9.71527	-40.7743	15.3314	-16.0759	-93.3532	24.2934	-5.25849	-90.6378	33.4759	-15.9825	-87.0422	62.1781	-5.8002	-23.8295	64.8433	-16.5114	-13.6013	59.3925	-5.85282	-4.57752	53.1949	2.62925	25.6746	57.8593	-5.40355	37.1666	50.5474	4.98398	44.7474	49.0008	2.62925	64.9633	54.1856
	-73.3973	2.88183	25.6819	-74.6659	-5.77885	14.0054	-65.7319	4.27058	8.22938	-59.3077	-8.57971	-21.6153	-58.955	-20.2486	-31.5795	-54.1519	-9.37162	-40.7713	15.345	-16.569	-93.2774	24.3814	-5.76365	-90.6207	33.4963	-16.5598	-86.9693	62.2201	-6.18659	-23.7643	64.7698	-16.8909	-13.4709	59.4047	-6.04095	-4.52771	53.1497	2.88183	25.6819	57.8305	-5.13396	37.1674	50.5042	5.30557	44.6968	49.0159	2.88183	64.9388	54.1863
	-73.5042	3.14261	25.6786	-74.7574	-5.57366	14.0279	-65.8591	4.37511	8.20184	-59.264	-8.17039	-21.6131	-59.002	-19.9107	-31.5867	-54.0811	-9.02744	-40.7765	15.3611	-17.0732	-93.1977	24.4691	-6.28523	-90.5973	33.5175	-17.1528	-86.8938	62.2867	-6.58257	-23.7171	64.6917	-17.2815	-13.3307	59.4329	-6.22289	-4.47989	53.1174	3.14261	25.6786	57.7959	-4.84238	37.1609	50.4554	5.64861	44.6391	49.035	3.14261	64.9186	54.2017
	-73.6153	3.41098	25.6602	-74.8457	-5.35945	14.0305	-65.9832	4.48701	8.16882	-59.2135	-7.78525	-21.6317	-59.0423	-19.5923	-31.5994	-54.0167	-8.72105	-40.7954	15.3836	-17.5891	-93.1148	24.5559	-6.82195	-90.5678	33.54	-17.7502	-86.8099	62.3647	-6.96237	-23.6843	64.6164	-17.6428	-13.1809	59.4721	-6.38444	-4.43382	53.099	3.41098	25.6602	57.7575	-4.52968	37.1496	50.4052	6.00881	44.5814	49.0593	3.41098	64.9077	54.2191
	-73.7302	3.68877	25.6237	-74.9308	-5.14776	14.0172	-66.1029	4.6089	8.12094	-59.1611	-7.45427	-21.6785	-59.0733	-19.3239	-31.6184	-53.9605	-8.48905	-40.8302	15.4158	-18.1246	-93.027	24.6405	-7.37755	-90.533	33.5651	-18.3495	-86.7109	62.4392	-7.30668	-23.6587	64.5507	-17.9418	-13.022	59.5138	-6.51822	-4.3881	53.092	3.68877	25.6237	57.7162	-4.1961	37.1367	50.3604	6.38383	44.5289	49.0896	3.68877	64.9093	54.2237
	-73.8477	3.97884	25.5687	-75.0163	-4.9466	13.9971	-66.217	4.74001	8.04782	-59.1156	-7.19994	-21.7544	-59.0955	-19.1308	-31.6437	-53.9118	-8.356	-40.8775	15.4589	-18.6894	-92.9303	24.7215	-7.95767	-90.4928	33.5946	-18.954	-86.591	62.4974	-7.60567	-23.6311	64.4985	-18.1605	-12.8551	59.5489	-6.62437	-4.34089	53.0909	3.97884	25.5687	57.6718	-3.84159	37.125	50.3286	6.77313	44.483	49.1263	3.97884	64.9241	54.2028
	-73.9657	4.28363	25.4966	-75.1086	-4.75912	13.9819	-66.3243	4.87651	7.94192	-59.0879	-7.03251	-21.8522	-59.1121	-19.0256	-31.6721	-53.8682	-8.32792	-40.9278	15.5114	-19.2902	-92.8184	24.7972	-8.56725	-90.4458	33.6301	-19.5698	-86.4465	62.5312	-7.85908	-23.5916	64.4591	-18.2993	-12.6818	59.57	-6.70835	-4.29035	53.0892	4.28363	25.4966	57.623	-3.46612	37.1159	50.3163	7.17808	44.4405	49.1685	4.28363	64.9492	54.1501
	-74.0809	4.60443	25.4115	-75.2144	-4.58372	13.9834	-66.4239	5.01295	7.80246	-59.0879	-6.94869	-21.9579	-59.1256	-19.0062	-31.6956	-53.8269	-8.39238	-40.9682	15.569	-19.9283	-92.6846	24.8665	-9.20886	-90.3898	33.6719	-20.2025	-86.2769	62.5381	-8.07374	-23.5328	64.4273	-18.3743	-12.5042	59.5737	-6.77645	-4.23497	53.0803	4.60443	25.4115	57.5688	-3.07055	37.1086	50.326	7.60173	44.3946	49.2144	4.60443	64.9782	54.0686
	-74.1891	4.94077	25.3194	-75.3359	-4.41552	14.0101	-66.5155	5.14427	7.63788	-59.1205	-6.93354	-22.0545	-59.1368	-19.0569	-31.703	-53.7868	-8.52429	-40.9872	15.6255	-20.5991	-92.5239	24.9286	-9.88153	-90.3223	33.7182	-20.8553	-86.0854	62.5213	-8.25985	-23.4517	64.3949	-18.411	-12.3247	59.561	-6.83145	-4.1738	53.0592	4.94077	25.3194	57.5097	-2.65797	37.1	50.3546	8.0473	44.3367	49.2605	4.94077	65.003	53.9716
	-74.2863	5.28957	25.2277	-75.4693	-4.24873	14.066	-66.6007	5.26772	7.4654	-59.1821	-6.96479	-22.1279	-59.1456	-19.1539	-31.6846	-53.75	-8.69429	-40.9799	15.6743	-21.293	-92.337	24.983	-10.5791	-90.2433	33.7645	-21.5265	-85.879	62.4873	-8.42734	-23.3518	64.3537	-18.4362	-12.1463	59.5371	-6.87059	-4.10694	53.0231	5.28957	25.2277	57.4488	-2.23562	37.0861	50.3944	8.51467	44.2603	49.3033	5.28957	65.0156	53.8812
	-74.3697	5.64419	25.1448	-75.6049	-4.0793	14.1494	-66.6834	5.38393	7.3066	-59.2615	-7.01816	-22.1718	-59.1533	-19.2711	-31.6375	-53.7218	-8.87568	-40.9513	15.7094	-21.9952	-92.1316	25.0291	-11.2884	-90.1562	33.8032	-22.2073	-85.6683	62.4439	-8.58299	-23.2417	64.2974	-18.4694	-11.9725	59.5082	-6.88665	-4.03604	52.9731	5.64419	25.1448	57.3918	-1.816	37.0641	50.4361	8.99636	44.1655	49.3406	5.64419	65.0114	53.8241
	-74.4394	5.99403	25.0785	-75.7307	-3.90696	14.253	-66.7699	5.4964	7.18005	-59.3435	-7.07271	-22.19	-59.1644	-19.3861	-31.5683	-53.7093	-9.0486	-40.9147	15.7266	-22.6864	-91.9226	25.0651	-11.9881	-90.0691	33.8255	-22.8808	-85.4664	62.3974	-8.72848	-23.1326	64.2245	-18.5183	-11.8076	59.4796	-6.87123	-3.96453	52.9143	5.99403	25.0785	57.346	-1.41587	37.0343	50.4734	9.47576	44.0608	49.3744	5.99403	64.9906	53.8249
	-74.4986	6.32567	25.0346	-75.8366	-3.73619	14.3661	-66.8665	5.60884	7.09439	-59.4151	-7.11541	-22.1953	-59.186	-19.4845	-31.4921	-53.7186	-9.20193	-40.8876	15.723	-23.344	-91.729	25.0876	-12.6513	-89.9934	33.8237	-23.5223	-85.2858	62.3518	-8.85981	-23.035	64.1396	-18.5773	-11.6568	59.4531	-6.81832	-3.89725	52.8561	6.32567	25.0346	57.3199	-1.0525	37.0009	50.507	9.93011	43.9624	49.411	6.32567	64.9588	53.8991
	-74.5521	6.62544	25.0156	-75.9173	-3.57555	14.4774	-66.978	5.72116	7.04625	-59.4702	-7.14375	-22.2038	-59.2245	-19.5626	-31.4258	-53.7518	-9.33385	-40.8847	15.698	-23.9451	-91.5676	25.092	-13.2509	-89.9399	33.794	-24.104	-85.1361	62.3099	-8.96809	-22.9563	64.0534	-18.6306	-11.5265	59.4274	-6.72637	-3.83973	52.8107	6.62544	25.0156	57.322	-0.738655	36.9707	50.5457	10.3374	43.8883	49.4601	6.62544	64.9243	54.0482
	-74.6046	6.88238	25.0195	-75.9741	-3.43522	14.5784	-67.105	5.82672	7.02433	-59.5104	-7.16534	-22.2273	-59.2818	-19.626	-31.3798	-53.8059	-9.45057	-40.9112	15.6523	-24.4709	-91.4472	25.0737	-13.7648	-89.9138	33.7381	-24.6001	-85.0207	62.2743	-9.04234	-22.9004	63.9806	-18.6596	-11.424	59.4002	-6.5988	-3.79746	52.7913	6.88238	25.0195	57.3592	-0.479052	36.9491	50.6038	10.6831	43.85	49.531	6.88238	64.8943	54.2592
	-74.658	7.09056	25.0399	-76.0144	-3.32278	14.6664	-67.244	5.91317	7.01719	-59.5428	-7.19369	-22.2666	-59.3536	-19.6852	-31.3517	-53.8741	-9.5629	-40.9591	15.588	-24.9088	-91.3638	25.0298	-14.1811	-89.9106	33.6631	-24.9933	-84.9343	62.2486	-9.07397	-22.8678	63.9343	-18.6507	-11.3564	59.3705	-6.44385	-3.77513	52.8075	7.09056	25.0399	57.4333	-0.270478	36.9364	50.6949	10.9636	43.8452	49.6282	7.09056	64.8707	54.5072
	-74.7107	7.25031	25.0677	-76.0502	-3.23843	14.7449	-67.3878	5.96752	7.01928	-59.5758	-7.24184	-22.3103	-59.4296	-19.75	-31.3263	-53.9482	-9.68139	-41.008	15.5099	-25.2549	-91.2993	24.963	-14.5006	-89.9143	33.5803	-25.2788	-84.8634	62.2356	-9.06191	-22.8564	63.9209	-18.602	-11.3277	59.3388	-6.2748	-3.77557	52.8599	7.25031	25.0677	57.5376	-0.104928	36.9264	50.823	11.1838	43.8561	49.7476	7.25031	64.8466	54.7605
	-74.7582	7.36881	25.0933	-76.0932	-3.17223	14.821	-67.5266	5.9831	7.03212	-59.614	-7.31652	-22.3388	-59.4963	-19.8255	-31.2812	-54.0196	-9.8125	-41.0318	15.4274	-25.5165	-91.2274	24.8835	-14.7376	-89.9018	33.504	-25.4686	-84.7889	62.2367	-9.01666	-22.8609	63.9372	-18.5255	-11.3357	59.3068	-6.10994	-3.79815	52.9367	7.36881	25.0933	57.654	0.0269608	36.9087	50.9753	11.3531	43.8562	49.8748	7.36881	64.8086	54.9855
	-74.7947	7.45981	25.1091	-76.15	-3.10575	14.9006	-67.6491	5.96424	7.06044	-59.6558	-7.41583	-22.3343	-59.5398	-19.9122	-31.1977	-54.0797	-9.95769	-41.0089	15.3545	-25.7138	-91.1244	24.8083	-14.9196	-89.8523	33.4491	-25.5925	-84.6939	62.2497	-8.96044	-22.8738	63.9719	-18.4438	-11.3703	59.2759	-5.97104	-3.83731	53.0154	7.45981	25.1091	57.7565	0.134447	36.875	51.1213	11.4821	43.8222	49.9865	7.45981	64.7432	55.1523
	-74.8137	7.54123	25.1116	-76.2173	-3.01931	14.9842	-67.7434	5.92571	7.10653	-59.694	-7.53115	-22.2906	-59.5507	-20.0087	-31.0704	-54.1209	-10.115	-40.9332	15.3052	-25.8787	-90.9829	24.7554	-15.0825	-89.7593	33.4257	-25.6934	-84.5727	62.2696	-8.92205	-22.8861	64.0118	-18.3837	-11.4153	59.2469	-5.87894	-3.88229	53.0701	7.54123	25.1116	57.8187	0.226763	36.8251	51.222	11.5823	43.7474	50.0582	7.54123	64.6477	55.2417
	-74.8093	7.62976	25.1015	-76.2826	-2.90209	15.0658	-67.801	5.88674	7.16638	-59.7212	-7.65169	-22.2186	-59.528	-20.1143	-30.9133	-54.1405	-10.2811	-40.8194	15.2848	-26.0466	-90.8203	24.7336	-15.2595	-89.6389	33.4331	-25.8156	-84.438	62.2896	-8.92688	-22.8905	64.0471	-18.3672	-11.4531	59.2207	-5.84726	-3.91926	53.0823	7.62976	25.1015	57.8261	0.312401	36.7706	51.246	11.6655	43.6482	50.0757	7.62976	64.5374	55.2531
	-74.7784	7.73369	25.0839	-76.3302	-2.75959	15.1358	-67.8198	5.86259	7.22993	-59.7356	-7.76863	-22.1436	-59.4826	-20.2299	-30.7568	-54.1445	-10.4508	-40.7007	15.283	-26.242	-90.6759	24.7344	-15.4674	-89.5274	33.4555	-25.9871	-84.3197	62.3038	-8.98619	-22.8838	64.0744	-18.4037	-11.4716	59.1993	-5.8765	-3.9358	53.0495	7.73369	25.0839	57.7834	0.396602	36.731	51.1854	11.741	43.5581	50.044	7.73369	64.4435	55.2077
	-74.7223	7.84823	25.0656	-76.3492	-2.61259	15.1861	-67.8065	5.85841	7.28458	-59.7436	-7.87673	-22.0939	-59.4349	-20.3545	-30.6361	-54.1471	-10.6169	-40.614	15.2769	-26.4656	-90.5924	24.735	-15.6965	-89.4646	33.4667	-26.2063	-84.2505	62.3092	-9.09126	-22.8683	64.0955	-18.4864	-11.4684	59.1858	-5.95227	-3.92652	52.9864	7.84823	25.0656	57.7137	0.478975	36.7227	51.0613	11.8128	43.5112	49.9872	7.84823	64.3991	55.141
	-74.6483	7.95785	25.0517	-76.3387	-2.48705	15.2141	-67.774	5.86898	7.31964	-59.7546	-7.97316	-22.086	-59.4065	-20.4828	-30.5739	-54.1627	-10.7688	-40.5824	15.2452	-26.693	-90.5906	24.7132	-15.9157	-89.4704	33.4442	-26.4422	-84.2459	62.3074	-9.21698	-22.85	64.1139	-18.5934	-11.4503	59.1834	-6.04933	-3.89615	52.9167	7.95785	25.0517	57.6477	0.554226	36.7483	50.9134	11.8779	43.523	49.9351	7.95785	64.4187	55.0852
	-74.5693	8.0448	25.0431	-76.3079	-2.40096	15.2222	-67.7363	5.88407	7.32913	-59.7734	-8.05558	-22.1168	-59.4084	-20.6033	-30.5689	-54.1958	-10.8957	-40.6031	15.1856	-26.8877	-90.6534	24.664	-16.0896	-89.5305	33.3853	-26.65	-84.2911	62.3044	-9.33311	-22.8348	64.1315	-18.6957	-11.429	59.1929	-6.14032	-3.85773	52.8604	8.0448	25.0431	57.6086	0.616281	36.7922	50.7804	11.9296	43.5804	49.9053	8.0448	64.4874	55.0514
	-74.4993	8.09841	25.0361	-76.2706	-2.35709	15.216	-67.703	5.8952	7.31272	-59.7958	-8.12191	-22.1661	-59.4348	-20.7029	-30.5983	-54.2358	-10.9902	-40.6512	15.1178	-27.0204	-90.7354	24.6045	-16.1968	-89.604	33.3092	-26.7937	-84.3476	62.3079	-9.41681	-22.8253	64.1487	-18.7682	-11.4152	59.2124	-6.20462	-3.82609	52.8254	8.09841	25.0361	57.6031	0.662586	36.8281	50.6852	11.9638	43.6499	49.8947	8.09841	64.5679	55.0271
	-74.4482	8.11926	25.0267	-76.2385	-2.34539	15.2025	-67.678	5.89902	7.27573	-59.8121	-8.17211	-22.2095	-59.4687	-20.7729	-30.6314	-54.2647	-11.0516	-40.6955	15.0698	-27.0825	-90.7906	24.5604	-16.2385	-89.6501	33.244	-26.8606	-84.3772	62.3231	-9.45969	-22.8216	64.1658	-18.7987	-11.4159	59.239	-6.23341	-3.81112	52.8087	8.11926	25.0267	57.6247	0.695181	36.8349	50.6339	11.9817	43.6975	49.8878	8.11926	64.6233	54.9919
	-74.4186	8.11707	25.0145	-76.2163	-2.35102	15.1888	-67.6601	5.89609	7.22846	-59.8155	-8.20979	-22.2312	-59.4928	-20.814	-30.6466	-54.2696	-11.0868	-40.7158	15.0566	-27.0876	-90.7988	24.5461	-16.2341	-89.6517	33.2069	-26.8636	-84.3642	62.3502	-9.46747	-22.8236	64.1846	-18.7909	-11.434	59.2706	-6.22985	-3.81469	52.8044	8.11707	25.0145	57.6624	0.718349	36.8079	50.6248	11.9902	43.7056	49.8726	8.11707	64.6372	54.9375
	-74.4058	8.10538	25.0032	-76.2018	-2.36141	15.1821	-67.6468	5.88793	7.18367	-59.8066	-8.24119	-22.2289	-59.4982	-20.836	-30.6383	-54.2501	-11.1073	-40.7095	15.0715	-27.0631	-90.771	24.5561	-16.2108	-89.6213	33.1952	-26.8319	-84.3203	62.3832	-9.45475	-22.8325	64.2076	-18.7608	-11.4698	59.3063	-6.2058	-3.83177	52.8092	8.10538	25.0032	57.7073	0.735538	36.7599	50.6551	11.9973	43.6776	49.8497	8.10538	64.6181	54.8756
	-74.4019	8.09652	24.9977	-76.1888	-2.36872	15.1864	-67.6366	5.87582	7.15257	-59.7922	-8.27186	-22.2103	-59.4853	-20.8508	-30.614	-54.2166	-11.1246	-40.6864	15.0946	-27.0381	-90.7337	24.5728	-16.193	-89.5854	33.1932	-26.798	-84.2706	62.4123	-9.43829	-22.8489	64.236	-18.7282	-11.5192	59.3449	-6.17669	-3.85432	52.8217	8.09652	24.9977	57.752	0.748093	36.7115	50.7202	12.0079	43.6298	49.8291	8.09652	64.5877	54.8271
	-74.4013	8.09884	24.9995	-76.1723	-2.36871	15.2013	-67.6307	5.86249	7.14102	-59.7799	-8.30373	-22.1863	-59.4596	-20.8656	-30.5848	-54.1833	-11.1459	-40.6598	15.1081	-27.0341	-90.7089	24.5798	-16.1977	-89.5654	33.1856	-26.7867	-84.2354	62.4283	-9.43137	-22.8705	64.2682	-18.7091	-11.5738	59.3833	-6.15605	-3.87524	52.8394	8.09884	24.9995	57.7885	0.75622	36.6791	50.8081	12.0218	43.5799	49.8215	8.09884	64.5659	54.8081
	-74.4031	8.11604	25.0055	-76.1517	-2.35886	15.2218	-67.6325	5.85435	7.14812	-59.7745	-8.3345	-22.1649	-59.4285	-20.8806	-30.5596	-54.1625	-11.1725	-40.6393	15.1052	-27.0613	-90.7033	24.5711	-16.2321	-89.5669	33.1664	-26.8107	-84.221	62.4259	-9.44046	-22.8925	64.2998	-18.7108	-11.621	59.4175	-6.15154	-3.89113	52.8565	8.11604	25.0055	57.8084	0.760786	36.6688	50.8989	12.0352	43.5391	49.832	8.11604	64.5614	54.8211
	-74.41	8.14757	25.0098	-76.1316	-2.33763	15.2404	-67.6459	5.86126	7.16733	-59.7779	-8.35928	-22.1494	-59.3998	-20.8901	-30.5417	-54.1622	-11.2001	-40.6296	15.09	-27.1194	-90.7102	24.5497	-16.2951	-89.5818	33.1395	-26.8698	-84.2207	62.4066	-9.46416	-22.9087	64.3256	-18.732	-11.6471	59.4443	-6.1632	-3.90272	52.8661	8.14757	25.0098	57.8071	0.764512	36.6765	50.9704	12.0438	43.5116	49.8603	8.14757	64.572	54.8581
	-74.4255	8.18974	25.0064	-76.1187	-2.30519	15.25	-67.6719	5.89262	7.18925	-59.7895	-8.37304	-22.1403	-59.3801	-20.8877	-30.5301	-54.1849	-11.2221	-40.6313	15.072	-27.2001	-90.7173	24.5242	-16.3795	-89.5959	33.1143	-26.9535	-84.2222	62.3774	-9.49445	-22.9149	64.3412	-18.7646	-11.6412	59.463	-6.18429	-3.91318	52.8631	8.18974	25.0064	57.7858	0.772165	36.6933	51.0049	12.046	43.4963	49.9013	8.18974	64.5894	54.9068
	-74.4508	8.23739	24.992	-76.1178	-2.2642	15.246	-67.7067	5.95242	7.20474	-59.8062	-8.37273	-22.1368	-59.3732	-20.8706	-30.5212	-54.2271	-11.233	-40.6427	15.0604	-27.2914	-90.7131	24.5036	-16.4748	-89.5965	33.1003	-27.0465	-84.2141	62.3491	-9.5199	-22.9092	64.3439	-18.7973	-11.5986	59.4756	-6.20372	-3.9247	52.8464	8.23739	24.992	57.7529	0.790191	36.7108	50.9955	12.0463	43.4897	49.9471	8.23739	64.6045	54.9572
	-74.4833	8.28602	24.9665	-76.1284	-2.21969	15.2284	-67.7412	6.03637	7.2075	-59.8232	-8.35865	-22.1378	-59.3786	-20.8433	-30.5107	-54.2785	-11.2313	-40.6597	15.0614	-27.3828	-90.6908	24.4955	-16.572	-89.5766	33.1044	-27.1341	-84.1891	62.3324	-9.53065	-22.8916	64.3345	-18.8201	-11.5231	59.486	-6.20945	-3.93521	52.8198	8.28602	24.9665	57.7206	0.826065	36.7254	50.9475	12.0566	43.4881	49.9878	8.28602	64.61	55.0043
	-74.5188	8.33373	24.9335	-76.144	-2.17763	15.2021	-67.764	6.13321	7.19543	-59.8343	-8.33468	-22.1414	-59.3926	-20.8169	-30.4943	-54.325	-11.2218	-40.6763	15.0773	-27.4698	-90.6485	24.5046	-16.6675	-89.5351	33.1289	-27.2085	-84.1453	62.3344	-9.52347	-22.8633	64.3162	-18.8291	-11.426	59.4977	-6.19189	-3.93716	52.7913	8.33373	24.9335	57.7017	0.887007	36.7389	50.8762	12.0937	43.4907	50.0142	8.33373	64.6016	55.0467
	-74.5528	8.38166	24.899	-76.155	-2.143	15.1759	-67.7667	6.22946	7.17062	-59.8342	-8.30696	-22.144	-59.411	-20.8054	-30.4702	-54.3522	-11.2136	-40.6861	15.1061	-27.5547	-90.5885	24.5315	-16.7633	-89.4764	33.1715	-27.2711	-84.0849	62.356	-9.50484	-22.8273	64.2937	-18.8301	-11.3252	59.5126	-6.14721	-3.91995	52.7704	8.38166	24.899	57.7055	0.977467	36.7569	50.8018	12.1742	43.5	50.0213	8.38166	64.5774	55.0845
	-74.583	8.43232	24.8698	-76.1526	-2.1189	15.1601	-67.7475	6.31457	7.13824	-59.8211	-8.28165	-22.1404	-59.4327	-20.8192	-30.44	-54.3519	-11.2158	-40.6838	15.1416	-27.6435	-90.5169	24.5713	-16.8646	-89.4084	33.2246	-27.3302	-84.0142	62.391	-9.48954	-22.7907	64.2695	-18.8385	-11.2423	59.529	-6.07947	-3.87544	52.7658	8.43232	24.8698	57.7346	1.09547	36.7845	50.7437	12.3047	43.5206	50.0116	8.43232	64.5386	55.1159
	-74.6092	8.48639	24.8521	-76.1334	-2.10723	15.1637	-67.7129	6.38324	7.1051	-59.7994	-8.26274	-22.1264	-59.4604	-20.8604	-30.4101	-54.3262	-11.2318	-40.6682	15.174	-27.7389	-90.444	24.6131	-16.9728	-89.3418	33.2753	-27.3941	-83.9448	62.4275	-9.49443	-22.7659	64.2425	-18.8751	-11.2009	59.5423	-6.00065	-3.80417	52.7833	8.48639	24.8521	57.7839	1.22928	36.8226	50.7161	12.4743	43.5557	49.9961	8.48639	64.4897	55.1373
	-74.632	8.53993	24.8496	-76.1012	-2.11013	15.1896	-67.6748	6.43407	7.07789	-59.779	-8.25081	-22.1015	-59.4983	-20.9205	-30.391	-54.2879	-11.2567	-40.6439	15.1913	-27.8333	-90.385	24.6412	-17.0799	-89.2887	33.3082	-27.4635	-83.8941	62.4517	-9.52941	-22.7706	64.2078	-18.9566	-11.2224	59.5467	-5.92764	-3.71844	52.8245	8.53993	24.8496	57.8422	1.35682	36.8657	50.7246	12.6527	43.6027	49.9908	8.53993	64.4391	55.1454
	-74.6511	8.58406	24.8623	-76.0668	-2.13034	15.2331	-67.6456	6.46665	7.06095	-59.7727	-8.24293	-22.0723	-59.548	-20.9824	-30.3949	-54.2559	-11.2778	-40.6207	15.1837	-27.908	-90.3568	24.6399	-17.1681	-89.2612	33.309	-27.5275	-83.8829	62.4531	-9.59009	-22.821	64.1602	-19.0848	-11.3197	59.5368	-5.87676	-3.64005	52.8859	8.58406	24.8623	57.8949	1.45014	36.9027	50.7652	12.7975	43.6523	50.0112	8.58406	64.3989	55.1396
	-74.6643	8.60789	24.8858	-76.0438	-2.16927	15.2815	-67.6335	6.48009	7.05436	-59.7915	-8.2334	-22.0506	-59.6053	-21.0268	-30.4314	-54.2475	-11.2802	-40.6101	15.1477	-27.9393	-90.3738	24.6001	-17.2158	-89.2678	33.2703	-27.567	-83.9298	62.4288	-9.65662	-22.9231	64.0997	-19.2383	-11.4891	59.5103	-5.85784	-3.59274	52.9583	8.60789	24.8858	57.9284	1.48463	36.9212	50.8246	12.8699	43.691	50.0643	8.60789	64.382	55.1229
	-74.6684	8.60333	24.912	-76.0436	-2.2242	15.3178	-67.6405	6.47409	7.05342	-59.8404	-8.21576	-22.0493	-59.6599	-21.039	-30.5027	-54.2698	-11.2536	-40.621	15.0898	-27.9091	-90.4406	24.5241	-17.2067	-89.3097	33.1959	-27.563	-84.0409	62.3855	-9.70019	-23.0647	64.0344	-19.3744	-11.7048	59.4692	-5.87045	-3.59257	53.0276	8.60333	24.912	57.9338	1.44961	36.9123	50.8844	12.8518	43.7075	50.1443	8.60333	64.3976	55.1008
	-74.661	8.56935	24.9304	-76.0709	-2.28671	15.3264	-67.6633	6.45095	7.04979	-59.9144	-8.18608	-22.0752	-59.6995	-21.0151	-30.6012	-54.3151	-11.1971	-40.6546	15.0262	-27.8149	-90.5471	24.4279	-17.1387	-89.3771	33.1014	-27.5063	-84.203	62.338	-9.69508	-23.2143	63.9801	-19.4415	-11.9201	59.4201	-5.90431	-3.64072	53.0774	8.56935	24.9304	57.9085	1.35463	36.8751	50.9271	12.7538	43.6987	50.2331	8.56935	64.4467	55.0771
	-74.6426	8.5132	24.931	-76.1215	-2.34441	15.2972	-67.6961	6.41627	7.03377	-59.9987	-8.14651	-22.1258	-59.7136	-20.9645	-30.7111	-54.3631	-11.1216	-40.7048	14.9793	-27.6744	-90.6698	24.3368	-17.0264	-89.451	33.0113	-27.4042	-84.384	62.3048	-9.63081	-23.3312	63.9542	-19.3995	-12.0796	59.3719	-5.94376	-3.72204	53.0933	8.5132	24.931	57.8568	1.22721	36.8188	50.9418	12.6116	43.6725	50.3058	8.5132	64.5199	55.0514
	-74.618	8.44804	24.9081	-76.1843	-2.38489	15.228	-67.7325	6.37763	6.99656	-60.071	-8.10678	-22.1902	-59.698	-20.907	-30.8151	-54.3889	-11.0462	-40.7618	14.9703	-27.521	-90.7789	24.2786	-16.8961	-89.5087	32.9515	-27.2789	-84.5416	62.301	-9.51807	-23.3809	63.9681	-19.2386	-12.1382	59.3337	-5.9742	-3.81041	53.0692	8.44804	24.9081	57.787	1.10261	36.7591	50.9272	12.4703	43.6442	50.3394	8.44804	64.6006	55.0174
	-74.5953	8.38869	24.8615	-76.2448	-2.39959	15.1243	-67.7667	6.34237	6.93266	-60.1073	-8.08183	-22.2538	-59.6559	-20.8647	-30.9004	-54.3749	-10.9911	-40.8169	15.0122	-27.3939	-90.8494	24.2745	-16.7774	-89.532	32.9407	-27.1616	-84.6387	62.3319	-9.38519	-23.3501	64.0201	-18.9855	-12.079	59.3118	-5.98738	-3.87856	53.01	8.38869	24.8615	57.7092	1.01136	36.7132	50.8906	12.3673	43.63	50.3208	8.38869	64.6706	54.9666
	-74.5836	8.34771	24.7973	-76.2896	-2.38541	14.9988	-67.7933	6.31608	6.84213	-60.0912	-8.08574	-22.3047	-59.5976	-20.8547	-30.9623	-54.3192	-10.9715	-40.8655	15.1048	-27.3273	-90.869	24.3312	-16.6954	-89.5139	32.9825	-27.0832	-84.6562	62.3916	-9.26679	-23.2517	64.0948	-18.6939	-11.9197	59.3082	-5.98328	-3.90818	52.9316	8.34771	24.7973	57.634	0.970793	36.6934	50.8448	12.3216	43.6388	50.2524	8.34771	64.7167	54.8941
	-74.5898	8.33324	24.7261	-76.3102	-2.34408	14.8697	-67.8065	6.30234	6.73257	-60.021	-8.12452	-22.3362	-59.5369	-20.8822	-31.0024	-54.2374	-10.9919	-40.907	15.2321	-27.3415	-90.8409	24.4373	-16.6665	-89.4601	33.0625	-27.067	-84.5988	62.4645	-9.19067	-23.118	64.1686	-18.4234	-11.7053	59.3204	-5.96829	-3.89591	52.8568	8.33324	24.7261	57.5718	0.983258	36.7028	50.8046	12.3328	43.6692	50.1525	8.33324	64.7341	54.8038
	-74.616	8.34805	24.6605	-76.3048	-2.28051	14.7579	-67.8019	6.30285	6.61906	-59.914	-8.1916	-22.3483	-59.4881	-20.9387	-31.0243	-54.1564	-11.0467	-40.9415	15.3667	-27.4391	-90.7799	24.5658	-16.6961	-89.3861	33.1523	-27.123	-84.4911	62.5321	-9.16906	-22.9873	64.2183	-18.2189	-11.4887	59.3433	-5.95152	-3.8532	52.8081	8.34805	24.6605	57.5331	1.03931	36.7357	50.7826	12.3866	43.7098	50.0502	8.34805	64.7257	54.7087
	-74.6583	8.38925	24.6119	-76.2794	-2.20121	14.6814	-67.7791	6.31743	6.52104	-59.8028	-8.26878	-22.3445	-59.4617	-21.0043	-31.0298	-54.1034	-11.1213	-40.9678	15.4764	-27.6038	-90.7055	24.682	-16.7785	-89.3106	33.2191	-27.245	-84.3664	62.5788	-9.19714	-22.8897	64.2289	-18.0987	-11.3126	59.3706	-5.94114	-3.80035	52.802	8.38925	24.6119	57.5269	1.12252	36.7802	50.786	12.4623	43.7452	49.9762	8.38925	64.6987	54.6256
	-74.7084	8.44874	24.5874	-76.2465	-2.11323	14.6494	-67.744	6.3439	6.4563	-59.7237	-8.3328	-22.3304	-59.4626	-21.0538	-31.0179	-54.0952	-11.1977	-40.983	15.5344	-27.8045	-90.6337	24.7555	-16.8975	-89.2484	33.2384	-27.4117	-84.254	62.5969	-9.25804	-22.8388	64.1967	-18.0569	-11.1964	59.3959	-5.94209	-3.7578	52.843	8.44874	24.5874	57.5566	1.21376	36.8233	50.814	12.5394	43.7611	49.9529	8.44874	64.661	54.5668
	-74.7569	8.5149	24.5871	-76.2217	-2.0233	14.6586	-67.7087	6.37861	6.43432	-59.7037	-8.36457	-22.311	-59.4882	-21.0668	-30.9869	-54.1327	-11.2584	-40.9844	15.5279	-28.0035	-90.5723	24.7702	-17.0298	-89.2051	33.2025	-27.5922	-84.1699	62.5878	-9.33079	-22.8303	64.1274	-18.0727	-11.1349	59.4131	-5.95575	-3.73857	52.9226	8.5149	24.5871	57.6167	1.29445	36.8541	50.8573	12.6017	43.7496	49.9867	8.5149	64.618	54.5338
	-74.796	8.57529	24.6048	-76.2181	-1.93759	14.6946	-67.6884	6.4182	6.45233	-59.7498	-8.35686	-22.2894	-59.5284	-21.0354	-30.9358	-54.2016	-11.2911	-40.971	15.4616	-28.1656	-90.5205	24.73	-17.1506	-89.1772	33.1235	-27.7547	-84.1152	62.56	-9.39765	-22.8477	64.0327	-18.1237	-11.1065	59.4164	-5.98073	-3.74507	53.0205	8.57529	24.6048	57.691	1.34917	36.8667	50.9005	12.6385	43.7104	50.066	8.57529	64.5724	54.5181
	-74.8224	8.61952	24.6309	-76.2413	-1.86142	14.7375	-67.6961	6.46196	6.49679	-59.8454	-8.31729	-22.2667	-59.5673	-20.9692	-30.8663	-54.2781	-11.2904	-40.9444	15.3574	-28.2672	-90.4729	24.6566	-17.239	-89.1554	33.0289	-27.8741	-84.0803	62.5259	-9.44804	-22.8718	63.9257	-18.1941	-11.0853	59.4014	-6.01422	-3.7711	53.1105	8.61952	24.6309	57.7553	1.36781	36.8593	50.9259	12.6455	43.6498	50.1658	8.61952	64.5246	54.5056
	-74.8371	8.6415	24.6564	-76.2871	-1.79891	14.7699	-67.7379	6.51326	6.55033	-59.956	-8.26564	-22.2419	-59.5887	-20.8923	-30.7836	-54.3379	-11.258	-40.9087	15.247	-28.3002	-90.4251	24.5818	-17.283	-89.1316	32.9525	-27.9376	-84.0537	62.4965	-9.47902	-22.8888	63.8169	-18.2771	-11.0537	59.3652	-6.05281	-3.80726	53.1678	8.6415	24.6564	57.7843	1.34741	36.834	50.9191	12.624	43.5778	50.2553	8.6415	64.4752	54.4837
	-74.8442	8.64057	24.6765	-76.3433	-1.75272	14.7832	-67.8102	6.57817	6.60046	-60.0413	-8.22665	-22.213	-59.5814	-20.8347	-30.6955	-54.3642	-11.2022	-40.8688	15.162	-28.2732	-90.3785	24.5352	-17.2811	-89.1036	32.9221	-27.9457	-84.0285	62.4782	-9.49298	-22.8957	63.7126	-18.3707	-11.0074	59.3079	-6.09266	-3.84645	53.1762	8.64057	24.6765	57.7606	1.29344	36.7956	50.8741	12.5811	43.5057	50.309	8.64057	64.4272	54.4469
	-74.8478	8.62161	24.6911	-76.3938	-1.72425	14.7799	-67.8994	6.66083	6.64476	-60.0708	-8.22077	-22.1792	-59.5459	-20.8207	-30.6118	-54.3535	-11.1357	-40.8295	15.1234	-28.2082	-90.3412	24.5323	-17.2432	-89.0776	32.9482	-27.9117	-84.0057	62.4711	-9.49462	-22.8988	63.6151	-18.4723	-10.954	59.233	-6.12906	-3.88654	53.1338	8.62161	24.6911	57.6828	1.21977	36.7516	50.7967	12.5286	43.4448	50.3156	8.62161	64.3865	54.4006
	-74.8504	8.59384	24.7041	-76.4252	-1.71462	14.7715	-67.985	6.75733	6.68907	-60.0365	-8.25649	-22.1423	-59.4967	-20.8602	-30.5416	-54.3175	-11.0741	-40.7954	15.1328	-28.1355	-90.3251	24.5668	-17.1877	-89.0645	33.0175	-27.8582	-83.9925	62.4712	-9.48867	-22.9085	63.525	-18.5744	-10.9056	59.1488	-6.15634	-3.92915	53.0548	8.59384	24.7041	57.5697	1.14623	36.7122	50.7065	12.4823	43.4041	50.2835	8.59384	64.3604	54.362
	-74.8527	8.56807	24.7207	-76.4326	-1.72593	14.7712	-68.0471	6.85172	6.73934	-59.9577	-8.32719	-22.1065	-59.458	-20.9445	-30.4919	-54.2792	-11.0323	-40.7706	15.1724	-28.0855	-90.3392	24.6135	-17.1361	-89.0742	33.096	-27.8114	-83.9963	62.4748	-9.47911	-22.9325	63.4451	-18.665	-10.8702	59.0691	-6.16917	-3.97577	52.9656	8.56807	24.7207	57.4577	1.09323	36.6889	50.6326	12.4567	43.3895	50.2392	8.56807	64.3535	54.356
	-74.8568	8.55272	24.7435	-76.4225	-1.76131	14.7861	-68.0747	6.91808	6.79259	-59.8715	-8.41298	-22.0777	-59.4521	-21.0489	-30.4662	-54.2625	-11.019	-40.7587	15.2147	-28.0785	-90.3833	24.6417	-17.1054	-89.1077	33.1454	-27.7918	-84.0187	62.4827	-9.46995	-22.9699	63.3831	-18.7321	-10.8467	59.0113	-6.16568	-4.02412	52.8963	8.55272	24.7435	57.3875	1.07445	36.6901	50.6032	12.4608	43.4007	50.215	8.55272	64.3642	54.4042
	-74.8663	8.55008	24.7711	-76.4095	-1.82273	14.8136	-68.07	6.9297	6.8333	-59.8131	-8.48663	-22.0616	-59.4853	-21.1392	-30.465	-54.2788	-11.0305	-40.762	15.2411	-28.1161	-90.4454	24.6364	-17.1002	-89.1537	33.1443	-27.8059	-84.051	62.5002	-9.46645	-23.0109	63.3501	-18.77	-10.8264	58.9899	-6.15095	-4.06671	52.8661	8.55008	24.7711	57.3843	1.09141	36.7164	50.63	12.493	43.4296	50.2298	8.55008	64.3826	54.5076
	-74.8845	8.55522	24.7972	-76.4067	-1.90748	14.8421	-68.0435	6.87158	6.83846	-59.7957	-8.52195	-22.0627	-59.5389	-21.1807	-30.4886	-54.3151	-11.0491	-40.7801	15.2551	-28.1771	-90.5044	24.6123	-17.1104	-89.1914	33.1034	-27.8441	-84.0772	62.5328	-9.47603	-23.0405	63.3531	-18.7828	-10.7988	59.0085	-6.13841	-4.0924	52.8719	8.55522	24.7972	57.4414	1.1334	36.758	50.6948	12.5413	43.462	50.2722	8.55522	64.3942	54.6344
	-74.9091	8.55816	24.8138	-76.4166	-2.00648	14.8578	-68.0046	6.74938	6.78817	-59.8033	-8.50262	-22.0841	-59.5765	-21.1471	-30.5399	-54.3364	-11.0468	-40.8118	15.2817	-28.2235	-90.5407	24.6088	-17.1163	-89.2006	33.0606	-27.8846	-84.0829	62.5792	-9.50789	-23.0448	63.3885	-18.7844	-10.7585	59.0548	-6.1476	-4.08952	52.887	8.55816	24.8138	57.5184	1.18271	36.7981	50.7523	12.5875	43.4823	50.3003	8.55816	64.3869	54.7268
	-74.9307	8.54782	24.8156	-76.4287	-2.1065	14.8508	-67.9548	6.58915	6.67609	-59.8042	-8.42828	-22.1287	-59.5649	-21.0286	-30.6267	-54.3045	-10.9948	-40.8572	15.3472	-28.2147	-90.5488	24.666	-17.0956	-89.1751	33.0582	-27.9031	-84.0672	62.6302	-9.57132	-23.0164	63.4408	-18.7958	-10.7081	59.1047	-6.19888	-4.04963	52.8758	8.54782	24.8156	57.5616	1.22084	36.821	50.7507	12.6125	43.4817	50.2646	8.54782	64.3595	54.7302
	-74.9365	8.51537	24.8039	-76.4296	-2.19542	14.8188	-67.8918	6.42786	6.5148	-59.7733	-8.3149	-22.1985	-59.4969	-20.8361	-30.7585	-54.2038	-10.8754	-40.9207	15.4559	-28.1223	-90.5435	24.7976	-17.0307	-89.1287	33.1176	-27.8809	-84.0466	62.6733	-9.67271	-22.9569	63.4931	-18.8394	-10.6576	59.1367	-6.30724	-3.97044	52.8149	8.51537	24.8039	57.5339	1.2321	36.8199	50.6604	12.6013	43.4628	50.1389	8.51537	64.3248	54.6271
	-74.9179	8.4558	24.7859	-76.4143	-2.26717	14.7662	-67.8193	6.29996	6.3349	-59.7095	-8.18841	-22.2918	-59.3987	-20.5993	-30.941	-54.0547	-10.6894	-41.0082	15.5831	-27.9388	-90.5541	24.9807	-16.9116	-89.0896	33.2284	-27.8081	-84.0485	62.7025	-9.81211	-22.8746	63.5378	-18.9329	-10.6192	59.1437	-6.47739	-3.85712	52.7074	8.4558	24.7859	57.4343	1.20478	36.7989	50.4896	12.5439	43.4387	49.9372	8.4558	64.3037	54.451
	-74.874	8.3681	24.7719	-76.39	-2.32329	14.7008	-67.7515	6.22631	6.17821	-59.6341	-8.0741	-22.4014	-59.3156	-20.3566	-31.1683	-53.9042	-10.4561	-41.1219	15.6884	-27.676	-90.6073	25.1699	-16.7362	-89.0864	33.3584	-27.6819	-84.0952	62.7212	-9.98036	-22.7813	63.5807	-19.082	-10.6022	59.1362	-6.70123	-3.72149	52.5791	8.3681	24.7719	57.2941	1.13227	36.7696	50.2782	12.4366	43.425	49.7041	8.3681	64.3145	54.2675
	-74.8097	8.25482	24.7693	-76.37	-2.37053	14.6312	-67.7069	6.20922	6.0862	-59.5759	-7.98698	-22.5154	-59.2854	-20.1421	-31.4208	-53.7989	-10.2064	-41.255	15.7414	-27.3571	-90.7123	25.3222	-16.5096	-89.1328	33.4737	-27.5036	-84.1919	62.7384	-10.1588	-22.6894	63.6325	-19.2757	-10.6102	59.1321	-6.95819	-3.57949	52.4616	8.25482	24.7693	57.1546	1.01489	36.7437	50.0733	12.2824	43.4317	49.4874	8.25482	64.3635	54.1366
	-74.7302	8.12132	24.7805	-76.3622	-2.4162	14.5648	-67.6959	6.23358	6.08608	-59.5553	-7.92884	-22.6213	-59.3187	-19.9762	-31.6699	-53.7613	-9.97255	-41.3925	15.7385	-27.0062	-90.8567	25.4165	-16.2426	-89.2234	33.5548	-27.2758	-84.3241	62.7605	-10.3227	-22.6095	63.6976	-19.4873	-10.6409	59.1435	-7.21876	-3.44766	52.3746	8.12132	24.7805	57.044	0.860832	36.7289	49.9063	12.0906	43.459	49.3137	8.12132	64.4429	54.0821
	-74.6383	7.97458	24.8028	-76.3645	-2.46448	14.5083	-67.7111	6.27235	6.17995	-59.5769	-7.89442	-22.7101	-59.3968	-19.8661	-31.8878	-53.7834	-9.782	-41.516	15.7017	-26.6432	-91.0155	25.4566	-15.9492	-89.3389	33.6001	-27.0033	-84.4672	62.7852	-10.4476	-22.5503	63.7679	-19.682	-10.6885	59.1698	-7.4509	-3.33986	52.3196	7.97458	24.8028	56.9682	0.684495	36.7279	49.7835	11.8768	43.4994	49.1817	7.97458	64.536	54.0869
	-74.5347	7.82121	24.8318	-76.3669	-2.51586	14.4668	-67.7291	6.2941	6.34326	-59.6325	-7.88326	-22.7777	-59.4859	-19.8153	-32.055	-53.8376	-9.65688	-41.6105	15.664	-26.2815	-91.1652	25.4623	-15.6424	-89.4572	33.621	-26.693	-84.5994	62.8043	-10.5158	-22.5176	63.8282	-19.8284	-10.7472	59.2009	-7.62825	-3.26486	52.2852	7.82121	24.8318	56.9171	0.502092	36.7407	49.693	11.6591	43.5431	49.0724	7.82121	64.6255	54.1114
	-74.4214	7.6646	24.8633	-76.3587	-2.57002	14.4435	-67.7201	6.27057	6.53464	-59.7069	-7.91016	-22.8228	-59.5557	-19.8338	-32.1641	-53.8945	-9.61652	-41.6668	15.6521	-25.927	-91.2936	25.4554	-15.3292	-89.5632	33.6325	-26.3517	-84.7099	62.8098	-10.5205	-22.5135	63.8662	-19.907	-10.814	59.2261	-7.73748	-3.22564	52.2576	7.6646	24.8633	56.8772	0.325594	36.7668	49.6182	11.4534	43.5834	48.966	7.6646	64.6998	54.1183
	-74.3025	7.50146	24.896	-76.333	-2.63044	14.4384	-67.6593	6.18215	6.71264	-59.7847	-8.0071	-22.8436	-59.5923	-19.9404	-32.2176	-53.9371	-9.67763	-41.6823	15.6749	-25.5747	-91.4025	25.4492	-15.0029	-89.6516	33.6456	-25.9795	-84.8016	62.7987	-10.4646	-22.5366	63.8813	-19.9146	-10.8913	59.2406	-7.78232	-3.21992	52.228	7.50146	24.896	56.8418	0.156786	36.806	49.5483	11.2656	43.619	48.8533	7.50146	64.7556	54.0902
	-74.182	7.31948	24.9302	-76.2864	-2.70791	14.4478	-67.5339	6.02043	6.85158	-59.8533	-8.21391	-22.837	-59.6001	-20.1549	-32.2261	-53.9651	-9.84954	-41.6595	15.7225	-25.2039	-91.5041	25.4444	-14.639	-89.7264	33.6627	-25.5636	-84.8875	62.7738	-10.3574	-22.5823	63.8845	-19.8621	-10.987	59.2471	-7.78187	-3.24159	52.1947	7.31948	24.9302	56.8122	-0.016315	36.8576	49.4819	11.0852	43.6529	48.7375	7.31948	64.7962	54.0328
	-74.061	7.09826	24.9675	-76.2165	-2.82053	14.464	-67.3435	5.7883	6.94967	-59.905	-8.56134	-22.8017	-59.5954	-20.4857	-32.2068	-53.9901	-10.1272	-41.6063	15.7743	-24.7779	-91.615	25.4313	-14.1965	-89.7956	33.6794	-25.0761	-84.985	62.7411	-10.2084	-22.6445	63.8927	-19.7683	-11.1126	59.2519	-7.76318	-3.28241	52.16	7.09826	24.9675	56.7944	-0.218099	36.9192	49.423	10.8843	43.6901	48.6298	7.09826	64.8281	53.9669
	-73.9377	6.81565	25.0089	-76.1201	-2.98836	14.4766	-67.0988	5.49881	7.02689	-59.9374	-9.05478	-22.7432	-59.5953	-20.9213	-32.1836	-54.0268	-10.488	-41.5374	15.8099	-24.2528	-91.7499	25.3968	-13.6313	-89.8667	33.6884	-24.4829	-85.1098	62.7069	-10.0237	-22.7172	63.9211	-19.652	-11.278	59.2611	-7.75064	-3.33421	52.128	6.81565	25.0089	56.7941	-0.477739	36.9862	49.3762	10.6246	43.736	48.5409	6.81565	64.8578	53.9155
	-73.8089	6.45801	25.054	-75.996	-3.2241	14.4752	-66.8189	5.17292	7.11399	-59.9521	-9.66735	-22.6759	-59.6094	-21.4307	-32.1836	-54.0852	-10.8955	-41.4724	15.8191	-23.5968	-91.9162	25.3327	-12.916	-89.9433	33.6854	-23.76	-85.2701	62.6768	-9.80584	-22.7957	63.9776	-19.5256	-11.487	59.2789	-7.75721	-3.39119	52.1031	6.45801	25.054	56.8135	-0.817169	37.0516	49.3439	10.2731	43.7944	48.4761	6.45801	64.8893	53.8921
	-73.6727	6.02986	25.1001	-75.8477	-3.52406	14.4518	-66.5279	4.83591	7.23776	-59.9534	-10.3457	-22.6189	-59.6366	-21.9718	-32.2298	-54.1667	-11.3105	-41.4315	15.8041	-22.8093	-92.1112	25.2398	-12.0597	-90.0235	33.6722	-22.9123	-85.4636	62.6544	-9.55641	-22.877	64.0613	-19.3934	-11.7338	59.3053	-7.78142	-3.45118	52.0898	6.02986	25.1001	56.8502	-1.23984	37.1062	49.3259	9.81769	43.8653	48.4329	6.02986	64.9234	53.8953
	-73.5305	5.55666	25.144	-75.685	-3.86532	14.404	-66.2508	4.51258	7.40854	-59.9462	-11.0255	-22.5875	-59.6667	-22.5031	-32.3312	-54.2646	-11.7012	-41.4277	15.7753	-21.9297	-92.3226	25.127	-11.1133	-90.1019	33.654	-21.9809	-85.6782	62.6408	-9.28015	-22.9589	64.1633	-19.2536	-12.0038	59.3364	-7.81082	-3.51477	52.0922	5.55666	25.144	56.8982	-1.72618	37.1411	49.321	9.27587	43.9457	48.4035	5.55666	64.958	53.9125
	-73.3858	5.07824	25.1831	-75.522	-4.21214	14.3358	-66.0068	4.22298	7.61532	-59.9345	-11.6495	-22.5845	-59.6854	-22.9931	-32.4772	-54.3676	-12.0499	-41.4613	15.7443	-21.0282	-92.5323	25.0068	-10.1565	-90.1726	33.6358	-21.0341	-85.8959	62.634	-8.98683	-23.0397	64.2703	-19.103	-12.2762	59.3649	-7.82909	-3.58292	52.1131	5.07824	25.1831	56.9503	-2.23869	37.1503	49.329	8.69046	44.0298	48.3791	5.07824	64.9895	53.9277
	-73.2437	4.6357	25.2175	-75.3726	-4.52863	14.2565	-65.8054	3.97994	7.8302	-59.92	-12.1805	-22.5993	-59.6785	-23.4248	-32.6398	-54.4636	-12.3525	-41.5202	15.7182	-20.1817	-92.7229	24.8902	-9.2714	-90.2319	33.6194	-20.1464	-86.0988	62.6303	-8.69011	-23.1175	64.3686	-18.9412	-12.5309	59.3827	-7.82292	-3.65504	52.1533	4.6357	25.2175	57.0006	-2.73424	37.1335	49.3509	8.11466	44.1117	48.3535	4.6357	65.0144	53.9309
	-73.1095	4.25812	25.2485	-75.2468	-4.79078	14.1768	-65.6452	3.78847	8.01972	-59.9018	-12.6048	-22.6144	-59.6347	-23.7945	-32.785	-54.5427	-12.6125	-41.5854	15.6986	-19.4485	-92.8824	24.7843	-8.51623	-90.2789	33.6034	-19.3738	-86.2745	62.6265	-8.40421	-23.1909	64.4486	-18.7718	-12.7531	59.3854	-7.78593	-3.72865	52.2107	4.25812	25.2485	57.0471	-3.17761	37.0968	49.3887	7.59443	44.1869	48.3252	4.25812	65.0304	53.9213
	-72.9883	3.95526	25.2774	-75.1481	-4.9921	14.1051	-65.5175	3.64632	8.15782	-59.8778	-12.9289	-22.6144	-59.5472	-24.1067	-32.8853	-54.5998	-12.8348	-41.6394	15.6833	-18.8517	-93.0061	24.6915	-7.91052	-90.3145	33.5857	-18.739	-86.4177	62.6215	-8.14008	-23.2592	64.5064	-18.601	-12.9358	59.3741	-7.71917	-3.80045	52.2813	3.95526	25.2774	57.0919	-3.55045	37.05	49.4436	7.15558	44.2529	48.2968	3.95526	65.0371	53.906
	-72.8834	3.71816	25.3042	-75.0746	-5.14157	14.046	-65.4114	3.54519	8.23473	-59.8467	-13.171	-22.5922	-59.4158	-24.3678	-32.929	-54.6352	-13.0211	-41.6713	15.6684	-18.3785	-93.0963	24.6101	-7.43633	-90.3398	33.5642	-18.2305	-86.5299	62.6157	-7.90315	-23.3222	64.5428	-18.4353	-13.08	59.3545	-7.62933	-3.86751	52.3597	3.71816	25.3042	57.1397	-3.85326	37.0033	49.5152	6.79992	44.3092	48.2733	3.71816	65.0357	53.8953
	-72.7963	3.52582	25.3275	-75.0207	-5.25654	14.001	-65.3187	3.47348	8.25894	-59.8094	-13.353	-22.5498	-59.2478	-24.5822	-32.9212	-54.6533	-13.1701	-41.6788	15.6498	-17.9911	-93.1604	24.5352	-7.05165	-90.356	33.5379	-17.813	-86.6169	62.6097	-7.69316	-23.3803	64.561	-18.2796	-13.1913	59.3341	-7.52623	-3.92794	52.4404	3.52582	25.3275	57.1951	-4.10118	36.9642	49.6007	6.50975	44.3572	48.2612	3.52582	65.0285	53.8986
	-72.727	3.35434	25.3463	-74.9804	-5.3549	13.9701	-65.2365	3.42011	8.25219	-59.7695	-13.4947	-22.4959	-59.0573	-24.7519	-32.8791	-54.6616	-13.2796	-41.6661	15.6242	-17.6454	-93.2074	24.4608	-6.70869	-90.364	33.5064	-17.4437	-86.6862	62.603	-7.50583	-23.4333	64.5651	-18.1363	-13.2775	59.3186	-7.42035	-3.98079	52.5183	3.35434	25.3463	57.2598	-4.3163	36.9355	49.6947	6.25758	44.4005	48.2662	3.35434	65.0176	53.9211
	-72.6745	3.18492	25.3609	-74.9491	-5.44968	13.9515	-65.1667	3.37782	8.24019	-59.7321	-13.6109	-22.4409	-58.8629	-24.8778	-32.825	-54.6671	-13.3494	-41.641	15.5897	-17.3063	-93.2459	24.3831	-6.36984	-90.3651	33.4701	-17.088	-86.7439	62.5944	-7.33523	-23.4807	64.5589	-18.006	-13.3458	59.3108	-7.32077	-4.02569	52.5898	3.18492	25.3609	57.332	-4.51944	36.9164	49.7901	6.01696	44.4433	48.2914	3.18492	65.0042	53.9625
	-72.6385	3.00843	25.3723	-74.9241	-5.54739	13.9416	-65.1136	3.34365	8.24289	-59.7023	-13.7108	-22.3948	-58.6856	-24.962	-32.7796	-54.6737	-13.3837	-41.6123	15.5475	-16.9573	-93.2816	24.3029	-6.01686	-90.3613	33.4315	-16.7282	-86.7938	62.5823	-7.17582	-23.5214	64.5462	-17.8871	-13.4013	59.3105	-7.23368	-4.06262	52.6522	3.00843	25.3723	57.4062	-4.72388	36.9042	49.8794	5.77103	44.4893	48.3356	3.00843	64.989	54.0169
	-72.6188	2.82599	25.3821	-74.9046	-5.64916	13.9341	-65.0801	3.31633	8.26831	-59.6847	-13.7991	-22.3646	-58.545	-25.0098	-32.7584	-54.6803	-13.3914	-41.587	15.5015	-16.6016	-93.3172	24.2265	-5.65197	-90.3548	33.3951	-16.3656	-86.8373	62.5666	-7.02378	-23.5549	64.5308	-17.7774	-13.4478	59.3154	-7.16146	-4.09187	52.7043	2.82599	25.3821	57.4757	-4.93248	36.8966	49.956	5.51657	44.5397	48.3924	2.82599	64.9727	54.0751
	-72.6146	2.6461	25.3915	-74.8906	-5.75323	13.9212	-65.0648	3.29248	8.31151	-59.682	-13.8776	-22.3545	-58.4537	-25.0304	-32.7689	-54.6815	-13.3844	-41.5694	15.458	-16.2559	-93.3526	24.163	-5.2922	-90.3485	33.3671	-16.0155	-86.8746	62.5486	-6.87727	-23.5814	64.5165	-17.6739	-13.4871	59.3226	-7.10263	-4.11406	52.7464	2.6461	25.3915	57.5349	-5.13861	36.8923	50.0157	5.2631	44.5932	48.4515	2.6461	64.957	54.1267
	-72.6237	2.47992	25.4005	-74.8828	-5.85738	13.8956	-65.0626	3.26444	8.35873	-59.6951	-13.947	-22.3652	-58.4129	-25.0369	-32.8108	-54.6701	-13.3746	-41.5609	15.424	-15.9413	-93.3868	24.1217	-4.95983	-90.3446	33.3531	-15.6976	-86.9061	62.5306	-6.73608	-23.6018	64.5065	-17.5738	-13.5207	59.3291	-7.05253	-4.12982	52.7793	2.47992	25.4005	57.5805	-5.33025	36.8912	50.0574	5.02756	44.6463	48.502	2.47992	64.9441	54.1636
	-72.6421	2.33642	25.4083	-74.8814	-5.96003	13.8523	-65.0659	3.22123	8.39423	-59.7216	-14.0082	-22.3945	-58.4105	-25.0433	-32.877	-54.6419	-13.3702	-41.5612	15.4053	-15.6739	-93.4184	24.1076	-4.67284	-90.3445	33.3568	-15.4271	-86.9323	62.5149	-6.6009	-23.6171	64.5024	-17.4754	-13.5503	59.3325	-7.00472	-4.13927	52.8045	2.33642	25.4083	57.6117	-5.49553	36.894	50.0821	4.82699	44.6944	48.5345	2.33642	64.9362	54.1809
	-72.6649	2.21942	25.4131	-74.8858	-6.05978	13.7913	-65.0685	3.15198	8.40727	-59.7554	-14.0635	-22.4375	-58.4246	-25.0601	-32.956	-54.5991	-13.3734	-41.5693	15.4046	-15.4597	-93.4467	24.1204	-4.43884	-90.3478	33.3776	-15.2092	-86.9536	62.5032	-6.47263	-23.6278	64.5046	-17.3783	-13.5777	59.331	-6.95272	-4.14155	52.8235	2.21942	25.4131	57.6298	-5.62757	36.901	50.0926	4.67206	44.7339	48.5445	2.21942	64.9347	54.1776
	-72.6873	2.12719	25.4135	-74.8933	-6.15411	13.7184	-65.0678	3.05075	8.39627	-59.7873	-14.1164	-22.4856	-58.4324	-25.091	-33.0339	-54.5514	-13.3803	-41.5839	15.4205	-15.2936	-93.4712	24.154	-4.25438	-90.353	33.4105	-15.0381	-86.9704	62.4962	-6.35206	-23.6333	64.5119	-17.284	-13.6047	59.3243	-6.89187	-4.13499	52.8372	2.12719	25.4135	57.6369	-5.72646	36.9117	50.0926	4.56396	44.7626	48.5333	2.12719	64.9395	54.1566
	-72.7057	2.05459	25.4089	-74.8984	-6.23882	13.6451	-65.0651	2.92067	8.36877	-59.8071	-14.1697	-22.5282	-58.4189	-25.1323	-33.0981	-54.5131	-13.3843	-41.6029	15.4463	-15.1637	-93.4909	24.198	-4.10918	-90.3579	33.4465	-14.9026	-86.9823	62.494	-6.24006	-23.6321	64.5225	-17.1959	-13.6321	59.3133	-6.82065	-4.11821	52.8463	2.05459	25.4089	57.6362	-5.79821	36.924	50.0867	4.49534	44.7799	48.5077	2.05459	64.949	54.1242
	-72.7179	1.99617	25.4004	-74.8923	-6.30919	13.5853	-65.0643	2.77544	8.33712	-59.8077	-14.2236	-22.5539	-58.3828	-25.1759	-33.1392	-54.4981	-13.3801	-41.6229	15.4719	-15.0569	-93.5042	24.2395	-3.99233	-90.3604	33.4755	-14.7914	-86.989	62.4959	-6.1381	-23.6227	64.5343	-17.1183	-13.6582	59.2999	-6.74142	-4.09168	52.8519	1.99617	25.4004	57.6316	-5.85151	36.9351	50.0801	4.45407	44.7862	48.4784	1.99617	64.96	54.0894
	-72.7233	1.94863	25.391	-74.8652	-6.36225	13.551	-65.0693	2.63648	8.31225	-59.7881	-14.2748	-22.5546	-58.3368	-25.2129	-33.1544	-54.5138	-13.3674	-41.6388	15.4865	-14.9646	-93.5097	24.2665	-3.89725	-90.3599	33.4888	-14.699	-86.9914	62.5013	-6.04853	-23.6045	64.5445	-17.0558	-13.6791	59.2864	-6.66007	-4.05885	52.8557	1.94863	25.391	57.6277	-5.89425	36.9423	50.0782	4.42764	44.7831	48.4567	1.94863	64.9689	54.0628
	-72.7222	1.91151	25.3849	-74.809	-6.39816	13.5479	-65.0824	2.52645	8.29891	-59.7535	-14.317	-22.5288	-58.3019	-25.2371	-33.1476	-54.5581	-13.3514	-41.6459	15.4828	-14.8845	-93.5066	24.2705	-3.82301	-90.3572	33.4823	-14.6256	-86.9929	62.5093	-5.97425	-23.5793	64.5503	-17.0113	-13.6901	59.2749	-6.58468	-4.0261	52.8601	1.91151	25.3849	57.629	-5.93128	36.9437	50.0853	4.40633	44.7723	48.4516	1.91151	64.9723	54.0533
	-72.7161	1.88613	25.3859	-74.7208	-6.41986	13.5735	-65.1024	2.46198	8.29485	-59.7138	-14.3427	-22.4825	-58.2983	-25.2455	-33.1288	-54.6204	-13.3392	-41.6413	15.4595	-14.8197	-93.4964	24.2493	-3.77226	-90.3547	33.4565	-14.5747	-87	62.5181	-5.9176	-23.5513	64.5491	-16.9854	-13.688	59.2658	-6.52349	-4.00123	52.8678	1.88613	25.3859	57.6376	-5.96415	36.9389	50.1031	4.38438	44.7563	48.4668	1.88613	64.9689	54.0662
	-72.7073	1.87381	25.3957	-74.6061	-6.43112	13.6185	-65.1257	2.44896	8.2937	-59.6797	-14.3463	-22.4273	-58.337	-25.2372	-33.1087	-54.6858	-13.3361	-41.6247	15.4219	-14.7756	-93.482	24.2071	-3.74762	-90.3552	33.416	-14.5489	-87.0218	62.5251	-5.87918	-23.5272	64.5393	-16.9763	-13.6747	59.2588	-6.48301	-3.99147	52.8807	1.87381	25.3957	57.6533	-5.99226	36.9292	50.1307	4.35988	44.7375	48.5003	1.87381	64.9595	54.101
	-72.6981	1.87455	25.4131	-74.4779	-6.43473	13.6703	-65.146	2.48242	8.28908	-59.6593	-14.3252	-22.376	-58.4149	-25.2131	-33.0949	-54.7404	-13.3426	-41.598	15.3795	-14.7565	-93.4673	24.153	-3.74909	-90.3605	33.3669	-14.5469	-87.0664	62.5263	-5.85719	-23.5148	64.5204	-16.9801	-13.6587	59.2519	-6.46688	-4.0018	52.8992	1.87455	25.4131	57.6726	-6.01426	36.9165	50.1642	4.33422	44.7183	48.5451	1.87455	64.9474	54.152
	-72.69	1.88691	25.4342	-74.3539	-6.43187	13.7161	-65.1562	2.55031	8.27746	-59.6557	-14.282	-22.3381	-58.5148	-25.1751	-33.0878	-54.775	-13.3553	-41.5645	15.3429	-14.7651	-93.4553	24.0981	-3.77383	-90.3708	33.3161	-14.5642	-87.1369	62.5183	-5.84782	-23.5218	64.4938	-16.992	-13.6537	59.2423	-6.47566	-4.03381	52.9218	1.88691	25.4342	57.6901	-6.02879	36.9023	50.1981	4.31178	44.7012	48.5919	1.88691	64.9366	54.2095
	-72.6833	1.90905	25.4539	-74.2513	-6.42288	13.7457	-65.1501	2.63899	8.25843	-59.6657	-14.2239	-22.3174	-58.6118	-25.1279	-33.0812	-54.7857	-13.3689	-41.5275	15.3215	-14.8016	-93.447	24.0524	-3.8181	-90.3838	33.271	-14.5953	-87.2279	62.4991	-5.84651	-23.5534	64.4635	-17.0075	-13.6745	59.2262	-6.50665	-4.08498	52.9447	1.90905	25.4539	57.6997	-6.03419	36.8867	50.2263	4.29986	44.6883	48.6309	1.90905	64.93	54.2617
	-72.6767	1.93981	25.4677	-74.1811	-6.40816	13.7532	-65.1248	2.73761	8.23336	-59.6807	-14.1615	-22.3122	-58.6817	-25.0781	-33.0658	-54.7731	-13.3789	-41.4891	15.3211	-14.8653	-93.4402	24.0232	-3.87963	-90.3956	33.2399	-14.6377	-87.3238	62.4696	-5.84921	-23.6103	64.4356	-17.0227	-13.7299	59.2006	-6.55339	-4.14801	52.9628	1.93981	25.4677	57.696	-6.028	36.8686	50.2435	4.30806	44.6811	48.6535	1.93981	64.9279	54.297
	-72.6697	1.97915	25.4732	-74.1455	-6.38895	13.7377	-65.0825	2.83934	8.20378	-59.6909	-14.1038	-22.3166	-58.7096	-25.0334	-33.0337	-54.7409	-13.3832	-41.4501	15.343	-14.9541	-93.4302	24.0152	-3.95829	-90.4013	33.2307	-14.6923	-87.4027	62.4332	-5.85311	-23.6876	64.4173	-17.0337	-13.8169	59.1638	-6.60492	-4.21076	52.9712	1.97915	25.4732	57.6761	-6.00707	36.8471	50.2457	4.34621	44.6805	48.6545	1.97915	64.9281	54.3062
	-72.6625	2.02739	25.4708	-74.1378	-6.36717	13.7034	-65.0302	2.94002	8.17042	-59.6902	-14.0534	-22.3228	-58.6939	-24.9983	-32.9812	-54.6949	-13.3802	-41.4105	15.3838	-15.0635	-93.4105	24.0298	-4.05478	-90.3973	33.2493	-14.7615	-87.4432	62.3955	-5.8564	-23.7748	64.4157	-17.0354	-13.9185	59.1178	-6.6459	-4.25781	52.9673	2.02739	25.4708	57.641	-5.96865	36.8232	50.232	4.42087	44.6869	48.6326	2.02739	64.9265	54.284
	-72.657	2.0838	25.4636	-74.1453	-6.34467	13.6588	-64.9781	3.03623	8.13362	-59.6795	-14.0032	-22.3233	-58.6462	-24.9707	-32.9106	-54.6426	-13.3674	-41.37	15.4359	-15.1847	-93.3764	24.0649	-4.1676	-90.383	33.2963	-14.8451	-87.4329	62.362	-5.85778	-23.8582	64.4347	-17.0211	-14.0068	59.0682	-6.65921	-4.27448	52.9522	2.0838	25.4636	57.5966	-5.91234	36.8008	50.205	4.53145	44.6993	48.5921	2.0838	64.9195	54.231
	-72.6559	2.14508	25.4554	-74.1544	-6.32209	13.6147	-64.9359	3.12478	8.09448	-59.6667	-13.9375	-22.3126	-58.5861	-24.9397	-32.8283	-54.5929	-13.3399	-41.3296	15.4894	-15.3048	-93.3275	24.1144	-4.29015	-90.361	33.3653	-14.938	-87.3734	62.3369	-5.85625	-23.9249	64.4744	-16.9839	-14.0528	59.0231	-6.6312	-4.25269	52.9309	2.14508	25.4554	57.553	-5.84184	36.7867	50.1706	4.6674	44.7152	48.5414	2.14508	64.9056	54.1547
	-72.6613	2.20459	25.4499	-74.1558	-6.29848	13.5813	-64.9096	3.20329	8.05623	-59.663	-13.8372	-22.2881	-58.5343	-24.8883	-32.743	-54.554	-13.29	-41.2907	15.5337	-15.408	-93.2696	24.169	-4.40918	-90.3368	33.4432	-15.0284	-87.2803	62.3213	-5.85149	-23.9665	64.5308	-16.9199	-14.038	58.9905	-6.55798	-4.19617	52.9109	2.20459	25.4499	57.5223	-5.7659	36.7882	50.1372	4.8084	44.7307	48.4922	2.20459	64.8869	54.069
	-72.6741	2.25298	25.4487	-74.1475	-6.27214	13.5645	-64.9003	3.27078	8.02441	-59.6779	-13.687	-22.2518	-58.5064	-24.7989	-32.6634	-54.5316	-13.2097	-41.2552	15.5611	-15.479	-93.2143	24.2182	-4.50596	-90.3176	33.5141	-15.1006	-87.1773	62.3128	-5.84436	-23.9819	64.5979	-16.8316	-13.9639	58.9751	-6.44912	-4.12145	52.8991	2.25298	25.4487	57.5148	-5.69765	36.8096	50.1129	4.92845	44.7417	48.4559	2.25298	64.8688	53.991
	-72.6943	2.28025	25.4511	-74.1343	-6.2426	13.5639	-64.9044	3.32689	8.00534	-59.7149	-13.4816	-22.2092	-58.509	-24.6604	-32.5975	-54.5264	-13.0934	-41.225	15.5682	-15.5055	-93.1753	24.2533	-4.56049	-90.3094	33.5641	-15.139	-87.0883	62.3065	-5.83678	-23.9762	64.6692	-16.729	-13.8519	58.9775	-6.32563	-4.05272	52.9	2.28025	25.4511	57.5345	-5.65197	36.8494	50.1035	5.00302	44.7453	48.441	2.28025	64.8582	53.9363
	-72.721	2.27883	25.4552	-74.1252	-6.21219	13.5718	-64.9165	3.37063	8.00355	-59.7696	-13.228	-22.169	-58.5398	-24.4732	-32.5511	-54.5333	-12.9408	-41.2016	15.5574	-15.4811	-93.1632	24.2702	-4.55765	-90.3158	33.5865	-15.1327	-87.0303	62.2965	-5.83073	-23.958	64.7392	-16.627	-13.7351	58.9956	-6.21245	-4.0127	52.9137	2.27883	25.4552	57.5773	-5.6415	36.8994	50.1104	5.01673	44.741	48.4508	2.27883	64.8605	53.9136
	-72.7525	2.24614	25.459	-74.1288	-6.18618	13.5766	-64.9313	3.39976	8.01977	-59.8316	-12.9438	-22.1395	-58.5899	-24.2494	-32.5274	-54.5443	-12.7577	-41.1862	15.5357	-15.4061	-93.1824	24.2693	-4.49229	-90.3363	33.5828	-15.0784	-87.0101	62.2788	-5.82698	-23.9354	64.8024	-16.5406	-13.6455	59.0255	-6.12922	-4.01442	52.9369	2.24614	25.459	57.6317	-5.67255	36.9469	50.1309	4.96777	44.7306	48.4833	2.24614	64.8773	53.922
	-72.7869	2.18545	25.4619	-74.1503	-6.17105	13.5671	-64.9457	3.41179	8.0508	-59.8881	-12.6505	-22.1259	-58.6487	-24.0077	-32.5256	-54.5511	-12.554	-41.1785	15.511	-15.2869	-93.229	24.2541	-4.37089	-90.3667	33.5613	-14.9807	-87.0246	62.2521	-5.8239	-23.9137	64.8527	-16.4796	-13.6028	59.0629	-6.08399	-4.05773	52.9645	2.18545	25.4619	57.6833	-5.74305	36.9795	50.1595	4.86738	44.7174	48.5328	2.18545	64.9048	53.9524
	-72.8217	2.10473	25.4647	-74.1889	-6.17196	13.5376	-64.9592	3.40617	8.09078	-59.9282	-12.366	-22.1277	-58.7073	-23.7659	-32.5406	-54.5491	-12.3405	-41.1767	15.4888	-15.1342	-93.2928	24.2298	-4.20947	-90.4002	33.5325	-14.8501	-87.0634	62.2184	-5.81741	-23.894	64.8835	-16.4462	-13.6097	59.1018	-6.0718	-4.13098	52.9914	2.10473	25.4647	57.7194	-5.84318	36.9901	50.1901	4.73518	44.7059	48.5919	2.10473	64.9354	53.9909
	-72.8547	2.01466	25.4691	-74.2387	-6.19044	13.4899	-64.9726	3.3864	8.13286	-59.946	-12.1003	-22.1394	-58.761	-23.5352	-32.5639	-54.5382	-12.1262	-41.1774	15.4712	-14.9617	-93.3607	24.2016	-4.02933	-90.4301	33.5061	-14.7006	-87.1131	62.1814	-5.80196	-23.8749	64.8902	-16.4349	-13.6545	59.1348	-6.07797	-4.21589	53.0141	2.01466	25.4691	57.7329	-5.95819	36.9796	50.2178	4.59304	44.7006	48.6531	2.01466	64.961	54.0238
	-72.8843	1.92645	25.4756	-74.2909	-6.22319	13.4322	-64.9876	3.36078	8.17072	-59.9408	-11.8549	-22.152	-58.8091	-23.3178	-32.5857	-54.5219	-11.9162	-41.1762	15.4569	-14.7859	-93.4207	24.1747	-3.85289	-90.4517	33.4877	-14.5485	-87.1612	62.1455	-5.77271	-23.8539	64.8734	-16.4352	-13.7169	59.1534	-6.08393	-4.29325	53.0316	1.92645	25.4756	57.7241	-6.07204	36.9562	50.24	4.45997	44.7051	48.7096	1.92645	64.9761	54.042
	-72.9096	1.85004	25.4837	-74.3362	-6.26271	13.3765	-65.0052	3.34077	8.20009	-59.916	-11.6257	-22.1558	-58.8533	-23.1087	-32.5967	-54.5047	-11.7126	-41.1685	15.4435	-14.6243	-93.4648	24.1538	-3.70009	-90.464	33.4787	-14.4106	-87.1984	62.1146	-5.72779	-23.8296	64.8402	-16.4353	-13.7764	59.1509	-6.07353	-4.3483	53.0449	1.85004	25.4837	57.6998	-6.17092	36.9315	50.2574	4.34895	44.7202	48.7558	1.85004	64.9803	54.0427
	-72.9301	1.79264	25.4916	-74.3668	-6.29956	13.3347	-65.0256	3.33768	8.22006	-59.8776	-11.4067	-22.1433	-58.8959	-22.8995	-32.5899	-54.4898	-11.5155	-41.1506	15.4287	-14.4935	-93.4902	24.1414	-3.58529	-90.4689	33.4769	-14.3019	-87.2203	62.0917	-5.66979	-23.8035	64.8017	-16.4266	-13.818	59.1263	-6.03776	-4.37466	53.0562	1.79264	25.4916	57.6709	-6.24602	36.9153	50.2734	4.26572	44.7421	48.7887	1.79264	64.9773	54.0298
	-72.946	1.75762	25.4981	-74.3776	-6.32542	13.3154	-65.0484	3.35889	8.23333	-59.8328	-11.1923	-22.1099	-58.9382	-22.6834	-32.561	-54.4786	-11.3244	-41.1198	15.411	-14.4057	-93.499	24.1367	-3.51524	-90.4706	33.4775	-14.2334	-87.2274	62.0781	-5.6055	-23.7794	64.7685	-16.4057	-13.8359	59.0865	-5.97661	-4.37595	53.0685	1.75762	25.4981	57.6496	-6.29495	36.9125	50.2934	4.20961	44.7636	48.8093	1.75762	64.9725	54.0119
	-72.9586	1.74451	25.5026	-74.3671	-6.33561	13.3221	-65.0728	3.40547	8.24446	-59.7894	-10.9784	-22.0551	-58.9793	-22.458	-32.5085	-54.4705	-11.1392	-41.0753	15.3895	-14.3669	-93.4966	24.1353	-3.48902	-90.4732	33.4758	-14.2105	-87.2237	62.0734	-5.54405	-23.7627	64.7453	-16.3761	-13.8322	59.0464	-5.89768	-4.3641	53.0834	1.74451	25.5026	57.6452	-6.3211	36.9214	50.3227	4.17595	44.7754	48.8233	1.74451	64.9705	53.9996
	-72.9699	1.75023	25.5062	-74.3382	-6.33005	13.3521	-65.0977	3.47212	8.25694	-59.7545	-10.7627	-21.9818	-59.017	-22.2271	-32.4337	-54.4639	-10.9605	-41.0185	15.3638	-14.377	-93.4892	24.1307	-3.50047	-90.4793	33.4682	-14.2328	-87.2146	62.0764	-5.49427	-23.7583	64.7293	-16.3454	-13.8139	59.0247	-5.81251	-4.35496	53.1012	1.75023	25.5062	57.6617	-6.331	36.9361	50.3642	4.15932	44.7704	48.8392	1.75023	64.9732	54.0014
	-72.9834	1.77119	25.5101	-74.2981	-6.31226	13.398	-65.1219	3.54929	8.27078	-59.7328	-10.5447	-21.8956	-59.0475	-21.9995	-32.3401	-54.4579	-10.7895	-40.9535	15.3345	-14.4321	-93.482	24.1181	-3.54238	-90.4898	33.454	-14.2963	-87.2052	62.085	-5.46243	-23.7685	64.7131	-16.3217	-13.7886	59.0364	-5.73238	-4.36252	53.1206	1.77119	25.5101	57.6969	-6.33055	36.9496	50.417	4.15634	44.7465	48.8653	1.77119	64.9797	54.0216
	-73.0026	1.80529	25.5153	-74.2574	-6.28694	13.4498	-65.1453	3.62682	8.28261	-59.7253	-10.3258	-21.8042	-59.0673	-21.7859	-32.2335	-54.452	-10.6276	-40.8863	15.3035	-14.5263	-93.4773	24.0961	-3.61058	-90.5034	33.4348	-14.3954	-87.1981	62.0968	-5.45127	-23.7913	64.6892	-16.3099	-13.7619	59.0868	-5.66519	-4.39392	53.1401	1.80529	25.5153	57.7435	-6.3218	36.9567	50.4763	4.16724	44.7075	48.9065	1.80529	64.9881	54.0588
	-73.0303	1.85321	25.5218	-74.2275	-6.25717	13.4982	-65.1686	3.69768	8.28794	-59.7286	-10.1079	-21.7156	-59.0747	-21.5944	-32.1207	-54.4463	-10.4755	-40.8239	15.2736	-14.6548	-93.4747	24.0684	-3.70642	-90.5181	33.4137	-14.5259	-87.1932	62.1099	-5.46064	-23.8217	64.6556	-16.3095	-13.7363	59.1688	-5.6143	-4.44694	53.1594	1.85321	25.5218	57.7921	-6.30134	36.9559	50.535	4.19581	44.6625	48.9619	1.85321	64.9963	54.1076
	-73.0674	1.91866	25.5283	-74.2177	-6.22202	13.537	-65.1938	3.76075	8.28421	-59.7365	-9.89206	-21.6373	-59.071	-21.4258	-32.0087	-54.4403	-10.3328	-40.7719	15.2486	-14.8154	-93.4711	24.0417	-3.83732	-90.5315	33.3944	-14.6866	-87.1877	62.123	-5.48929	-23.8524	64.6164	-16.3165	-13.711	59.2657	-5.57908	-4.51067	53.1797	1.91866	25.5283	57.8344	-6.26065	36.9484	50.5856	4.2485	44.6218	49.0257	1.91866	65.0031	54.1599
	-73.1136	2.00757	25.5334	-74.2326	-6.17612	13.5653	-65.2237	3.82133	8.27243	-59.742	-9.67764	-21.5744	-59.0611	-21.2731	-31.9035	-54.4326	-10.1978	-40.733	15.2314	-15.0096	-93.4619	24.0235	-4.01514	-90.5415	33.3803	-14.8813	-87.1772	62.1356	-5.53699	-23.8761	64.5793	-16.3268	-13.683	59.3587	-5.55642	-4.56884	53.2033	2.00757	25.5334	57.866	-6.18858	36.9373	50.622	4.33284	44.5937	49.09	2.00757	65.008	54.2081
	-73.1674	2.12632	25.5358	-74.2712	-6.11117	13.5864	-65.2616	3.88898	8.25664	-59.7392	-9.46176	-21.5289	-59.052	-21.1229	-31.8096	-54.4199	-10.0673	-40.7065	15.2235	-15.2425	-93.4424	24.0202	-4.25265	-90.5466	33.3739	-15.118	-87.157	62.1482	-5.60603	-23.8868	64.55	-16.341	-13.6473	59.4333	-5.54275	-4.60477	53.2311	2.12632	25.5358	57.8863	-6.0749	36.9257	50.6405	4.4555	44.5813	49.1472	2.12632	65.0108	54.2458
	-73.2279	2.27938	25.5351	-74.3286	-6.01923	13.6067	-65.3111	3.9734	8.24177	-59.7242	-9.24048	-21.4998	-59.0494	-20.9604	-31.7301	-54.3986	-9.937	-40.6891	15.2247	-15.5203	-93.409	24.0351	-4.55876	-90.5459	33.3766	-15.4066	-87.123	62.1618	-5.70147	-23.8812	64.528	-16.367	-13.5976	59.4829	-5.53616	-4.60631	53.2611	2.27938	25.5351	57.8971	-5.91414	36.9155	50.6395	4.62004	44.5825	49.1928	2.27938	65.0108	54.2692
	-73.2942	2.46694	25.5321	-74.398	-5.89619	13.6329	-65.3757	4.07999	8.23119	-59.695	-9.01016	-21.4845	-59.056	-20.7742	-31.6673	-54.3654	-9.80094	-40.676	15.2329	-15.8463	-93.3596	24.0681	-4.93388	-90.539	33.3885	-15.7541	-87.0731	62.1785	-5.83009	-23.8587	64.5058	-16.4198	-13.5273	59.5084	-5.53814	-4.56955	53.2874	2.46694	25.5321	57.9012	-5.70781	36.9068	50.62	4.8251	44.5912	49.226	2.46694	65.0069	54.2776
	-73.3658	2.68366	25.5282	-74.474	-5.7442	13.6703	-65.4577	4.20734	8.22525	-59.6511	-8.76874	-21.4797	-59.0709	-20.5585	-31.6232	-54.3196	-9.65264	-40.6636	15.2452	-16.2179	-93.2946	24.1162	-5.36731	-90.5259	33.408	-16.1602	-87.0077	62.2009	-5.99835	-23.8214	64.4716	-16.5172	-13.4319	59.5157	-5.55425	-4.50043	53.3024	2.68366	25.5282	57.8999	-5.46454	36.8983	50.5848	5.06391	44.5992	49.2496	2.68366	64.9977	54.2729
	-73.4422	2.91906	25.5251	-74.5537	-5.57193	13.7204	-65.5574	4.3475	8.22126	-59.5924	-8.51649	-21.4839	-59.0905	-20.3142	-31.5997	-54.2631	-9.48647	-40.6505	15.259	-16.6238	-93.2172	24.1747	-5.83811	-90.5076	33.4325	-16.615	-86.9301	62.231	-6.20978	-23.7726	64.4156	-16.6733	-13.3105	59.5128	-5.5931	-4.41371	53.2996	2.91906	25.5251	57.8936	-5.19782	36.8883	50.5378	5.32551	44.5995	49.2675	2.91906	64.9825	54.2593
	-73.5227	3.15981	25.5232	-74.6368	-5.39253	13.7809	-65.672	4.48898	8.21477	-59.52	-8.2562	-21.4977	-59.1101	-20.0469	-31.5982	-54.1999	-9.2998	-40.6386	15.2738	-17.0463	-93.1326	24.2403	-6.31961	-90.4855	33.4593	-17.0993	-86.845	62.2695	-6.46253	-23.716	64.3363	-16.8917	-13.1675	59.5088	-5.66352	-4.32911	53.2772	3.15981	25.5232	57.8818	-4.92239	36.8758	50.4844	5.59773	44.5876	49.2825	3.15981	64.9623	54.2419
	-73.6066	3.39304	25.5212	-74.7243	-5.21968	13.8453	-65.7955	4.62091	8.20157	-59.4363	-7.99299	-21.523	-59.126	-19.7662	-31.6186	-54.1344	-9.09483	-40.6323	15.2917	-17.4647	-93.0472	24.3114	-6.78607	-90.4616	33.4872	-17.5885	-86.7579	62.3147	-6.74754	-23.6545	64.2434	-17.1607	-13.0128	59.511	-5.77098	-4.2653	53.24	3.39304	25.5212	57.8639	-4.65061	36.862	50.4302	5.87055	44.563	49.2953	3.39304	64.9404	54.2247
	-73.6929	3.60946	25.5167	-74.8166	-5.06336	13.9061	-65.9207	4.73649	8.17922	-59.3463	-7.73403	-21.5622	-59.1363	-19.4842	-31.6579	-54.0709	-8.87945	-40.6365	15.3164	-17.8617	-92.9666	24.3882	-7.21891	-90.4381	33.5165	-18.0584	-86.6733	62.3623	-7.04836	-23.5915	64.1564	-17.4538	-12.8596	59.5226	-5.91467	-4.23383	53.1974	3.60946	25.5167	57.8394	-4.38976	36.8505	50.3809	6.13864	44.529	49.3047	3.60946	64.9215	54.2103
	-73.7801	3.8053	25.5064	-74.9135	-4.92685	13.9563	-66.0407	4.83467	8.14738	-59.2575	-7.48805	-21.6164	-59.142	-19.2153	-31.7104	-54.0135	-8.66657	-40.6549	15.3511	-18.2278	-92.8942	24.4704	-7.6106	-90.417	33.548	-18.4915	-86.5938	62.4063	-7.34352	-23.5308	64.0963	-17.7366	-12.7208	59.5395	-6.08669	-4.23539	53.1605	3.8053	25.5064	57.8089	-4.14128	36.8468	50.3408	6.40201	44.4916	49.3097	3.8053	64.9105	54.1994
	-73.8662	3.98273	25.4882	-75.0138	-4.80658	13.9921	-66.1515	4.9199	8.10668	-59.1795	-7.26457	-21.6841	-59.1466	-18.9755	-31.7672	-53.9664	-8.47213	-40.6887	15.3954	-18.5643	-92.83	24.5547	-7.96546	-90.3992	33.5809	-18.8818	-86.5199	62.4405	-7.61117	-23.4774	64.077	-17.9755	-12.6051	59.5509	-6.27331	-4.26003	53.137	3.98273	25.4882	57.7733	-3.90151	36.8557	50.3125	6.66482	44.4578	49.3115	3.98273	64.9111	54.1915
	-73.9487	4.14898	25.4611	-75.1164	-4.6946	14.0138	-66.2521	5.00023	8.057	-59.122	-7.07278	-21.7611	-59.1541	-18.7808	-31.818	-53.9327	-8.31264	-40.7358	15.4453	-18.8826	-92.7707	24.6344	-8.29797	-90.3849	33.6119	-19.2366	-86.4496	62.46	-7.83468	-23.4368	64.0993	-18.1478	-12.5152	59.5443	-6.45751	-4.29135	53.1288	4.14898	25.4611	57.7337	-3.66359	36.8801	50.2961	6.93343	44.4326	49.3142	4.14898	64.9237	54.1848
	-74.0253	4.31475	25.4264	-75.2206	-4.58232	14.0256	-66.3441	5.08423	7.9964	-59.0928	-6.92035	-21.8416	-59.1674	-18.6448	-31.8524	-53.9137	-8.20284	-40.7912	15.4936	-19.2023	-92.7107	24.7018	-8.62949	-90.3723	33.6364	-19.5749	-86.3789	62.4637	-8.00725	-23.4132	64.1523	-18.2464	-12.4475	59.5114	-6.62142	-4.31247	53.1317	4.31475	25.4264	57.6909	-3.4194	36.9189	50.2903	7.21459	44.4168	49.3235	4.31475	64.9459	54.1762
	-74.0946	4.49204	25.386	-75.3258	-4.46383	14.0345	-66.43	5.17745	7.9215	-59.0958	-6.81249	-21.9185	-59.1861	-18.5766	-31.8618	-53.9074	-8.15374	-40.8474	15.5331	-19.5467	-92.643	24.7508	-8.98408	-90.3585	33.65	-19.9231	-86.3015	62.4548	-8.1335	-23.4078	64.2193	-18.2804	-12.3946	59.4536	-6.74863	-4.31152	53.1384	4.49204	25.386	57.6455	-3.16132	36.9669	50.2939	7.51433	44.405	49.3438	4.49204	64.9726	54.1613
	-74.1558	4.69169	25.342	-75.4315	-4.33742	14.0488	-66.5121	5.27976	7.82952	-59.1302	-6.75147	-21.985	-59.2068	-18.5789	-31.841	-53.9088	-8.171	-40.8958	15.5594	-19.9381	-92.5607	24.7799	-9.38337	-90.3389	33.6509	-20.3076	-86.2102	62.4401	-8.22756	-23.4168	64.2846	-18.2704	-12.3476	59.3813	-6.8268	-4.2847	53.1419	4.69169	25.342	57.5983	-2.88382	37.0149	50.3074	7.83691	44.3866	49.3758	4.69169	64.9969	54.1356
	-74.2093	4.92078	25.2965	-75.5368	-4.20513	14.0766	-66.5919	5.38488	7.72097	-59.1905	-6.73605	-22.0363	-59.2247	-18.6474	-31.7902	-53.9119	-8.25333	-40.9288	15.5725	-20.3925	-92.459	24.793	-9.84157	-90.309	33.6408	-20.7477	-86.0989	62.4274	-8.30812	-23.4327	64.3373	-18.242	-12.2991	59.3104	-6.85068	-4.23611	53.1386	4.92078	25.2965	57.5508	-2.58499	37.0521	50.3328	8.18347	44.3487	49.4163	4.92078	65.0126	54.0968
	-74.2568	5.18093	25.251	-75.6401	-4.07073	14.1238	-66.6712	5.48325	7.60165	-59.2684	-6.76097	-22.0701	-59.2365	-18.7704	-31.7141	-53.9121	-8.39148	-40.9418	15.5758	-20.9154	-92.3357	24.7972	-10.3619	-90.2656	33.6242	-21.2503	-85.964	62.422	-8.39229	-23.4453	64.3724	-18.219	-12.244	59.2547	-6.82433	-4.17484	53.1279	5.18093	25.251	57.5044	-2.26792	37.0678	50.371	8.55068	44.282	49.4595	5.18093	65.0146	54.0469
	-74.3014	5.46795	25.2076	-75.7389	-3.93714	14.1928	-66.7528	5.56719	7.48233	-59.3537	-6.81675	-22.0885	-59.2425	-18.9299	-31.6216	-53.9083	-8.56917	-40.9353	15.574	-21.4992	-92.1927	24.8008	-10.9359	-90.2087	33.6066	-21.8088	-85.807	62.4244	-8.49046	-23.4448	64.3885	-18.2184	-12.1799	59.2209	-6.76059	-4.11064	53.1103	5.46795	25.2076	57.4608	-1.94114	37.0557	50.4201	8.9304	44.1853	49.5006	5.46795	65.0011	53.9925
	-74.3473	5.77328	25.1686	-75.8299	-3.80468	14.281	-66.8399	5.63597	7.37573	-59.4364	-6.8908	-22.0968	-59.2475	-19.1049	-31.5248	-53.9027	-8.76643	-40.9158	15.5714	-22.1255	-92.0361	24.8096	-11.5466	-90.1426	33.5921	-22.4055	-85.6343	62.43	-8.60356	-23.4239	64.3856	-18.2475	-12.1058	59.2076	-6.67679	-4.05015	53.0862	5.77328	25.1686	57.421	-1.6173	37.0164	50.4749	9.31154	44.0692	49.5377	5.77328	64.974	53.945
	-74.3986	6.08629	25.1359	-75.9099	-3.67134	14.3814	-66.9356	5.69711	7.29171	-59.5081	-6.97012	-22.1039	-59.2596	-19.2755	-31.4367	-53.8992	-8.96489	-40.8944	15.569	-22.7703	-91.8752	24.8254	-12.1726	-90.075	33.5822	-23.0176	-85.4571	62.4314	-8.72373	-23.3799	64.3636	-18.3034	-12.0215	59.2087	-6.58823	-3.9957	53.0561	6.08629	25.1359	57.3867	-1.30993	36.9587	50.5308	9.68393	43.9535	49.5732	6.08629	64.9391	53.9188
[truncated: 552 more rows]
[truncated: 5 more columns]

## Sheet: Triad orientation
Triads orientation
	TriadeLateralFront			TriadeLateralBack			TriadeMedialBack			TriadeMedialMiddle			TriadeMedialFront
[truncated: 1,509 more rows]
